# Supplementary material for: Recovery of plant nutrients from human excreta and domestic wastewater for reuse in agriculture: a systematic map and evidence platform
Source: Environ Evid. 2024 Aug 20;13:21. doi: 10.1186/s13750-024-00342-5 (PMC11378796; doi:10.1186/s13750-024-00342-5)
Supplement: Supplementary file 3 — Additional file 3: Search record [file 13750_2024_342_MOESM3_ESM.xlsx]

## Sheet: README
	Additional file 3 Search record
	This file includes details of searches

## Sheet: Sheet1
Search source	Search strings	Search settings	Who searched?	Date of search	Number of search results	Search update	Number of search results	Total number of search results
Web of Science Core Collections	Topic: ((WASH OR sanitation OR watsan OR ecosan OR toilet* OR latrine* OR urinal* OR urine OR feces OR faeces OR excreta OR excrement* OR "human waste" OR "human manure" OR humanure OR "night soil" OR night-soil OR yellowwater OR "yellow water" OR brownwater OR "brown water" OR blackwater OR "black water" OR "faecal sludge" OR "fecal sludge" OR septage OR sewage OR sewerage OR wastewater OR "wast…	Topic search, no time limitations, language English, Swedish University of Agricultural Sciences subscription	RH	2022-01-03	77264	2022-06-13	81271	81271
Scopus	TITLE-ABS-KEY ((WASH OR sanitation OR watsan OR ecosan OR toilet* OR latrine* OR urinal* OR urine OR feces OR faeces OR excreta OR excrement* OR "human waste" OR "human manure" OR humanure OR "night soil" OR night-soil OR yellowwater OR "yellow water" OR brownwater OR "brown water" OR blackwater OR "black water" OR "faecal sludge" OR "fecal sludge" OR septage OR sewage OR sewerage OR wastewater O…	Advanced search, Title-abstract-keyword search, no time limitations, language English, Swedish University of Agricultural Sciences subscription	RH	2022-01-03	94532	2022-03-14	95737	104281
						2022-06-13	98108
						2022-12-31	104281
