# Supplementary material for: Recovery of plant nutrients from human excreta and domestic wastewater for reuse in agriculture: a systematic map and evidence platform
Source: Environ Evid. 2024 Aug 20;13:21. doi: 10.1186/s13750-024-00342-5 (PMC11378796; doi:10.1186/s13750-024-00342-5)
Supplement: Supplementary file 4 — Additional file 4: List of excluded records with reasons [file 13750_2024_342_MOESM4_ESM.xlsx]

## Sheet: README
	Additional file 4 List of excluded records with reasons
	The file includes list of excluded records at title and abtract screenig stage, including a summary table with an overview of exclusion reasons
	N.B. the relevance of document errata for included records was not verified, thus the presence of a document errata did not have any interpretational consequences with regard to the original document.

## Sheet: Documents
List of excluded records													Overview of exclusion reasons					Overview of exclusion reasons (detail)
id	eid	wos	doi	author_first	citation_author	citation_Year	src_title	title	Reason for exclusion	Search source Scopus	Search source Web of Science		scrn_group	search_total	search_scopus	search_wos		scrn_category	search_total	search_scopus	search_wos
160110	85040273596	NULL	NULL	Vance	Vance	1982	Vance Bibliographies, Public Administration Series: Bibliography	Utilization of sewage: a bibliography.	00_DOCUMENT_BIBLIOGRAPHY	1	0		00_DOCUMENT	1525	1279	669		00_DOCUMENT_BIBLIOGRAPHY	1	1	0
7705	33645121440	000236840800020	10.1016/j.watres.2005.12.029	Park	Park et al.	2006	Water Research	Comment on "Chromate ion adsorption by agricultural by-products modified with dimethyloldihydroxylethylene urea and choline chloride" by Wartelle and Marshall	00_DOCUMENT_COMMENTARY	0	1		01_LANGUAGE	8841	7599	2600		00_DOCUMENT_COMMENTARY	30	26	14
14647	77956846380	000281949900007	10.1177/0739456X10369800	Murray	Murray and Ray	2010	Journal of Planning Education and Research	Commentary: Back-end users: The unrecognized stakeholders in demand-driven sanitation	00_DOCUMENT_COMMENTARY	1	1		02_TOPIC	52746	40877	32591		00_DOCUMENT_CONFERENCEREVIEW	491	491	1
17274	84857361012	000300686600019	10.1111/j.1365-3156.2011.02930.x	Deelder	Deelder et al.	2012	Tropical Medicine and International Health	Response to: Accuracy of circulating cathodic antigen tests for rapid mapping of Schistosoma mansoni and S. haematobium infections in Southern Sudan by RA Ashton et al. (2011) Trop Med Int Health 16, pp. 1099-1103	00_DOCUMENT_COMMENTARY	1	1		03_POPULATION	35535	25504	25277		00_DOCUMENT_DUPLICATE	1	1	1
21459	84887618659	000329595500121	10.1016/j.jhazmat.2012.09.008	Karczewska	Karczewska et al.	2013	Journal of Hazardous Materials	Arsenic extractability and uptake by velvetgrass Holcus lanatus and ryegrass Lolium perenne in variously treated soils polluted by tailing spills	00_DOCUMENT_COMMENTARY	1	1		04_INTERVENTION	21940	17750	15693		00_DOCUMENT_EDITORIAL	200	171	50
33823	85027982879	000414818700051	10.1016/j.watres.2017.08.013	Orhon	Orhon et al.	2017	Water Research	Comment on u201cBioflocculation management through high-rate contact stabilization: A promising technology to recover organic carbon from low-strength wastewater by Rahman, A., Meerburg, F.A., Ravadagundhi, S., Wett, B., Jimenez, J., Bott, C., Al-Omari, A., Riffat, R., Murthy, S. and De Clippeleir, H. [Water Research 104 (2016) 485–496]u201d	00_DOCUMENT_COMMENTARY	1	1		05_OUTCOME	1522	1310	1174		00_DOCUMENT_ERRATUM	342	303	227
33824	85028583402	000414818700052	10.1016/j.watres.2017.08.014	Rahman	Rahman et al.	2017	Water Research	Reply for comment on u201cBioflocculation management through high-rate contact-stabilization: A promising technology to recover organic carbon from low-strength wastewater by Rahman, A., Meerburg, F. A., Ravadagundhi, S., Wett, B., Jimenez, J., Bott, C., Al-Omari, A., Riffat, R., Murthy, S. and De Clippeleir, H. [Water Research 104 (2016) 485–496]u201d	00_DOCUMENT_COMMENTARY	1	1		TOTAL	122109	94319	78004		00_DOCUMENT_MEETINGABSTRACT	143	0	143
39551	85057173511	000456762600095	10.1016/j.jclepro.2018.11.078	Thaler	Thaler	2019	Journal of Cleaner Production	Comments on u201cConceptualization, modeling and environmental impact assessment of a natural rubber techno-ecological system with nutrient, water and energy integrationu201d by Martinez-Hernandez E and Hernandez JE (2018, 185: 707–722).	00_DOCUMENT_COMMENTARY	1	1							00_DOCUMENT_NOTFOUND	19	9	13
40579	85063529916	000462770500014	10.1016/S1002-0160(19)60798-8	GALÁN-PÉREZ	GALÁN-PÉREZ and PEÑA	2019	Pedosphere	Conditioning of a Calcaric Soil with Biosolid and Compost Under Laboratory Conditions: Exploration of Soil Property Evolution	00_DOCUMENT_COMMENTARY	0	1							00_DOCUMENT_RETRACTED	62	53	23
42427	85067580825	000477951900072	10.1016/j.scitotenv.2019.06.101	Williams	Williams et al.	2019	Science of the Total Environment	Comment on u201cConcentrations of vanadium in urine and seminal plasma in relation to semen quality parameters, spermatozoa DNA damage and serum hormone levels,u201d by Wang et al.	00_DOCUMENT_COMMENTARY	1	1							00_DOCUMENT_REVIEW	236	224	197
47236	85083844662	000537695500001	10.1016/j.watres.2020.115728	Hu	Hu and Zhang	2020	Water Research	Comment on u2033Low-cost chitosan-calcite adsorbent development for potential phosphate removal and recovery from wastewater effluentu2033	00_DOCUMENT_COMMENTARY	1	1							01_LANGUAGE	8841	7599	2600
47237	85084978142	000537695500002	10.1016/j.watres.2020.115828	Pap	Pap et al.	2020	Water Research	Reply to comments on u201cLow-cost chitosan-calcite adsorbent development for potential phosphate removal and recovery from wastewater effluentu201d by Pap et al. [Water research 173 (2020) 115573]	00_DOCUMENT_COMMENTARY	1	1							02_TOPIC_CONCEPT	1715	1613	1297
54699	85111389342	000676923500001	10.3390/pr9071251	Vigdorowitsch	Vigdorowitsch et al.	2021	Processes	Analytical continuation within the freundlich adsorption model. Comment on edet, u.a.; ifelebuegu, a.o. kinetics, isotherms, and thermodynamic modeling of the adsorption of phosphates from model wastewater using recycled brick waste. processes 2020, 8, 665	00_DOCUMENT_COMMENTARY	1	1							02_TOPIC_NOTRELEVANT	51031	39264	31294
89112	20744451907	000229902000007	10.1093/ije/dyh272	Grundy	Grundy	2005	International Journal of Epidemiology	Commentary: The McKeown debate: Time for burial	00_DOCUMENT_COMMENTARY	1	0							03_POPULATION_AGRIFOOD	15504	10613	11153
89480	32044440822	000235226300008	10.1289/ehp.114-a88a	Sharpe	Sharpe	2006	Environmental Health Perspectives	Sheep reared on sewage sludge-treated pasture: Sharpe responds [6]	00_DOCUMENT_COMMENTARY	1	0							03_POPULATION_COLLECTIONSYSTEM	5	5	4
89482	32044449471	000235226300007	10.1289/ehp.114-a87	Evans	Evans	2006	Environmental Health Perspectives	Sheep reared on sewage sludge-treated pasture: Flawed conclusions [5]	00_DOCUMENT_COMMENTARY	1	0							03_POPULATION_ENVIRONMENT	53	52	38
91382	62749199181	000262430700051	10.1021/es8020759	Cline	Cline	2009	Environmental Science and Technology	Comment on "Bioaccumulation of pharmaceuticals and other anthropogenic waste indicators in earthworms from agricultural soil amended with biosolid or swine manure"	00_DOCUMENT_COMMENTARY	1	0							03_POPULATION_INDUSTRY	15932	11764	11280
91673	67650395663	000267802000024	10.1126/science.1167531	Goldberg	Goldberg et al.	2009	Science	Comment on "DNA from pre-clovis human coprolites in Oregon, North America"	00_DOCUMENT_COMMENTARY	1	0							03_POPULATION_UNSPECIFIED	21	15	15
91928	70349435910	000271445700015	10.1016/j.chemosphere.2009.07.057	Clarke	Clarke et al.	2009	Chemosphere	Response to "Provisional human health risk assessment of PBDEs in sewage sludge used for agricultural purposes" by Marek Banasik et al.	00_DOCUMENT_COMMENTARY	1	0							03_POPULATION_URBANWASTE	1947	1394	1347
92136	72249115365	000271583400039	10.1021/es902940m	Bostick	Bostick et al.	2009	Environmental Science and Technology	Response to comment on "effect of groundwater iron and phosphate on the efficacy of arsenic removal by iron-amended biosand filters"	00_DOCUMENT_COMMENTARY	1	0							03_POPULATION_URBANWATER	2073	1661	1440
92632	77953498816	000278617000001	10.1021/es1008467	Bao	Bao and Zeng	2010	Environmental Science and Technology	Comment on "global aquatic passive sampling (AQUA-GAPS): Using passive samplers to monitor pops in the waters of the world"	00_DOCUMENT_COMMENTARY	1	0							04_INTERVENTION_BLS	170	164	64
94198	84867656121	000310941000049	10.1016/j.scitotenv.2012.07.042	Evans	Evans	2012	Science of the Total Environment	Comment on Iacovidou, E.; Ohandja, D.-G. and Voulvoulis, N. (2012) Food waste disposal units in UK households: The need for policy intervention. Science of the Total Environment 423 1-7	00_DOCUMENT_COMMENTARY	1	0							04_INTERVENTION_NUTMET	223	203	178
94964	84889604007	000327851700017	10.1038/504033b	Lehmann	Lehmann	2013	Nature	Sustainable management: Recycle waste for nourishing soils	00_DOCUMENT_COMMENTARY	1	0							04_INTERVENTION_PROCESSTECHNOLOGY	21547	17383	15451
95750	84924086010	000350097300021	10.1038/518483e	Breulmann	Breulmann et al.	2015	Nature	Biochar: Bring on the sewage	00_DOCUMENT_COMMENTARY	1	0							05_OUTCOME_BIOCRUDE	66	60	59
97398	84991813203	000386402200067	10.1016/j.chemosphere.2016.08.049	Sumpter	Sumpter et al.	2016	Chemosphere	Comments on Niemuth, N.J. and Klaper, R.D. 2015. Emerging wastewater contaminant metformin causes intersex and reduced fecundity in fish. Chemosphere 135, 38–45	00_DOCUMENT_COMMENTARY	1	0							05_OUTCOME_CHEMICAL	144	135	117
97463	84995872854	000392746700011	10.1093/femsle/fnw240	Yang	Yang et al.	2016	FEMS Microbiology Letters	High-affinity phosphate-binding protein (PBP) for phosphorous recovery: Proof of concept using recombinant Escherichia coli	00_DOCUMENT_COMMENTARY	1	0							05_OUTCOME_ELECTRICITY	27	18	21
99653	85058756379	000454183400057	10.1021/acs.est.8b03524	De Boer	De Boer et al.	2018	Environmental Science and Technology	Comment on "application of Struvite Alters the Antibiotic Resistome in Soil, Rhizosphere, and Phyllosphere"	00_DOCUMENT_COMMENTARY	1	0							05_OUTCOME_ENERGY	507	409	377
99742	85060453211	000458222600035	10.1016/j.resconrec.2019.01.019	McNamara	McNamara et al.	2019	Resources, Conservation and Recycling	Comment on u201cPatented blunderings, efficiency awareness, and self-sustainability claims in the pyrolysis energy from waste sectoru201d	00_DOCUMENT_COMMENTARY	1	0							05_OUTCOME_FUEL	7	7	5
158102	84943670619	NULL	10.1001/jama.1918.02600390066025	Bercovitz	Bercovitz	1918	Journal of the American Medical Association	The use of sewage as fertilizer	00_DOCUMENT_COMMENTARY	1	0							05_OUTCOME_HYDROGEN	6	5	6
177362	NULL	000285525200025	NULL	Zheng	Zheng and Tu	2010	WATER INFRASTRUCTURE FOR SUSTAINABLE COMMUNITIES: CHINA AND THE WORLD	Development and Practice of Ecological Sanitation System	00_DOCUMENT_COMMENTARY	0	1							05_OUTCOME_MATERIAL	253	223	204
179676	84938347301	000359062700018	10.1002/jpln.201590019	Möller	Möller	2015	Journal of Plant Nutrition and Soil Science	Letter to the editor	00_DOCUMENT_COMMENTARY	0	1							05_OUTCOME_OTHERUSE	1	1	1
6410	35549004278	000227547900012	10.2175/106143004X142077	Parker	Parker and Laha	2004	Water Environment Research	Biosolids and sludge management	00_DOCUMENT_CONFERENCEREVIEW	1	1							05_OUTCOME_PROTEIN	2	2	2
84102	0021596272	NULL	NULL			1984	Water Science and Technology	DESIGN AND OPERATION OF LARGE WASTEWATER TREATMENT PLANTS, PROCEEDINGS OF A WORKSHOP.	00_DOCUMENT_CONFERENCEREVIEW	1	0							05_OUTCOME_WATER	509	450	382
84365	0022305501	NULL	NULL	Anon	Anon	1985	Water Pollution Control	INSTITUTE OF WATER POLLUTION CONTROL, ANNUAL CONFERENCE.	00_DOCUMENT_CONFERENCEREVIEW	1	0							TOTAL	122109	94319	78004
84816	0023266974	NULL	NULL			1987	Water Science and Technology	USE OF SOIL FOR TREATMENT AND FINAL DISPOSAL OF EFFLUENTS AND SLUDGE, PROCEEDINGS OF AN IAWPRC INTERNATIONAL SEMINAR.	00_DOCUMENT_CONFERENCEREVIEW	1	0
85860	0025562097	A1990FR94300001	10.1016/0011-9164(90)85001-Q			1990	Desalination	Proceedings of the 6th Symposium on Synthetic Membranes in Science and Industry	00_DOCUMENT_CONFERENCEREVIEW	1	0
86063	0026395201	NULL	NULL			1991	Water Science and Technology	Industrial Residuals Management	00_DOCUMENT_CONFERENCEREVIEW	1	0
86217	0026928996	NULL	NULL			1992	Radiation Physics and Chemistry	Radiation Processing of Combustion Flue Gases: Research Coordination Meeting	00_DOCUMENT_CONFERENCEREVIEW	1	0
86597	0028560182	A1994PD96700001	NULL	Van Amstel	Van Amstel and Mosier	1994	Fertilizer Research	Methane and nitrous oxide: the other greenhouse gases	00_DOCUMENT_CONFERENCEREVIEW	1	0
86755	0029311179	A1995RH54300012	10.2175/106143095X133491	Abu-Orf	Abu-Orf and Jamrah	1995	Water Environment Research	Biosolids and sludge management	00_DOCUMENT_CONFERENCEREVIEW	1	0
96944	84970005974	NULL	NULL			2016	MATEC Web of Conferences	MATEC Web of Conferences	00_DOCUMENT_CONFERENCEREVIEW	1	0
97246	84984559445	NULL	NULL			2016	AIP Conference Proceedings	AIP Conference Proceedings	00_DOCUMENT_CONFERENCEREVIEW	1	0
97457	84995538165	NULL	NULL			2016	AIP Conference Proceedings	AIP Conference Proceedings	00_DOCUMENT_CONFERENCEREVIEW	1	0
97800	85014316921	NULL	NULL			2017	IOP Conference Series: Materials Science and Engineering	IOP Conference Series: Materials Science and Engineering	00_DOCUMENT_CONFERENCEREVIEW	1	0
98234	85025822494	NULL	NULL			2017	IOP Conference Series: Materials Science and Engineering	IOP Conference Series: Materials Science and Engineering	00_DOCUMENT_CONFERENCEREVIEW	1	0
98648	85038895163	NULL	NULL			2017	AIP Conference Proceedings	AIP Conference Proceedings	00_DOCUMENT_CONFERENCEREVIEW	1	0
98709	85040707566	NULL	NULL			2018	MATEC Web of Conferences	MATEC Web of Conferences	00_DOCUMENT_CONFERENCEREVIEW	1	0
98834	85042925380	NULL	NULL			2018	MATEC Web of Conferences	MATEC Web of Conferences	00_DOCUMENT_CONFERENCEREVIEW	1	0
99193	85049789568	NULL	NULL			2018	IOP Conference Series: Materials Science and Engineering	IOP Conference Series: Materials Science and Engineering	00_DOCUMENT_CONFERENCEREVIEW	1	0
99239	85050728011	NULL	NULL			2018	AIP Conference Proceedings	AIP Conference Proceedings	00_DOCUMENT_CONFERENCEREVIEW	1	0
99464	85054914182	NULL	NULL			2018	IOP Conference Series: Materials Science and Engineering	IOP Conference Series: Materials Science and Engineering	00_DOCUMENT_CONFERENCEREVIEW	1	0
99665	85059027248	NULL	NULL			2018	AIP Conference Proceedings	AIP Conference Proceedings	00_DOCUMENT_CONFERENCEREVIEW	1	0
100090	85066111877	NULL	NULL			2019	AIP Conference Proceedings	AIP Conference Proceedings	00_DOCUMENT_CONFERENCEREVIEW	1	0
101056	85082010367	000540900400003	10.1016/B978-0-12-813419-1.00001-2	Coelho	Coelho et al.	2019	Municipal Solid Waste Energy Conversion in Developing Countries: Technologies, Best Practices, Challenges and Policy	Introduction	00_DOCUMENT_CONFERENCEREVIEW	1	0
145790	0016337636	NULL	NULL	Altman	Altman and Dittmer	1974	FED.AM.DOC.EXP.BIOL., BETHESDA, MD.	Biology Data Book	00_DOCUMENT_CONFERENCEREVIEW	1	0
147059	0020305554	NULL	NULL			1982	Water Science and Technology	MICROPOLLUTANTS IN THE ENVIRONMENT: PROCEEDINGS OF THE SPECIALIZED CONFERENCE OF THE IAWPRC (INTERNATIONAL ASSOCIATION ON WATER POLLUTION RESEARCH AND CONTROL).	00_DOCUMENT_CONFERENCEREVIEW	1	0
147066	0020337133	NULL	NULL	Atchison	Atchison	1982	Nonwood Plant Fiber Pulping, Progress Report	NONWOOD PLANT FIBER PULPING, PROGRESS REPORT NO. 13.	00_DOCUMENT_CONFERENCEREVIEW	1	0
147183	0020895229	NULL	NULL			1983	Commission of the European Communities, (Report) EUR	DISINFECTION OF SEWAGE SLUDGE: TECHNICAL, ECONOMIC AND MICROBIOLOGICAL ASPECTS, PROCEEDINGS OF A WORKSHOP.	00_DOCUMENT_CONFERENCEREVIEW	1	0
147212	0020946352	NULL	NULL	Anon	Anon	1983	Institution of Chemical Engineers Symposium Series	EFFLUENT TREATMENT IN THE PROCESS INDUSTRIES.	00_DOCUMENT_CONFERENCEREVIEW	1	0
147362	0021574996	NULL	NULL			1984	Commission of the European Communities, (Report) EUR	UTILISATION OF SEWAGE SLUDGE ON LAND: RATES OF APPLICATION AND LONG-TERM EFFECTS OF METALS, PROCEEDINGS OF A SEMINAR.	00_DOCUMENT_CONFERENCEREVIEW	1	0
147365	0021577535	NULL	NULL			1984	Conservation and Recycling	ECOLOGICAL ASPECTS OF SOLID WASTE DISPOSAL.	00_DOCUMENT_CONFERENCEREVIEW	1	0
147382	0021602793	NULL	NULL	Anon	Anon	1984	Proceedings - AWWA Water Quality Technology Conference	PROCEEDINGS - AWWA WATER QUALITY TECHNOLOGY CONFERENCE XII: ADVANCES IN WATER ANALYSIS AND TREATMENT.	00_DOCUMENT_CONFERENCEREVIEW	1	0
147424	0021653787	NULL	NULL			1984	ASTM Special Technical Publication	HAZARDOUS AND INDUSTRIAL WASTE MANAGEMENT AND TESTING: THIRD SYMPOSIUM.	00_DOCUMENT_CONFERENCEREVIEW	1	0
147441	0021665956	NULL	NULL	Anon	Anon	1984		PROCEEDINGS - INTERFINISH 84, 11TH WORLD CONGRESS ON METAL FINISHING.	00_DOCUMENT_CONFERENCEREVIEW	1	0
147456	0021698107	NULL	NULL			1984	University of Kentucky, Office of Engineering Services, (Bulletin) UKY BU	PROCEEDINGS - 1984 SYMPOSIUM ON SURFACE MINING, HYDROLOGY, SEDIMENTOLOGY, AND RECLAMATION.	00_DOCUMENT_CONFERENCEREVIEW	1	0
147466	0021726981	NULL	NULL			1984	Proceedings of Mid-Atlantic Industrial Waste Conference	TOXIC AND HAZARDOUS WASTES, PROCEEDINGS OF THE SIXTEENTH MID-ATLANTIC INDUSTRIAL WASTE CONFERENCE.	00_DOCUMENT_CONFERENCEREVIEW	1	0
147606	0022184445	NULL	NULL			1985		1985 INDUSTRIAL POLLUTION CONTROL SYMPOSIUM.	00_DOCUMENT_CONFERENCEREVIEW	1	0
147617	0022211866	NULL	NULL	Anon	Anon	1985	ASAE Publication	AGRICULTURAL WASTE UTILIZATION AND MANAGEMENT, PROCEEDINGS OF THE FIFTH INTERNATIONAL SYMPOSIUM ON AGRICULTURAL WASTES.	00_DOCUMENT_CONFERENCEREVIEW	1	0
147622	0022215451	NULL	NULL	Anon	Anon	1985		AGRICULTURAL WASTE UTILIZATION AND MANAGEMENT, PROCEEDINGS OF THE FIFTH INTERNATIONAL SYMPOSIUM ON AGRICULTURAL WASTES.	00_DOCUMENT_CONFERENCEREVIEW	1	0
147658	0022276780	NULL	NULL	Anon	Anon	1985	United States Department of Energy, Morgantown Energy Technology Center (Report) DOE/METC	PROCEEDINGS OF THE SEVENTH INTERNATIONAL ASH UTILIZATION SYMPOSIUM AND EXPOSITION.	00_DOCUMENT_CONFERENCEREVIEW	1	0
147661	0022278004	NULL	NULL	Anon	Anon	1985	United States Department of Energy, Morgantown Energy Technology Center (Report) DOE/METC	PROCEEDINGS OF THE SEVENTH INTERNATIONAL ASH UTILIZATION SYMPOSIUM AND EXPOSITION.	00_DOCUMENT_CONFERENCEREVIEW	1	0
147671	0022285279	NULL	NULL			1985	Proceedings of Mid-Atlantic Industrial Waste Conference	TOXIC AND HAZARDOUS WASTES, PROCEEDINGS OF THE SEVENTEENTH MID-ATLANTIC INDUSTRIAL WASTE CONFERENCE.	00_DOCUMENT_CONFERENCEREVIEW	1	0
147678	0022286889	NULL	NULL	Anon	Anon	1985	Environmental Conference, Proceedings of the Technical Association of the Pulp and Paper Industry	1985 ENVIRONMENTAL CONFERENCE, TAPPI PROCEEDINGS.	00_DOCUMENT_CONFERENCEREVIEW	1	0
147682	0022288188	NULL	NULL			1985		WATER QUALITY ISSUES AT FOSSIL FUEL PLANTS.	00_DOCUMENT_CONFERENCEREVIEW	1	0
147690	0022299342	NULL	NULL			1985	NATO ASI Series, Series E: Applied Sciences	FUNDAMENTALS AND APPLICATIONS OF ION EXCHANGE.	00_DOCUMENT_CONFERENCEREVIEW	1	0
147789	0022703860	NULL	NULL			1986	Science of the Total Environment	ADVANCES IN HUMIC SUBSTANCES: A COLLECTION OF PAPERS FROM THE THIRD INTERNATIONAL MEETING OF THE INTERNATIONAL HUMIC SUBSTANCES SOCIETY.	00_DOCUMENT_CONFERENCEREVIEW	1	0
147839	0022890511	NULL	NULL			1986	Water Science and Technology	POLLUTION OF THE MEDITERRANEAN SEA, PROCEEDINGS OF AN IAWPRC INTERNATIONAL REGIONAL CONFERENCE.	00_DOCUMENT_CONFERENCEREVIEW	1	0
147868	0022945673	NULL	NULL	Anon	Anon	1986		ISEC '86 INTERNATIONAL SOLVENT EXTRACTION CONFERENCE - PREPRINTS.	00_DOCUMENT_CONFERENCEREVIEW	1	0
147879	0022958417	NULL	NULL			1986	Proceedings of Mid-Atlantic Industrial Waste Conference	TOXIC AND HAZARDOUS WASTES, PROCEEDINGS OF THE EIGHTEENTH MID-ATLANTIC INDUSTRIAL WASTE CONFERENCE.	00_DOCUMENT_CONFERENCEREVIEW	1	0
147912	0023015639	NULL	NULL	Anon	Anon	1986		TAPPI NOTES: 1986 KRAFT RECOVERY OPERATIONS SEMINAR.	00_DOCUMENT_CONFERENCEREVIEW	1	0
147951	0023223606	NULL	NULL			1987	Water Science and Technology	WATER POLLUTION RESEARCH AND CONTROL: PART 1, PROCEEDINGS OF THE THIRTEENTH BIENNIAL CONFERENCE OF THE INTERNATIONAL ASSOCIATION ON WATER POLLUTION RESEARCH AND CONTROL.	00_DOCUMENT_CONFERENCEREVIEW	1	0
147967	0023288730	NULL	NULL			1987	Resources and Conservation	RECYCLING OF ORGANIC WASTES FOR FERTILIZER, FOOD, FEED AND FUEL.	00_DOCUMENT_CONFERENCEREVIEW	1	0
148070	0023591358	NULL	NULL			1987	Water Science and Technology	WASTE STABILIZATION PONDS, PROCEEDINGS OF AN IAWPRC SPECIALIZED CONFERENCE.	00_DOCUMENT_CONFERENCEREVIEW	1	0
148134	0023846872	NULL	NULL	Anon	Anon	1988	Proceedings of National Waste Processing Conference	TECHNICAL COMMUNICATION: A KEY TO THE FUTURE, PROCEEDINGS OF THE THIRTEENTH BIENNIAL CONFERENCE. .	00_DOCUMENT_CONFERENCEREVIEW	1	0
148191	0024104040	NULL	NULL			1988	Desalination	IMTEC '88 - International membrane technology conference '88	00_DOCUMENT_CONFERENCEREVIEW	1	0
148378	0024764949	NULL	NULL			1989	Desalination	Volume I - Desalination in Total Water Resource Management; Non-Traditional Desalination Technologies; Operational Experience - Evaporative Volume II - Operational Experience - Seawater RO; Research and Development - Evaporative Volume III - Research and Development - Membrances; Instrumentation, Automation and Control; Water Reuse and Brine Disposal Volume IV - Membrane Softening and Brackish	00_DOCUMENT_CONFERENCEREVIEW	1	0
148428	0024895426	NULL	NULL			1989	Proceedings - A&WMA Annual Meeting	Proceedings - 82nd A&WMA Annual Meeting	00_DOCUMENT_CONFERENCEREVIEW	1	0
148473	0025212364	NULL	NULL			1990	Symposium Papers - Energy from Biomass and Wastes	Energy from Biomass and Wastes XIII	00_DOCUMENT_CONFERENCEREVIEW	1	0
148475	0025229117	NULL	NULL			1990	Annual Meeting - Technical Section, Canadian Pulp and Paper Association, Preprints	76th Annual Meeting - Technical Section, Canadian Pulp and Paper Associaton (Preprints B)	00_DOCUMENT_CONFERENCEREVIEW	1	0
148477	0025246461	NULL	NULL			1990	National Conference on Environmental Engineering	Proceedings of the 1990 Specialty Conference	00_DOCUMENT_CONFERENCEREVIEW	1	0
148528	0025535678	NULL	NULL			1990	Separation Science and Technology	Sixth Symposium on Separation Science and Technology for Energy Application	00_DOCUMENT_CONFERENCEREVIEW	1	0
148532	0025556602	NULL	NULL	Anon	Anon	1990	Institution of Chemical Engineers Symposium Series	Extraction '90	00_DOCUMENT_CONFERENCEREVIEW	1	0
148548	0025631431	NULL	NULL			1990	Water Science and Technology	Proceedings of the IAWPRC Conference on Sludge Management	00_DOCUMENT_CONFERENCEREVIEW	1	0
148578	0025844525	NULL	NULL			1991	Water Science and Technology	Advanced Wastewater Treatment and Reclamation	00_DOCUMENT_CONFERENCEREVIEW	1	0
148634	0026225499	NULL	NULL			1991	Desalination	Proceedings of the 12th International Symposium on Desalination and Water Re-use	00_DOCUMENT_CONFERENCEREVIEW	1	0
148638	0026244272	NULL	NULL			1991	Desalination	Proceedings of the 12th International Symposium on Desalination and Water Re-use	00_DOCUMENT_CONFERENCEREVIEW	1	0
148675	0026380134	NULL	NULL			1991	International Exhibition & Conference for the Power Generation Industries - Power-Gen	4th International Power Generation Exhibition and Conference	00_DOCUMENT_CONFERENCEREVIEW	1	0
148677	0026385406	NULL	NULL			1991	Journal of Hazardous Materials	Characterization and Cleanup of Chemical Waste Sites	00_DOCUMENT_CONFERENCEREVIEW	1	0
148715	0026679632	NULL	NULL			1992	Institution of Chemical Engineers Symposium Series	Symposium on Electrochemical Engineering	00_DOCUMENT_CONFERENCEREVIEW	1	0
148780	0026971449	NULL	NULL			1992	National Conference Publication - Institution of Engineers, Australia	8th Conference on Engineering in Agriculture - Quality Soils, Quality Food, Quality Environment	00_DOCUMENT_CONFERENCEREVIEW	1	0
148782	0026986745	NULL	NULL			1992	Water Supply	IWSA International Workshop on Inorganic Nitrogen Compounds and Water Supply	00_DOCUMENT_CONFERENCEREVIEW	1	0
148840	0027242757	NULL	NULL			1993	Water Science and Technology	Proceedings of the International Conference on Appropriate Waste Management Technologies	00_DOCUMENT_CONFERENCEREVIEW	1	0
148845	0027286897	NULL	NULL			1993	ASTM Special Technical Publication	Symposium on Application of Agricultural Analysis in Environmental Studies	00_DOCUMENT_CONFERENCEREVIEW	1	0
148948	0027803506	NULL	NULL			1993	Water Science and Technology	Proceedings of the 2nd IAWQ International Symposium on Waste Management Problems in Agro-Industries	00_DOCUMENT_CONFERENCEREVIEW	1	0
148955	0027837158	NULL	NULL			1993	2nd Research Forum on Recycling	2nd Research Forum on Recycling	00_DOCUMENT_CONFERENCEREVIEW	1	0
148976	0027900356	NULL	NULL			1993	Electrecon, Proceedings	Proceedings of the 1993 Electrecon Conference	00_DOCUMENT_CONFERENCEREVIEW	1	0
149129	0028743295	NULL	NULL			1994	Water Science and Technology	Proceedings of the 17th Biennial Conference of the International Association on Water Quality. Part 8	00_DOCUMENT_CONFERENCEREVIEW	1	0
149245	0029480941	NULL	NULL			1995	Water Science and Technology	Proceedings of the 2nd International Symposium on Waste Stabilisation Ponds and the Reuse of Pond Effluents	00_DOCUMENT_CONFERENCEREVIEW	1	0
149248	0029488340	NULL	NULL			1995	Water Science and Technology	Proceedings of the 1994 International Symposium on Pollution of the Mediterranean Sea	00_DOCUMENT_CONFERENCEREVIEW	1	0
149253	0029518879	NULL	NULL			1995	Water Science and Technology	Proceedings of the 1995 Black Sea Regional Conference on Environment Protection Technologies for Coastal Areas	00_DOCUMENT_CONFERENCEREVIEW	1	0
149277	0029710599	NULL	NULL			1996	Water Science and Technology	Proceedings of the 1995 3r IAWQ Specialized Conference on Appropriate Waste Management Technologies for Developing Countries	00_DOCUMENT_CONFERENCEREVIEW	1	0
149312	0030218371	NULL	NULL			1996	Desalination	Proceedings of the 1994 Desalination & Water Reuse of the International Water Supply Association	00_DOCUMENT_CONFERENCEREVIEW	1	0
149320	0030257160	NULL	10.1016/S0964-8305(97)86719-4			1996	International Biodeterioration and Biodegradation	Proceedings of the 1995 Olive Oil Processes and By-Products Recycling	00_DOCUMENT_CONFERENCEREVIEW	1	0
149323	0030288115	NULL	NULL			1996	Resources, Conservation and Recycling	Proceedings of the 1996 3rd International Symposium of the International Society for Environmental Biotechnology	00_DOCUMENT_CONFERENCEREVIEW	1	0
149342	0030364461	NULL	NULL			1996	International Environmental Conference	Proceedings of the 1996 International Environmental Conference. Part 2 (of 2)	00_DOCUMENT_CONFERENCEREVIEW	1	0
149346	0030371279	NULL	NULL			1996	Conference Proceedings - Annual Semiconductor Pure Water and Chemicals Conference	Proceedings of the 1996 Semiconductor Pure Water and Chemicals	00_DOCUMENT_CONFERENCEREVIEW	1	0
149347	0030373417	NULL	NULL			1996	Proceedings of National Waste Processing Conference	Proceedings of the 1996 17th Biennial Waste Processing Conference	00_DOCUMENT_CONFERENCEREVIEW	1	0
149399	0030713709	NULL	NULL			1997	SPE - European Formation Damage Control Conference, Proceedings	Proceedings of the 1997 European Formation Damage Conference	00_DOCUMENT_CONFERENCEREVIEW	1	0
149446	0031223079	NULL	NULL			1997	ASTM Special Technical Publication	Proceedings of the 1997 Symposium on Testing Soil Mixed with Waste or Recycled Materials	00_DOCUMENT_CONFERENCEREVIEW	1	0
149481	0031349606	NULL	NULL			1997	Proceedings of the Air & Waste Management Association's Annual Meeting & Exhibition	Proceedings of the 1997 Air & Waste Management Association's 90th Annual Meeting & Exhibition	00_DOCUMENT_CONFERENCEREVIEW	1	0
149492	0031361974	NULL	NULL			1997	TAPPI Proceedings - Environmental Conference & Exhibition	Proceedings of the 1997 Environmental Conference and Exhibit. Part 1 (of 2)	00_DOCUMENT_CONFERENCEREVIEW	1	0
149558	0031619513	NULL	NULL			1998	TAPPI Proceedings - Environmental Conference & Exhibit	Proceedings of the 1998 TAPPI International Environmental Conference & Exhibit. Part 1 (of 3)	00_DOCUMENT_CONFERENCEREVIEW	1	0
149561	0031641705	NULL	NULL			1998	TAPPI Proceedings - Environmental Conference & Exhibit	Proceedings of the 1998 TAPPI International Environmental Conference & Exhibit. Part 2 (of 3)	00_DOCUMENT_CONFERENCEREVIEW	1	0
149576	0031706747	NULL	NULL			1998	International Chemical Recovery Conference	Proceedings of the 1998 International Chemical Recovery Conference. Part 1 (of 3)	00_DOCUMENT_CONFERENCEREVIEW	1	0
149654	0032309631	NULL	NULL			1998	Geotechnical Special Publication	Proceedings of the Geo-Congress	00_DOCUMENT_CONFERENCEREVIEW	1	0
149689	0032470718	NULL	NULL			1998	Recycled materials in geotechnical applications.Session proceedings ASCE Annual Convention, Boston, October 1998.	Recycled materials in geotechnical applications	00_DOCUMENT_CONFERENCEREVIEW	1	0
149842	0033633521	NULL	NULL			2000	Water Science and Technology		00_DOCUMENT_CONFERENCEREVIEW	1	0
149843	0033633640	NULL	NULL			2000	Water Science and Technology		00_DOCUMENT_CONFERENCEREVIEW	1	0
149844	0033633695	NULL	NULL			2000	Water Science and Technology		00_DOCUMENT_CONFERENCEREVIEW	1	0
149845	0033634343	NULL	NULL			2000	Water Science and Technology		00_DOCUMENT_CONFERENCEREVIEW	1	0
149932	0034178655	NULL	NULL			2000	Chemosphere		00_DOCUMENT_CONFERENCEREVIEW	1	0
150500	0242333918	NULL	NULL			2000	Tappi Papermakers Conference and Trade Fair	2000 TAPPI Papermakers Conference and Trade Fair: Volume One	00_DOCUMENT_CONFERENCEREVIEW	1	0
150558	0346252741	NULL	NULL			2002	Annual North American Waste to Energy Conference, NAWTEC	Proceedings of the 10the Annual North American Waste to Energy Conference (NAWTEC 10)	00_DOCUMENT_CONFERENCEREVIEW	1	0
150613	0742303009	NULL	NULL			2004	Minerals Engineering	Minerals Engineering	00_DOCUMENT_CONFERENCEREVIEW	1	0
150662	12344257067	NULL	NULL			2004	Waste Management in Japan	Waste Management in Japan	00_DOCUMENT_CONFERENCEREVIEW	1	0
150666	12344320470	NULL	NULL			2004	Waste Management and the Environment II	Waste Management and the Environment II	00_DOCUMENT_CONFERENCEREVIEW	1	0
150712	14844295785	NULL	NULL			2004	Ammonia Plant Safety and Related Facilities	Safety in Ammonia Plants and Related Facilities Symposium 2004	00_DOCUMENT_CONFERENCEREVIEW	1	0
150713	14844302833	NULL	NULL			2004	2004 TAPPI Paper Summit - Spring Technical and International Environmental Conference	2004 TAPPI Paper Summit - Spring Technical and International Environemental Conference	00_DOCUMENT_CONFERENCEREVIEW	1	0
151269	2942679412	NULL	NULL			2002	Waste Management and the Environment	Waste management and the environment	00_DOCUMENT_CONFERENCEREVIEW	1	0
151384	32044441640	NULL	NULL			2005	REWAS'04 - Global Symposium on Recycling, Waste Treatment and Clean Technology	REWAS'04 - Global Symposium on Recycling, Waste Treatment and Clean Technology - Proceedings	00_DOCUMENT_CONFERENCEREVIEW	1	0
151387	32044449631	NULL	NULL			2005	REWAS'04 - Global Symposium on Recycling, Waste Treatment and Clean Technology	REWAS'04 - Global Symposium on Recycling, Waste Treatment and Clean Technology - Proceedings	00_DOCUMENT_CONFERENCEREVIEW	1	0
151390	32044460839	NULL	NULL			2005	REWAS'04 - Global Symposium on Recycling, Waste Treatment and Clean Technology	REWAS'04 - Global Symposium on Recycling, Waste Treatment and Clean Technology - Proceedings	00_DOCUMENT_CONFERENCEREVIEW	1	0
151872	33847406607	NULL	NULL			2005	Animal Agriculture and Processing: Managing Environmental Impacts	Animal Agriculture and Processing: Managing Environmental Impacts	00_DOCUMENT_CONFERENCEREVIEW	1	0
151902	33947361582	NULL	NULL			2006	A and WM, Annual International Conference on Incineration and Thermal Treatment Technologies, IT3	Air and Waste Management Association, Twenty-fifth Annual International Conference on Incineration and Thermal Technologies (IT3) 2006	00_DOCUMENT_CONFERENCEREVIEW	1	0
151904	33947372540	NULL	NULL			2006	A and WM, Annual International Conference on Incineration and Thermal Treatment Technologies, IT3	Air and Waste Management Association, Twenty-fifth Annual International Conference on Incineration and Thermal Technologies (IT3) 2006	00_DOCUMENT_CONFERENCEREVIEW	1	0
152160	3543118908	NULL	NULL			2001	Environmental Health Risk	Environmental health risk	00_DOCUMENT_CONFERENCEREVIEW	1	0
152224	36749104303	NULL	NULL			2006	WIT Transactions on Ecology and the Environment	Waste Management and the Environment III	00_DOCUMENT_CONFERENCEREVIEW	1	0
152372	40749126700	NULL	NULL			2007	TMS Annual Meeting	Recycling and Waste Processing 2007	00_DOCUMENT_CONFERENCEREVIEW	1	0
152791	56349096849	NULL	NULL			2007	ASABE - Proceedings of the International Symposium on Air Quality and Waste Management for Agriculture	ASABE - Proceedings of the International Symposium on Air Quality and Waste Management for Agriculture	00_DOCUMENT_CONFERENCEREVIEW	1	0
152796	56349123182	NULL	NULL			2007	ASABE - Individual and Small Community Sewage Systems XI, Proceedings of the 11th National Symposium	Individual and Small Community Sewage Systems XI, Proceedings of the 11th National Symposium, ASABE	00_DOCUMENT_CONFERENCEREVIEW	1	0
152817	56449108530	NULL	NULL			2008	Hydrometallurgy 2008: Proceedings of the 6th International Symposium	Hydrometallurgy 2008: Proceedings of the Sixth International Symposium	00_DOCUMENT_CONFERENCEREVIEW	1	0
153026	6344258635	NULL	NULL			2003	Recycling and Reuse of Waste Materials, Proceedings of the International Symposium	Recycling and Reuse of Waste Materials, Proceedings of the International Symposium	00_DOCUMENT_CONFERENCEREVIEW	1	0
153229	70249151490	NULL	NULL			2009	TMS Annual Meeting	2009 EDP Congress: Recycling-General Session - Session III Aqeous Processing	00_DOCUMENT_CONFERENCEREVIEW	1	0
153479	74749084648	NULL	10.2175/106143009X12445568399730	Fitzmorris	Fitzmorris et al.	2009	Water Environment Research	Biosolids and sludge management	00_DOCUMENT_CONFERENCEREVIEW	1	0
153495	74949096303	NULL	NULL			2009	3rd World of Coal Ash, WOCA Conference - Proceedings	3rd World of Coal Ash, WOCA Conference - Proceedings	00_DOCUMENT_CONFERENCEREVIEW	1	0
153928	77956312448	NULL	NULL			2008	Proceedings of the 2nd International Conference on Asian-European Environmental Technology and Knowledge Transfer	Proceedings of the 2nd International Conference on Asian-European Environmental Technology and Knowledge Transfer	00_DOCUMENT_CONFERENCEREVIEW	1	0
154272	79952550802	NULL	NULL			2010	4th WSEAS International Conference on Waste Management, Water Pollution, Air Pollution, Indoor Climate, WWAI '10	4th WSEAS International Conference on Waste Management, Water Pollution, Air Pollution, Indoor Climate, WWAI '10	00_DOCUMENT_CONFERENCEREVIEW	1	0
154274	79952561592	NULL	NULL			2011	Advanced Materials Research	Advanced Engineering Materials	00_DOCUMENT_CONFERENCEREVIEW	1	0
154350	79954991366	NULL	10.2175/106143010X12756668801095	Brisolara	Brisolara and Qi	2010	Water Environment Research	Biosolids and sludge management	00_DOCUMENT_CONFERENCEREVIEW	1	0
154401	79955683980	NULL	NULL			2010	Proceedings of the 3rd International Conference on Environmental Technology and Knowledge Transfer	Proceedings of the 3rd International Conference on Environmental Technology and Knowledge Transfer	00_DOCUMENT_CONFERENCEREVIEW	1	0
154419	79955993102	NULL	NULL			2010	2010 TAPPI PEERS Conference and 9th Research Forum on Recycling	2010 TAPPI PEERS Conference and 9th Research Forum on Recycling	00_DOCUMENT_CONFERENCEREVIEW	1	0
154424	79956051927	NULL	NULL			2010	2010 TAPPI PEERS Conference and 9th Research Forum on Recycling	2010 TAPPI PEERS Conference and 9th Research Forum on Recycling	00_DOCUMENT_CONFERENCEREVIEW	1	0
154425	79956054970	NULL	NULL			2010	2010 TAPPI PEERS Conference and 9th Research Forum on Recycling	2010 TAPPI PEERS Conference and 9th Research Forum on Recycling	00_DOCUMENT_CONFERENCEREVIEW	1	0
154583	79960498056	NULL	NULL			2011	Advanced Materials Research	Environment Materials and Environment Management, EMEM 2011	00_DOCUMENT_CONFERENCEREVIEW	1	0
154828	80855153796	NULL	10.2175/106143011X13075599869416	Brisolara	Brisolara and Qi	2011	Water Environment Research	Biosolids and sludge management	00_DOCUMENT_CONFERENCEREVIEW	1	0
154925	84855174306	NULL	NULL			2007	Examining the Confluence of Environmental and Water Concerns - Proceedings of the World Environmental and Water Resources Congress 2006	Examining the Confluence of Environmental and Water Concerns - Proceedings of the World Environmental and Water Resources Congress 2006	00_DOCUMENT_CONFERENCEREVIEW	1	0
154993	84857162702	NULL	NULL			2012	Advanced Materials Research	Future Material Research and Industry Application, FMRIA 2011	00_DOCUMENT_CONFERENCEREVIEW	1	0
154994	84857165825	NULL	NULL			2012	Advanced Materials Research	Trends in Civil Engineering	00_DOCUMENT_CONFERENCEREVIEW	1	0
155529	84869855381	NULL	NULL			2012	Advanced Materials Research	2012 International Conference on Chemical Engineering, Metallurgical Engineering and Metallic Materials, CMMM 2012	00_DOCUMENT_CONFERENCEREVIEW	1	0
155571	84871016839	NULL	NULL			2012	Advanced Materials Research	2012 Global Conference on Civil, Structural and Environmental Engineering, GCCSEE 2012 and the 3rd International Symposium on Multi-field Coupling Theory of Rock and Soil Media and Its Applications, MCTRSM 2012	00_DOCUMENT_CONFERENCEREVIEW	1	0
155578	84871094410	NULL	NULL			2012	Advanced Materials Research	2012 Global Conference on Civil, Structural and Environmental Engineering, GCCSEE 2012 and the 3rd International Symposium on Multi-field Coupling Theory of Rock and Soil Media and Its Applications, MCTRSM 2012	00_DOCUMENT_CONFERENCEREVIEW	1	0
155687	84871908094	NULL	NULL			2013	Advanced Materials Research	2nd International Conference on Energy, Environment and Sustainable Development, EESD 2012	00_DOCUMENT_CONFERENCEREVIEW	1	0
155711	84872914260	NULL	NULL			2013	Applied Mechanics and Materials	2012 International Conference on Mechanical Materials and Manufacturing Engineering, ICMMME 2012	00_DOCUMENT_CONFERENCEREVIEW	1	0
155714	84872966173	NULL	NULL			2013	Applied Mechanics and Materials	2012 3rd International Conference on Applied Mechanics and Mechanical Engineering, ICAMME 2012	00_DOCUMENT_CONFERENCEREVIEW	1	0
155727	84873251244	NULL	NULL			2013	Advanced Materials Research	2012 2nd International Conference on Chemical, Material and Metallurgical Engineering, ICCMME 2012	00_DOCUMENT_CONFERENCEREVIEW	1	0
155750	84873743607	NULL	NULL			2013	Advanced Materials Research	2012 International Conference on Advances in Materials Science and Engineering, AMSE 2012	00_DOCUMENT_CONFERENCEREVIEW	1	0
155752	84873800644	NULL	NULL			2013	Advanced Materials Research	2nd International Conference on Biotechnology, Chemical and Materials Engineering, CBCME 2012	00_DOCUMENT_CONFERENCEREVIEW	1	0
155859	84875789794	NULL	NULL			2009	WIT Transactions on Ecology and the Environment	7th International Conference on Ecosystems and Sustainable Development, ECOSUD 2009	00_DOCUMENT_CONFERENCEREVIEW	1	0
155870	84875900600	NULL	NULL			2013	Advanced Materials Research	11th China International Nanoscience and Technology Symposium, CINST 2012	00_DOCUMENT_CONFERENCEREVIEW	1	0
155895	84876476180	NULL	NULL			2013	Applied Mechanics and Materials	2013 International Conference on Energy Engineering and Environmental Engineering, ICEEEE 2013	00_DOCUMENT_CONFERENCEREVIEW	1	0
155959	84878288432	NULL	NULL			2013	Advanced Materials Research	2nd International Conference on Materials Science and Engineering, ICMSE 2013	00_DOCUMENT_CONFERENCEREVIEW	1	0
155961	84878290988	NULL	NULL			2012	Society of Petroleum Engineers - Kuwait International Petroleum Conference and Exhibition 2012, KIPCE 2012: People and Innovative Technologies to Unleash Challenging Hydrocarbon Resources	Society of Petroleum Engineers - Kuwait International Petroleum Conference and Exhibition 2012, KIPCE 2012: People and Innovative Technologies to Unleash Challenging Hydrocarbon Resources	00_DOCUMENT_CONFERENCEREVIEW	1	0
155965	84878319293	NULL	NULL			2012	Society of Petroleum Engineers - Kuwait International Petroleum Conference and Exhibition 2012, KIPCE 2012: People and Innovative Technologies to Unleash Challenging Hydrocarbon Resources	Society of Petroleum Engineers - Kuwait International Petroleum Conference and Exhibition 2012, KIPCE 2012: People and Innovative Technologies to Unleash Challenging Hydrocarbon Resources	00_DOCUMENT_CONFERENCEREVIEW	1	0
155969	84878329285	NULL	NULL			2013	WIT Transactions on the Built Environment	2012 International Conference on Civil, Transportation and Environmental Engineering, CTEE 2012	00_DOCUMENT_CONFERENCEREVIEW	1	0
155977	84878396883	NULL	NULL			2010	National Association for Surface Finishing Annual Conference and Trade Show 2010, SUR/FIN 2010	National Association for Surface Finishing Annual Conference and Trade Show 2010, SUR/FIN 2010	00_DOCUMENT_CONFERENCEREVIEW	1	0
155979	84878406106	NULL	NULL			2010	National Association for Surface Finishing Annual Conference and Trade Show 2010, SUR/FIN 2010	National Association for Surface Finishing Annual Conference and Trade Show 2010, SUR/FIN 2010	00_DOCUMENT_CONFERENCEREVIEW	1	0
155983	84878498079	NULL	NULL			2013	Advanced Materials Research	2nd International Conference on Green Buildings Technologies and Materials, GBTM 2012	00_DOCUMENT_CONFERENCEREVIEW	1	0
156003	84878980424	NULL	NULL			2005	5th Asia-Pacific Conference on Combustion, ASPACC 2005: Celebrating Prof. Bob Bilger's 70th Birthday	5th Asia-Pacific Conference on Combustion, ASPACC 2005: Celebrating Prof. Bob Bilger's 70th Birthday	00_DOCUMENT_CONFERENCEREVIEW	1	0
156023	84879379458	NULL	NULL			2012	ECS Transactions	Electrochemical Energy Summit - An International Summit in Support of Societal Energy Needs	00_DOCUMENT_CONFERENCEREVIEW	1	0
156030	84879573592	NULL	NULL			2013	Advanced Materials Research	2013 3rd International Conference on Key Engineering Materials, ICKEM 2013	00_DOCUMENT_CONFERENCEREVIEW	1	0
156035	84879704284	NULL	NULL			2012	ECS Transactions	Physical and Analytical Electrochemistry (General Session) - 220th ECS Meeting	00_DOCUMENT_CONFERENCEREVIEW	1	0
156048	84880003561	NULL	NULL			2013	Advanced Materials Research	2013 Spring International Conference on Material Sciences and Technology, MST-S 2013	00_DOCUMENT_CONFERENCEREVIEW	1	0
156061	84880255721	NULL	NULL			2013	Applied Mechanics and Materials	2nd International Conference on Materials Engineering and Automatic Control, ICMEAC 2013	00_DOCUMENT_CONFERENCEREVIEW	1	0
156067	84880355494	NULL	NULL			2013	Advanced Materials Research	2013 2nd International Conference on Manufacture Engineering, Quality and Production System, ICMEQP 2013	00_DOCUMENT_CONFERENCEREVIEW	1	0
156072	84880484079	NULL	NULL			2013	Advanced Materials Research	4th international Conference on Manufacturing Science and Engineering, ICMSE 2013	00_DOCUMENT_CONFERENCEREVIEW	1	0
156088	84880789214	NULL	NULL			2010	40th International Conference on Environmental Systems, ICES 2010	40th International Conference on Environmental Systems	00_DOCUMENT_CONFERENCEREVIEW	1	0
156118	84881286910	NULL	NULL			2011	41st International Conference on Environmental Systems 2011, ICES 2011	41st International Conference on Environmental Systems, ICES 2011	00_DOCUMENT_CONFERENCEREVIEW	1	0
156171	84882981206	NULL	NULL			2013	Advanced Materials Research	2013 3rd International Conference on Advanced Measurement and Test, AMT 2013	00_DOCUMENT_CONFERENCEREVIEW	1	0
156182	84883278060	NULL	NULL			2013	Applied Mechanics and Materials	2013 International Conference on Civil, Architecture and Building Materials, 3rd CEABM 2013	00_DOCUMENT_CONFERENCEREVIEW	1	0
156205	84883769849	NULL	NULL			2010	American Filtration and Separations Society Annual National Conference and Exposition 2010	23rd American Filtration and Separations Society Annual National Conference and Exposition 2010, Volume 1	00_DOCUMENT_CONFERENCEREVIEW	1	0
156206	84883774497	NULL	NULL			2010	American Filtration and Separations Society Annual National Conference and Exposition 2010	23rd American Filtration and Separations Society Annual National Conference and Exposition 2010, Volume 2	00_DOCUMENT_CONFERENCEREVIEW	1	0
156236	84884887193	NULL	NULL			2013	Advanced Materials Research	2013 Asian Pacific Conference on Chemical, Material and Metallurgical Engineering, APCCMME 2013	00_DOCUMENT_CONFERENCEREVIEW	1	0
156238	84884916436	NULL	NULL			2013	Advanced Materials Research	2013 International Conference on Materials for Renewable Energy and Environment, MREE 2013	00_DOCUMENT_CONFERENCEREVIEW	1	0
156247	84884965691	NULL	NULL			2013	Advanced Materials Research	2013 International Forum on Mechanical and Material Engineering, IFMME 2013	00_DOCUMENT_CONFERENCEREVIEW	1	0
156248	84884969410	NULL	NULL			2013	Advanced Materials Research	2013 International Conference on Future Energy and Materials Research, FEMR 2013	00_DOCUMENT_CONFERENCEREVIEW	1	0
156253	84885051085	NULL	NULL			2013	Advanced Materials Research	2013 2nd International Conference on Energy and Environmental Protection, ICEEP 2013	00_DOCUMENT_CONFERENCEREVIEW	1	0
156265	84885770231	NULL	NULL			2013	Applied Mechanics and Materials	2nd International Conference on Green Building, Materials and Civil Engineering, GBMCE 2013	00_DOCUMENT_CONFERENCEREVIEW	1	0
156272	84886013352	NULL	NULL			2013	Advanced Materials Research	3rd International Conference on Textile Engineering and Materials, ICTEM 2013	00_DOCUMENT_CONFERENCEREVIEW	1	0
156280	84886240437	NULL	NULL			2013	Advanced Materials Research	3rd International Conference on Chemical Engineering and Advanced Materials, CEAM 2013	00_DOCUMENT_CONFERENCEREVIEW	1	0
156281	84886243497	NULL	NULL			2013	Advanced Materials Research	2013 International Conference on Application of Materials Science and Environmental Materials, AMSEM 2013	00_DOCUMENT_CONFERENCEREVIEW	1	0
156283	84886252926	NULL	NULL			2013	Advanced Materials Research	2013 International Conference on Materials, Transportation and Environmental Engineering, CMTEE 2013	00_DOCUMENT_CONFERENCEREVIEW	1	0
156285	84886285378	NULL	NULL			2013	Advanced Materials Research	2013 International Conference on Material Engineering, Chemistry and Environment, MECE 2013	00_DOCUMENT_CONFERENCEREVIEW	1	0
156286	84886291156	NULL	NULL			2013	Applied Mechanics and Materials	2013 2nd International Conference on Civil, Architectural and Hydraulic Engineering, ICCAHE 2013	00_DOCUMENT_CONFERENCEREVIEW	1	0
156288	84886294953	NULL	NULL			2013	Advanced Materials Research	3rd International Conference on Chemical Engineering and Advanced Materials, CEAM 2013	00_DOCUMENT_CONFERENCEREVIEW	1	0
156289	84886297972	NULL	NULL			2013	Advanced Materials Research	2013 International Forum on Materials Science and Industrial Technology, IFMSIT 2013	00_DOCUMENT_CONFERENCEREVIEW	1	0
156290	84886299805	NULL	NULL			2013	Advanced Materials Research	2013 International Conference on Advanced Engineering Materials and Architecture Science, ICAEMAS 2013	00_DOCUMENT_CONFERENCEREVIEW	1	0
156293	84886508230	NULL	NULL			2013	Advanced Materials Research	2013 2nd International Conference on Chemical Engineering, Metallurgical Engineering and Metallic Materials, CMMM 2013	00_DOCUMENT_CONFERENCEREVIEW	1	0
156303	84886793795	NULL	NULL			2013	Advanced Materials Research	20th International Biohydrometallurgy Symposium, IBS 2013	00_DOCUMENT_CONFERENCEREVIEW	1	0
156305	84886808715	NULL	NULL			2013	Advanced Materials Research	2013 3rd International Symposium on Chemical Engineering and Material Properties, ISCEMP 2013	00_DOCUMENT_CONFERENCEREVIEW	1	0
156309	84886855488	NULL	NULL			2013	Advanced Materials Research	2013 International Conference on Advances in Energy and Environmental Science, ICAEES 2013	00_DOCUMENT_CONFERENCEREVIEW	1	0
156316	84887165214	NULL	NULL			2014	Advanced Materials Research	2013 International Conference on Solar Energy Materials and Energy Engineering, SEMEE 2013	00_DOCUMENT_CONFERENCEREVIEW	1	0
156320	84887265566	NULL	NULL			2014	Applied Mechanics and Materials	3rd International Conference on Computer-Aided Design, Manufacturing, Modeling and Simulation, CDMMS 2013	00_DOCUMENT_CONFERENCEREVIEW	1	0
156329	84887507441	NULL	NULL			2014	Applied Mechanics and Materials	2013 International Conference on Mechanical Engineering, Civil Engineering and Material Engineering, MECEM 2013	00_DOCUMENT_CONFERENCEREVIEW	1	0
156332	84887520414	NULL	NULL			2014	Applied Mechanics and Materials	2013 2nd International Conference on Frontiers of Mechanical Engineering and Materials Engineering, MEME 2013	00_DOCUMENT_CONFERENCEREVIEW	1	0
156346	84887637640	NULL	NULL			2014	Applied Mechanics and Materials	2013 International Conference on Renewable Energy and Environmental Technology, REET 2013	00_DOCUMENT_CONFERENCEREVIEW	1	0
156412	84890282622	NULL	NULL			2006	6th International Scientific Conference on Modern Management of Mine Producing, Geology and Environmental protection, SGEM 2006	6th International Scientific Conference on Modern Management of Mine Producing, Geology and Environmental protection, SGEM 2006	00_DOCUMENT_CONFERENCEREVIEW	1	0
156413	84890282696	NULL	NULL			2006	4th International Congress on the Science and Technology of Ironmarking, ICSTI 2006, Proceedings	4th International Congress on the Science and Technology of Ironmaking, ICSTI 2006	00_DOCUMENT_CONFERENCEREVIEW	1	0
156415	84890286102	NULL	NULL			2008	8th International Scientific Conference on Modern Management of Mine Producing, Geology and Environmental Protection, SGEM 2008	8th International Scientific Conference on Modern Management of Mine Producing, Geology and Environmental Protection, SGEM 2008, Volume 1	00_DOCUMENT_CONFERENCEREVIEW	1	0
156416	84890290172	NULL	NULL			2007	7th International Scientific Conference on Modern Management of Mine Producing, Geology and Environmental Protection, SGEM 2007	7th International Scientific Conference on Modern Management of Mine Producing, Geology and Environmental Protection, SGEM 2007	00_DOCUMENT_CONFERENCEREVIEW	1	0
156423	84890348475	NULL	NULL			2013	AMTA/AWWA Membrane Technology Conference and Exposition 2013	AMTA/AWWA Membrane Technology Conference and Exposition 2013	00_DOCUMENT_CONFERENCEREVIEW	1	0
156439	84890693475	NULL	NULL			2010	10th International Multidisciplinary Scientific Geoconference and EXPO - Modern Management of Mine Producing, Geology and Environmental Protection, SGEM 2010	10th International Multidisciplinary Scientific Geoconference and EXPO, SGEM 2010, Volume 1	00_DOCUMENT_CONFERENCEREVIEW	1	0
156442	84890753233	NULL	NULL			2010	10th International Multidisciplinary Scientific Geoconference and EXPO - Modern Management of Mine Producing, Geology and Environmental Protection, SGEM 2010	10th International Multidisciplinary Scientific Geoconference and EXPO, SGEM 2010, volume 2	00_DOCUMENT_CONFERENCEREVIEW	1	0
156452	84890931987	NULL	NULL			2011	Proceedings UNITECR 2011 Congress: 12th Biennial Worldwide Conference on Refractories - Refractories-Technology to Sustain the Global Environment	12th Biennial Worldwide Conference on Refractories, UNITECR 2011	00_DOCUMENT_CONFERENCEREVIEW	1	0
156456	84891083393	NULL	NULL			2014	Applied Mechanics and Materials	2013 International Conference on Materials Science and Mechanical Engineering, ICMSME 2013	00_DOCUMENT_CONFERENCEREVIEW	1	0
156457	84891117502	NULL	NULL			2014	Applied Mechanics and Materials	2013 2nd International Conference on Mechanics and Control Engineering, ICMCE 2013	00_DOCUMENT_CONFERENCEREVIEW	1	0
156467	84891398315	NULL	NULL			1993	Water, Sanitation, Environment and Development: Proceedings of the 19th WEDC Conference	Water, Sanitation, Environment and Development: Proceedings of the 19th WEDC Conference	00_DOCUMENT_CONFERENCEREVIEW	1	0
156486	84891524121	NULL	NULL			2014	Advanced Materials Research	2013 2nd Global Conference on Civil, Structural and Environmental Engineering, GCCSEE 2013	00_DOCUMENT_CONFERENCEREVIEW	1	0
156489	84891542932	NULL	NULL			2014	Advanced Materials Research	1st International Materials, Industrial, and Manufacturing Engineering Conference, MIMEC 2013	00_DOCUMENT_CONFERENCEREVIEW	1	0
156500	84891702935	NULL	NULL			2014	Advanced Materials Research	3rd International Conference on Energy, Environment and Sustainable Development, EESD 2013	00_DOCUMENT_CONFERENCEREVIEW	1	0
156575	84892367610	NULL	NULL			2013	Advanced Materials Research	2013 3rd International Conference on Materials and Products Manufacturing Technology, ICMPMT 2013	00_DOCUMENT_CONFERENCEREVIEW	1	0
156583	84892565384	NULL	NULL			2013	International Multidisciplinary Scientific GeoConference Surveying Geology and Mining Ecology Management, SGEM	13th International Multidisciplinary Scientific Geoconference and EXPO, SGEM 2013, volume 2	00_DOCUMENT_CONFERENCEREVIEW	1	0
156584	84892565928	NULL	NULL			2013	International Multidisciplinary Scientific GeoConference Surveying Geology and Mining Ecology Management, SGEM	13th International Multidisciplinary Scientific Geoconference and EXPO, SGEM 2013	00_DOCUMENT_CONFERENCEREVIEW	1	0
156586	84892619638	NULL	NULL			2013	International Multidisciplinary Scientific GeoConference Surveying Geology and Mining Ecology Management, SGEM	13th International Multidisciplinary Scientific Geoconference and EXPO, SGEM 2013, volume 1	00_DOCUMENT_CONFERENCEREVIEW	1	0
156587	84892623094	NULL	NULL			2013	International Multidisciplinary Scientific GeoConference Surveying Geology and Mining Ecology Management, SGEM	13th International Multidisciplinary Scientific Geoconference and EXPO, SGEM 2013	00_DOCUMENT_CONFERENCEREVIEW	1	0
156627	84893394038	NULL	NULL			2011	Research for Rural Development	Research for Rural Development	00_DOCUMENT_CONFERENCEREVIEW	1	0
156634	84893470859	NULL	NULL			2013	American Filtration and Separations Society Spring Conference 2013	American Filtration and Separations Society Spring Conference 2013 - 26th Annual National Conference and Exposition	00_DOCUMENT_CONFERENCEREVIEW	1	0
156635	84893513548	NULL	NULL			2013	American Filtration and Separations Society Spring Conference 2013	American Filtration and Separations Society Spring Conference 2013 - 26th Annual National Conference and Exposition	00_DOCUMENT_CONFERENCEREVIEW	1	0
156650	84893928749	NULL	NULL			2014	Advanced Materials Research	3rd International Conference on Materials Science and Engineering, ICMSE 2014	00_DOCUMENT_CONFERENCEREVIEW	1	0
156651	84893929230	NULL	NULL			2014	Applied Mechanics and Materials	3rd International Conference on Civil Engineering and Transportation, ICCET 2013	00_DOCUMENT_CONFERENCEREVIEW	1	0
156653	84893938627	NULL	NULL			2014	Advanced Materials Research	8th International Conference on Waste Management and Technology, ICWMT 2013	00_DOCUMENT_CONFERENCEREVIEW	1	0
156654	84893948119	NULL	NULL			2014	Advanced Materials Research	2013 3rd International Conference on Chemical, Metallurgical Engineering, ICCMME 2013	00_DOCUMENT_CONFERENCEREVIEW	1	0
156655	84893962220	NULL	NULL			2014	Advanced Materials Research	2013 3rd International Conference on Biotechnology, Chemical and Materials Engineering, CBCME 2013	00_DOCUMENT_CONFERENCEREVIEW	1	0
156765	84896266605	NULL	NULL			2014	Advanced Materials Research	2013 International Conference on Advanced Materials Science and Technology, ICAMST 2013	00_DOCUMENT_CONFERENCEREVIEW	1	0
156773	84896373704	NULL	NULL			2014	Advanced Materials Research	2014 3rd International Conference on Intelligent System and Applied Material, GSAM 2014	00_DOCUMENT_CONFERENCEREVIEW	1	0
156786	84896736775	NULL	10.2175/106143013X13698672322101	Brisolara	Brisolara and Qi	2013	Water Environment Research	Biosolids and sludge management	00_DOCUMENT_CONFERENCEREVIEW	1	0
156842	84897619628	NULL	NULL			2014	Applied Mechanics and Materials	2013 2nd International Conference on Sustainable Energy and Environmental Engineering, ICSEEE 2013	00_DOCUMENT_CONFERENCEREVIEW	1	0
156843	84897625732	NULL	NULL			2014	Applied Mechanics and Materials	2013 2nd International Conference on Sustainable Energy and Environmental Engineering, ICSEEE 2013	00_DOCUMENT_CONFERENCEREVIEW	1	0
156853	84897750661	NULL	NULL			2014	WIT Transactions on Engineering Sciences	2013 International Conference on Manufacture Engineering and Environment Engineering, MEEE 2013	00_DOCUMENT_CONFERENCEREVIEW	1	0
156854	84897759664	NULL	NULL			2014	Advanced Materials Research	11th International Conference Binders and Materials 2013, ICBM 2013	00_DOCUMENT_CONFERENCEREVIEW	1	0
156856	84897772383	NULL	NULL			2014	WIT Transactions on Engineering Sciences	2013 International Conference on Manufacture Engineering and Environment Engineering, MEEE 2013	00_DOCUMENT_CONFERENCEREVIEW	1	0
156857	84897772576	NULL	NULL			2014	Applied Mechanics and Materials	2014 2nd International Conference on Energy Engineering and Environment Engineering, ICEEEE 2014	00_DOCUMENT_CONFERENCEREVIEW	1	0
156863	84897844277	NULL	NULL			2014	WIT Transactions on the Built Environment	2013 International Conference on Biomedical Engineering and Environmental Engineering, ICBEEE 2013	00_DOCUMENT_CONFERENCEREVIEW	1	0
156900	84898870692	NULL	NULL			2014	Advanced Materials Research	4th International Conference on Key Engineering Materials, ICKEM 2014	00_DOCUMENT_CONFERENCEREVIEW	1	0
156902	84898917810	NULL	NULL			2014	Advanced Materials Research	2nd International Conference on Advanced Composite Materials and Manufacturing Engineering, CMME 2014	00_DOCUMENT_CONFERENCEREVIEW	1	0
156948	84899749792	NULL	NULL			2012	Materials Research Society Symposium Proceedings	Concrete with Smart Additives and Supplementary Cementitious Materials	00_DOCUMENT_CONFERENCEREVIEW	1	0
156988	84901265733	NULL	NULL			2014	Advanced Materials Research	2014 2nd International Forum on Mechanical and Material Engineering, IFMME 2014	00_DOCUMENT_CONFERENCEREVIEW	1	0
157008	84901723958	NULL	NULL			2014	Advanced Materials Research	3rd International Conference on Applied Materials and Electronics Engineering, AMEE 2014	00_DOCUMENT_CONFERENCEREVIEW	1	0
157009	84901724860	NULL	NULL			2014	Advanced Materials Research	5th KKU International Engineering Conference 2014, KKU-IENC 2014	00_DOCUMENT_CONFERENCEREVIEW	1	0
157010	84901745124	NULL	NULL			2008	IFIP Advances in Information and Communication Technology	1st IFIP TC 12 International Conference on Computer and Computing Technologies in Agriculture, CCTA 2007	00_DOCUMENT_CONFERENCEREVIEW	1	0
157011	84901761258	NULL	NULL			2014	Advanced Materials Research	2nd International Conference on Material Science and Environmental Engineering, MSEE 2014	00_DOCUMENT_CONFERENCEREVIEW	1	0
157013	84901793983	NULL	NULL			2013	ASME 2013 4th International Conference on Micro/Nanoscale Heat and Mass Transfer, MNHMT 2013	ASME 2013 4th International Conference on Micro/Nanoscale Heat and Mass Transfer, MNHMT 2013	00_DOCUMENT_CONFERENCEREVIEW	1	0
157047	84902285871	NULL	NULL			2013	Air and Waste Management Association - International Conference on Thermal Treatment Technologies and Hazardous Waste Combustors 2013	Air and Waste Management Association - International Conference on Thermal Treatment Technologies and Hazardous Waste Combustors 2013	00_DOCUMENT_CONFERENCEREVIEW	1	0
157050	84902289858	NULL	NULL			2014	Advanced Materials Research	2014 International Conference on Materials Science and Computational Engineering, ICMSCE 2014	00_DOCUMENT_CONFERENCEREVIEW	1	0
157066	84902682861	NULL	NULL			2014	CFB-11: Proceedings of the 11th International Conference on Fluidized Bed Technology	11th International Conference on Fluidized Bed Technology, CFB 2014	00_DOCUMENT_CONFERENCEREVIEW	1	0
157078	84903167471	NULL	NULL			2014	WIT Transactions on Ecology and the Environment	7th International Conference on Waste Management and the Environment, WM 2014	00_DOCUMENT_CONFERENCEREVIEW	1	0
157080	84903213446	NULL	NULL			2014	WIT Transactions on Ecology and the Environment	12th International Conference on Modelling, Monitoring and Management of Water Pollution, WP 2014	00_DOCUMENT_CONFERENCEREVIEW	1	0
157084	84903288818	NULL	NULL			2014	WIT Transactions on Ecology and the Environment	2013 International Conference on Earth Science and Environmental Protection, ICESEP 2013	00_DOCUMENT_CONFERENCEREVIEW	1	0
157103	84903748713	NULL	NULL			2014	Biomass and Bioenergy	21st European Biomass Conference, EU BC and E 2013	00_DOCUMENT_CONFERENCEREVIEW	1	0
157116	84904044709	NULL	NULL			2014	Advanced Materials Research	2014 International Conference on Materials Science and Engineering Technology, MSET 2014	00_DOCUMENT_CONFERENCEREVIEW	1	0
157134	84904193423	NULL	NULL			2014	Advanced Materials Research	5th International Science, Social Science, Engineering and Energy Conference, I-SEEC 2013	00_DOCUMENT_CONFERENCEREVIEW	1	0
157137	84904196409	NULL	NULL			2014	Advanced Materials Research	1st International Conference on Science and Engineering of Materials, ICoSEM 2013	00_DOCUMENT_CONFERENCEREVIEW	1	0
157141	84904200062	NULL	NULL			2014	Advanced Materials Research	3rd International Conference on Energy and Environmental Protection, ICEEP 2014	00_DOCUMENT_CONFERENCEREVIEW	1	0
157165	84904742302	NULL	NULL			2002	Proceedings of the International Conference on Estuarine and Coastal Modeling	Estuarine and Coastal Modeling 2001	00_DOCUMENT_CONFERENCEREVIEW	1	0
157186	84905038100	NULL	NULL			2014	Applied Mechanics and Materials	4th International Conference on Civil Engineering, Architecture and Building Materials, CEABM 2014	00_DOCUMENT_CONFERENCEREVIEW	1	0
157188	84905167602	NULL	NULL			2014	WIT Transactions on Biomedicine and Health	2013 International Conference on Human Health and Medical Engineering, HHME 2013	00_DOCUMENT_CONFERENCEREVIEW	1	0
157195	84905493072	NULL	NULL			2010	Advances in Concrete Structural Durability - Proceedings of the 2nd International Conference on Durability of Concrete Structures, ICDCS 2010	2nd International Conference on Durability of Concrete Structures, ICDCS 2010	00_DOCUMENT_CONFERENCEREVIEW	1	0
157197	84905560915	NULL	NULL			2013	American Society of Agricultural and Biological Engineers Annual International Meeting 2013, ASABE 2013	American Society of Agricultural and Biological Engineers Annual International Meeting 2013, ASABE 2013	00_DOCUMENT_CONFERENCEREVIEW	1	0
157198	84905570449	NULL	NULL			2013	American Society of Agricultural and Biological Engineers Annual International Meeting 2013, ASABE 2013	American Society of Agricultural and Biological Engineers Annual International Meeting 2013, ASABE 2013	00_DOCUMENT_CONFERENCEREVIEW	1	0
157199	84905575518	NULL	NULL			2013	American Society of Agricultural and Biological Engineers Annual International Meeting 2013, ASABE 2013	American Society of Agricultural and Biological Engineers Annual International Meeting 2013, ASABE 2013	00_DOCUMENT_CONFERENCEREVIEW	1	0
157200	84905575786	NULL	NULL			2013	American Society of Agricultural and Biological Engineers Annual International Meeting 2013, ASABE 2013	American Society of Agricultural and Biological Engineers Annual International Meeting 2013, ASABE 2013	00_DOCUMENT_CONFERENCEREVIEW	1	0
157201	84905580276	NULL	NULL			2013	American Society of Agricultural and Biological Engineers Annual International Meeting 2013, ASABE 2013	American Society of Agricultural and Biological Engineers Annual International Meeting 2013, ASABE 2013	00_DOCUMENT_CONFERENCEREVIEW	1	0
157202	84905587866	NULL	NULL			2013	American Society of Agricultural and Biological Engineers Annual International Meeting 2013, ASABE 2013	American Society of Agricultural and Biological Engineers Annual International Meeting 2013, ASABE 2013	00_DOCUMENT_CONFERENCEREVIEW	1	0
157213	84905815137	NULL	NULL			2014	Advanced Materials Research	4th International Conference on Materials Science and Information Technology, MSIT 2014	00_DOCUMENT_CONFERENCEREVIEW	1	0
157223	84905978241	NULL	NULL			2011	Vide. Tehnologija. Resursi - Environment, Technology, Resources	8th International Scientific and Practical Conference on Environment, Technology and Resources	00_DOCUMENT_CONFERENCEREVIEW	1	0
157225	84905992193	NULL	NULL			2011	Vide. Tehnologija. Resursi - Environment, Technology, Resources	8th International Scientific and Practical Conference on Environment, Technology and Resources	00_DOCUMENT_CONFERENCEREVIEW	1	0
157227	84906052507	NULL	NULL			2013	Vide. Tehnologija. Resursi - Environment, Technology, Resources	9th International Scientific and Practical Conference on Environment, Technology and Resources	00_DOCUMENT_CONFERENCEREVIEW	1	0
157229	84906070110	NULL	NULL			2013	Vide. Tehnologija. Resursi - Environment, Technology, Resources	9th International Scientific and Practical Conference on Environment, Technology and Resources	00_DOCUMENT_CONFERENCEREVIEW	1	0
157238	84906734407	NULL	NULL			2014	Advanced Materials Research	2nd International Conference on Advances in Energy and Environmental Science, ICAEES 2014	00_DOCUMENT_CONFERENCEREVIEW	1	0
157239	84906739115	NULL	NULL			2014	Advanced Materials Research	4th International Conference on Advanced Engineering Materials and Technology, AEMT 2014	00_DOCUMENT_CONFERENCEREVIEW	1	0
157267	84906973002	NULL	NULL			2014	Advanced Materials Research	3rd International Conference on the Advancement of Materials and Nanotechnology, ICAMN 3 2013	00_DOCUMENT_CONFERENCEREVIEW	1	0
157268	84906979468	NULL	NULL			2014	Advanced Materials Research	4th International Symposium on Chemical Engineering and Material Properties, ISCEMP 2014	00_DOCUMENT_CONFERENCEREVIEW	1	0
157418	84912083284	NULL	NULL			2013	Sustainable Engineering Forum 2013 - Core Programming Area at the 2013 AIChE Annual Meeting: Global Challenges for Engineering a Sustainable Future	Sustainable Engineering Forum 2013 - Core Programming Area at the 2013 AIChE Annual Meeting: Global Challenges for Engineering a Sustainable Future	00_DOCUMENT_CONFERENCEREVIEW	1	0
157508	84920993070	NULL	NULL			2014	Applied Mechanics and Materials	2nd International Conference on Renewable Energy and Environmental Technology, REET 2014	00_DOCUMENT_CONFERENCEREVIEW	1	0
157509	84920996808	NULL	NULL			2014	Applied Mechanics and Materials	International Conference on Application of Materials Science and Environmental Materials, AMSEM 2014	00_DOCUMENT_CONFERENCEREVIEW	1	0
157603	84924785861	NULL	NULL			2005	ECOS 2005 - Proceedings of the 18th International Conference on Efficiency, Cost, Optimization, Simulation, and Environmental Impact of Energy Systems	ECOS 2005 - Proceedings of the 18th International Conference on Efficiency, Cost, Optimization, Simulation, and Environmental Impact of Energy Systems	00_DOCUMENT_CONFERENCEREVIEW	1	0
157940	84938862546	NULL	NULL			2014	Air and Waste Management Association - 33rd International Conference on Thermal Treatment Technologies and Hazardous Waste Combustors, IT3/HWC 2014	Air and Waste Management Association - 33rd International Conference on Thermal Treatment Technologies and Hazardous Waste Combustors, IT3/HWC 2014	00_DOCUMENT_CONFERENCEREVIEW	1	0
158094	84943519964	NULL	NULL			2013	2013 PEERS Conference, Co-located with the 2013 International Bioenergy and Bioproducts Conference	2013 PEERS Conference, Co-located with the 2013 International Bioenergy and Bioproducts Conference	00_DOCUMENT_CONFERENCEREVIEW	1	0
158095	84943567851	NULL	NULL			2013	2013 PEERS Conference, Co-located with the 2013 International Bioenergy and Bioproducts Conference	2013 PEERS Conference, Co-located with the 2013 International Bioenergy and Bioproducts Conference	00_DOCUMENT_CONFERENCEREVIEW	1	0
158098	84943640212	NULL	NULL			2013	2013 PEERS Conference, Co-located with the 2013 International Bioenergy and Bioproducts Conference	2013 PEERS Conference, Co-located with the 2013 International Bioenergy and Bioproducts Conference	00_DOCUMENT_CONFERENCEREVIEW	1	0
158242	84949227500	NULL	NULL			2015	Materials Science Forum	15th International Symposium on Eco-Materials Processing and Design, ISEPD 2014	00_DOCUMENT_CONFERENCEREVIEW	1	0
158264	84949818250	NULL	NULL			2015	Water Resources and Environment - Proceedings of the International Conference on Water Resources and Environment, WRE 2015	International Conference on Water Resources and Environment, 2015	00_DOCUMENT_CONFERENCEREVIEW	1	0
158265	84949844477	NULL	NULL			2015	Wastes: Solutions, Treatments and Opportunities - Selected Papers from the 3rd Edition of the International Conference on Wastes: Solutions, Treatments and Opportunities, 2015	3rd Edition of the International Conference on Wastes: Solutions, Treatments and Opportunities, 2015	00_DOCUMENT_CONFERENCEREVIEW	1	0
158315	84952361426	NULL	NULL			2015	Proceedings of the Annual ISA Analysis Division Symposium	Proceedings of the Annual ISA Analysis Division Symposium	00_DOCUMENT_CONFERENCEREVIEW	1	0
158352	84954049099	NULL	NULL			2014	Separations Division 2014 - Core Programming Area at the 2014 AIChE Annual Meeting	Separations Division 2014 - Core Programming Area at the 2014 AIChE Annual Meeting	00_DOCUMENT_CONFERENCEREVIEW	1	0
158355	84954121282	NULL	NULL			2014	Separations Division 2014 - Core Programming Area at the 2014 AIChE Annual Meeting	Separations Division 2014 - Core Programming Area at the 2014 AIChE Annual Meeting	00_DOCUMENT_CONFERENCEREVIEW	1	0
158380	84955442950	NULL	NULL			2007	Materials Science Forum	8th International Symposium on Eco-Materials Processing and Design, ISEPD 2007	00_DOCUMENT_CONFERENCEREVIEW	1	0
158609	84964240941	NULL	NULL			2012	AICHE/A and WMA Joint Workshop: Shale Oil and Gas E and P 2012 - Water Challenges and Opportunities	AICHE/A and WMA Joint Workshop: Shale Oil and Gas E and P 2012 - Water Challenges and Opportunities	00_DOCUMENT_CONFERENCEREVIEW	1	0
158611	84964289659	NULL	NULL			2015	International Multidisciplinary Scientific GeoConference Surveying Geology and Mining Ecology Management, SGEM	15th International Multidisciplinary Scientific Geoconference, SGEM 2015	00_DOCUMENT_CONFERENCEREVIEW	1	0
158647	84968884304	NULL	NULL			2013	International Bioenergy and Bioproducts Conference 2013, IBBC 2013	International Bioenergy and Bioproducts Conference 2013, IBBC 2013	00_DOCUMENT_CONFERENCEREVIEW	1	0
158656	84969542935	NULL	NULL			2015	Vide. Tehnologija. Resursi - Environment, Technology, Resources	10th International Scientific and Practical Conference, 2015	00_DOCUMENT_CONFERENCEREVIEW	1	0
158663	84969913382	NULL	NULL			2015	Transport and Energy Processes 2015 - Core Programming Area at the 2015 AIChE Annual Meeting	Transport and Energy Processes 2015 - Core Programming Area at the 2015 AIChE Annual Meeting	00_DOCUMENT_CONFERENCEREVIEW	1	0
158707	84973560784	NULL	NULL			2015	Advances in Energy Science and Equipment Engineering - Proceedings of International Conference on Energy Equipment Science and Engineering, ICEESE 2015	International Conference on Energy Equipment Science and Engineering, ICEESE 2015	00_DOCUMENT_CONFERENCEREVIEW	1	0
158776	84978062695	NULL	NULL			2012	Research for Rural Development	Annual 18th International Scientific Conference Proceedings, 2012	00_DOCUMENT_CONFERENCEREVIEW	1	0
158813	84979742554	NULL	NULL			2008	Italian Journal of Agronomy	10th Congress of the European Society for Agronomy, 2008	00_DOCUMENT_CONFERENCEREVIEW	1	0
158830	84980595462	NULL	NULL			2016	Procedia Engineering	Procedia Engineering	00_DOCUMENT_CONFERENCEREVIEW	1	0
158926	84988422011	NULL	NULL			2016	Solid State Phenomena	International Scientific Conference on Advanced Materials and Technologies for Energy Efficiency and Sustainable Development, 2016	00_DOCUMENT_CONFERENCEREVIEW	1	0
158971	84991607077	NULL	NULL			2016	2016 International Energy and Sustainability Conference, IESC 2016	2016 International Energy and Sustainability Conference, IESC 2016	00_DOCUMENT_CONFERENCEREVIEW	1	0
159035	84994509509	NULL	NULL			2017	Lecture Notes in Energy	Global Conference on Global Warming, GCGW 2014	00_DOCUMENT_CONFERENCEREVIEW	1	0
159086	84996430965	NULL	NULL			2012	WIT Transactions on Ecology and the Environment	6th International Conference on Waste Management and the Environment - Waste Management 2012, WM12	00_DOCUMENT_CONFERENCEREVIEW	1	0
159087	84996435948	NULL	NULL			2014	WIT Transactions on Ecology and the Environment	1st International Conference on Energy Production and Management in the 21st Century: The Quest for Sustainable Energy, Volume 1	00_DOCUMENT_CONFERENCEREVIEW	1	0
159088	84996435979	NULL	NULL			2014	WIT Transactions on Ecology and the Environment	1st International Conference on Energy Production and Management in the 21st Century: The Quest for Sustainable Energy, Volume 2	00_DOCUMENT_CONFERENCEREVIEW	1	0
159089	84996468676	NULL	NULL			2012	WIT Transactions on Ecology and the Environment	4th International Conference on Sustainable Irrigation and Drainage: Management, Technologies and Policies, SI 2012	00_DOCUMENT_CONFERENCEREVIEW	1	0
159127	85002198095	NULL	NULL			2012	American Filtration and Separations Society Annual Conference 2012	American Filtration and Separations Society Annual Conference 2012	00_DOCUMENT_CONFERENCEREVIEW	1	0
159444	85017685495	NULL	NULL			2015	Energy, Environment and Green Building Materials - Proceedings of the International Conference on Energy, Environment and Green Building Materials, EEGBM 2014	International Conference on Energy, Environment and Green Building Materials, EEGBM 2014	00_DOCUMENT_CONFERENCEREVIEW	1	0
159486	85019042623	NULL	NULL			2016	Management Division and Center for Innovation and Entrepreneuring Excellence 2016 - Core Programming Area at the 2016 AIChE Meeting	Management Division and Center for Innovation and Entrepreneuring Excellence 2016 - Core Programming Area at the 2016 AIChE Meeting	00_DOCUMENT_CONFERENCEREVIEW	1	0
159501	85019154281	NULL	NULL			2016	Student Poster Sessions 2016 - Core Programming Area at the 2016 AIChE Annual Meeting	Student Poster Sessions 2016 - Core Programming Area at the 2016 AIChE Annual Meeting	00_DOCUMENT_CONFERENCEREVIEW	1	0
159578	85020544176	NULL	NULL	ANON	ANON	1996		New process technologies and systems in wastewater treatment and management. Proceedings of a conference Korea, October - November 1995 and Japan, November 1995	00_DOCUMENT_CONFERENCEREVIEW	1	0
159637	85021764876	NULL	NULL			2017	American Concrete Institute, ACI Special Publication	American Concrete Institute, ACI Special Publication	00_DOCUMENT_CONFERENCEREVIEW	1	0
159768	85027877895	NULL	NULL			2017	3rd International Moratuwa Engineering Research Conference, MERCon 2017	3rd International Moratuwa Engineering Research Conference, MERCon 2017	00_DOCUMENT_CONFERENCEREVIEW	1	0
159854	85031043575	NULL	NULL			2016	Proceedings of the 6th International Conference on Environmental Technology and Knowledge Transfer	Proceedings of the 6th International Conference on Environmental Technology and Knowledge Transfer	00_DOCUMENT_CONFERENCEREVIEW	1	0
159858	85031098535	NULL	NULL			2014	Proceedings of the 5th International Conference on Environmental Technology and Knowledge Transfer	Proceedings of the 5th International Conference on Environmental Technology and Knowledge Transfer	00_DOCUMENT_CONFERENCEREVIEW	1	0
159884	85032341487	NULL	NULL			2017	International Multidisciplinary Scientific GeoConference Surveying Geology and Mining Ecology Management, SGEM	17th International Multidisciplinary Scientific GeoConference, SGEM 2017	00_DOCUMENT_CONFERENCEREVIEW	1	0
159890	85032363530	NULL	NULL			2017	International Multidisciplinary Scientific GeoConference Surveying Geology and Mining Ecology Management, SGEM	17th International Multidisciplinary Scientific GeoConference, SGEM 2017	00_DOCUMENT_CONFERENCEREVIEW	1	0
159897	85032393152	NULL	NULL			2017	International Multidisciplinary Scientific GeoConference Surveying Geology and Mining Ecology Management, SGEM	17th International Multidisciplinary Scientific GeoConference, SGEM 2017	00_DOCUMENT_CONFERENCEREVIEW	1	0
159898	85032393416	NULL	NULL			2017	International Multidisciplinary Scientific GeoConference Surveying Geology and Mining Ecology Management, SGEM	17th International Multidisciplinary Scientific GeoConference, SGEM 2017	00_DOCUMENT_CONFERENCEREVIEW	1	0
159971	85034820558	NULL	NULL			2017	Advances in Energy and Environment Research - Proceedings of the International Conference on Advances in Energy and Environment Research, ICAEER 2016	International Conference on Advances in Energy and Environment Research, ICAEER 2016	00_DOCUMENT_CONFERENCEREVIEW	1	0
159992	85035208618	NULL	NULL			2000	Proceedings of the TMS Fall Extraction and Processing Conference	Fourth International Symposium on Recycling of Metals and Engineered Materials	00_DOCUMENT_CONFERENCEREVIEW	1	0
160089	85040138416	NULL	NULL			1979		Recycling - 2nd world congress and exhibition - Manila.	00_DOCUMENT_CONFERENCEREVIEW	1	0
160124	85040319205	NULL	NULL			2016	Society of Petroleum Engineers - SPE African Health, Safety, Security and Environment and Social Responsibility Conference and Exhibition 2016	Society of Petroleum Engineers - SPE African Health, Safety, Security and Environment and Social Responsibility Conference and Exhibition 2016	00_DOCUMENT_CONFERENCEREVIEW	1	0
160325	85043393872	NULL	NULL			2017	American Concrete Institute, ACI Special Publication	American Concrete Institute, ACI Special Publication	00_DOCUMENT_CONFERENCEREVIEW	1	0
160470	85046776382	NULL	NULL			1999	NACE - International Corrosion Conference Series	NACE - International Corrosion Conference Series	00_DOCUMENT_CONFERENCEREVIEW	1	0
160547	85048363776	NULL	NULL			2018	Proceedings - 2018 2nd International Conference on Green Energy and Applications, ICGEA 2018	Proceedings - 2018 2nd International Conference on Green Energy and Applications, ICGEA 2018	00_DOCUMENT_CONFERENCEREVIEW	1	0
160603	85048993033	NULL	NULL			2018	World Environmental and Water Resources Congress 2018: Water, Wastewater, and Stormwater; Urban Watershed Management; Municipal Water Infrastructure; and Desalination and Water Reuse - Selected Papers from the World Environmental and Water Resources Congress 2018	World Environmental and Water Resources Congress 2018: Water, Wastewater, and Stormwater; Urban Watershed Management; Municipal Water Infrastructure; and Desalination and Water Reuse - Selected Papers from the World Environmental and Water Resources Congress 2018	00_DOCUMENT_CONFERENCEREVIEW	1	0
160667	85050389222	NULL	NULL			2017	Forest and Plant Bioproducts Division 2017 - Core Programming Area at the 2017 AIChE Annual Meeting	Forest and Plant Bioproducts Division 2017 - Core Programming Area at the 2017 AIChE Annual Meeting	00_DOCUMENT_CONFERENCEREVIEW	1	0
160713	85051407341	NULL	NULL			2018	IOP Conference Series: Earth and Environmental Science	IOP Conference Series: Earth and Environmental Science	00_DOCUMENT_CONFERENCEREVIEW	1	0
160739	85051970310	NULL	NULL			2017	Water Environment Federation Technical Exhibition and Conference 2017, WEFTEC 2017	Water Environment Federation Technical Exhibition and Conference 2017, WEFTEC 2017	00_DOCUMENT_CONFERENCEREVIEW	1	0
160750	85052058536	NULL	NULL			2017	Water Environment Federation Technical Exhibition and Conference 2017, WEFTEC 2017	Water Environment Federation Technical Exhibition and Conference 2017, WEFTEC 2017	00_DOCUMENT_CONFERENCEREVIEW	1	0
160751	85052061579	NULL	NULL			2017	Water Environment Federation Technical Exhibition and Conference 2017, WEFTEC 2017	Water Environment Federation Technical Exhibition and Conference 2017, WEFTEC 2017	00_DOCUMENT_CONFERENCEREVIEW	1	0
160752	85052061886	NULL	NULL			2017	Water Environment Federation Technical Exhibition and Conference 2017, WEFTEC 2017	Water Environment Federation Technical Exhibition and Conference 2017, WEFTEC 2017	00_DOCUMENT_CONFERENCEREVIEW	1	0
160760	85052074422	NULL	NULL			2017	Water Environment Federation Technical Exhibition and Conference 2017, WEFTEC 2017	Water Environment Federation Technical Exhibition and Conference 2017, WEFTEC 2017	00_DOCUMENT_CONFERENCEREVIEW	1	0
160768	85052099725	NULL	NULL			2017	Water Environment Federation Technical Exhibition and Conference 2017, WEFTEC 2017	Water environment federation technical exhibition and conference 2017, WEFTEC 2017	00_DOCUMENT_CONFERENCEREVIEW	1	0
160784	85052131841	NULL	NULL			2017	Water Environment Federation Technical Exhibition and Conference 2017, WEFTEC 2017	Water Environment Federation Technical Exhibition and Conference 2017, WEFTEC 2017	00_DOCUMENT_CONFERENCEREVIEW	1	0
160812	85052320877	NULL	NULL			2017	12th International Conference on Fluidized Bed Technology, CFB 2017	12th International Conference on Fluidized Bed Technology, CFB 2017	00_DOCUMENT_CONFERENCEREVIEW	1	0
160827	85052675640	NULL	NULL			2017	Water Environment Federation Technical Exhibition and Conference 2017, WEFTEC 2017	Water Environment Federation Technical Exhibition and Conference 2017, WEFTEC 2017	00_DOCUMENT_CONFERENCEREVIEW	1	0
161175	85058187669	NULL	NULL			2018	WASTES - Solutions, Treatments and Opportunities II - Selected papers from the 4th edition of the International Conference Wastes: Solutions, Treatments and Opportunities, 2017	4th International Conference Wastes: Solutions, Treatments and Opportunities, WASTES 2017	00_DOCUMENT_CONFERENCEREVIEW	1	0
161190	85058503110	NULL	NULL			2018	WIT Transactions on Ecology and the Environment	WIT Transactions on Ecology and the Environment	00_DOCUMENT_CONFERENCEREVIEW	1	0
161222	85058856113	NULL	NULL			2018	International Multidisciplinary Scientific GeoConference Surveying Geology and Mining Ecology Management, SGEM	18th International Multidisciplinary Scientific Geoconference SGEM 2018	00_DOCUMENT_CONFERENCEREVIEW	1	0
161229	85058883054	NULL	NULL			2018	International Multidisciplinary Scientific GeoConference Surveying Geology and Mining Ecology Management, SGEM	18th International Multidisciplinary Scientific Geoconference SGEM 2018	00_DOCUMENT_CONFERENCEREVIEW	1	0
161338	85060632464	NULL	NULL			2019	Environmental Science and Engineering	8th International Congress on Environmental Geotechnics, ICEG 2018	00_DOCUMENT_CONFERENCEREVIEW	1	0
161385	85060817785	NULL	NULL			2019	91st Annual Water Environment Federation Technical Exhibition and Conference, WEFTEC 2018	91st Annual Water Environment Federation Technical Exhibition and Conference, WEFTEC 2018	00_DOCUMENT_CONFERENCEREVIEW	1	0
161500	85063092032	NULL	NULL			2016	International Multidisciplinary Scientific GeoConference Surveying Geology and Mining Ecology Management, SGEM	16th International Multidisciplinary Scientific GeoConference, SGEM 2016	00_DOCUMENT_CONFERENCEREVIEW	1	0
161503	85063104966	NULL	NULL			2017	International Multidisciplinary Scientific GeoConference Surveying Geology and Mining Ecology Management, SGEM	17th International Multidisciplinary Scientific GeoConference, SGEM 2017	00_DOCUMENT_CONFERENCEREVIEW	1	0
161504	85063109000	NULL	NULL			2018	International Multidisciplinary Scientific GeoConference Surveying Geology and Mining Ecology Management, SGEM	18th International Multidisciplinary Scientific Geoconference SGEM 2018	00_DOCUMENT_CONFERENCEREVIEW	1	0
161558	85063889890	NULL	NULL			2019	IOP Conference Series: Earth and Environmental Science	IOP Conference Series: Earth and Environmental Science	00_DOCUMENT_CONFERENCEREVIEW	1	0
161607	85064853717	NULL	NULL			2019	IOP Conference Series: Earth and Environmental Science	IOP Conference Series: Earth and Environmental Science	00_DOCUMENT_CONFERENCEREVIEW	1	0
161618	85065081755	NULL	NULL			2019	E3S Web of Conferences	E3S Web of Conferences	00_DOCUMENT_CONFERENCEREVIEW	1	0
161653	85065974319	NULL	NULL			2017	14th International Symposium on East Asian Resources Recycling Technology, EARTH 2017	14th International Symposium on East Asian Resources Recycling Technology, EARTH 2017	00_DOCUMENT_CONFERENCEREVIEW	1	0
161704	85067105091	NULL	NULL			2019	IOP Conference Series: Earth and Environmental Science	IOP Conference Series: Earth and Environmental Science	00_DOCUMENT_CONFERENCEREVIEW	1	0
161710	85067212156	NULL	NULL			2019	World Environmental and Water Resources Congress 2019: Emerging and Innovative Technologies and International Perspectives - Selected Papers from the World Environmental and Water Resources Congress 2019	World Environmental and Water Resources Congress 2019: Emerging and Innovative Technologies and International Perspectives - Selected Papers from the World Environmental and Water Resources Congress 2019	00_DOCUMENT_CONFERENCEREVIEW	1	0
161713	85067311674	NULL	NULL			2019	World Environmental and Water Resources Congress 2019: Water, Wastewater, and Stormwater; Urban Water Resources; and Municipal Water Infrastructure - Selected Papers from the World Environmental and Water Resources Congress 2019	World Environmental and Water Resources Congress 2019: Water, Wastewater, and Stormwater; Urban Water Resources; and Municipal Water Infrastructure - Selected Papers from the World Environmental and Water Resources Congress 2019	00_DOCUMENT_CONFERENCEREVIEW	1	0
161734	85067839939	NULL	NULL			2019	IOP Conference Series: Earth and Environmental Science	3rd International Symposium on Green Technology for Value Chains 2018	00_DOCUMENT_CONFERENCEREVIEW	1	0
161751	85068176763	NULL	NULL			2019	IOP Conference Series: Earth and Environmental Science	International Conference on Science and Technology for Environmental Protection	00_DOCUMENT_CONFERENCEREVIEW	1	0
161792	85069334329	NULL	NULL	Anon	Anon	1980	Environmental Conference, Proceedings of the Technical Association of the Pulp and Paper Industry	PROCEEDINGS OF THE TECHNICAL ASSOCIATION OF THE PULP AND PAPER INDUSTRY, ENVIRONMENTAL CONFERENCE, 1980.	00_DOCUMENT_CONFERENCEREVIEW	1	0
161795	85069335479	NULL	NULL	Anon	Anon	1979	Fonderie	TECHNICAL CONFERENCE PROCEEDINGS - IRRIGATION ASSOCIATION, 1979: WATER, WATER EVERYWHERE - BUT CAN WE USE IT?	00_DOCUMENT_CONFERENCEREVIEW	1	0
161801	85069341701	NULL	NULL	Anon	Anon	1980	Proceedings of National Waste Processing Conference	PROCEEDINGS OF NATIONAL WASTE PROCESSING CONFERENCE, 9TH BIENNIAL: RESOURCE RECOVERY TODAY AND TOMORROW, 1980.	00_DOCUMENT_CONFERENCEREVIEW	1	0
161810	85069347358	NULL	NULL			1981	Biotechnology Bioengineering Symposium	SYMPOSIUM ON BIOTECHNOLOGY IN ENERGY PRODUCTION AND CONSERVATION, PROCEEDINGS, 3RD, 1981.	00_DOCUMENT_CONFERENCEREVIEW	1	0
161824	85069366952	NULL	NULL	Anon	Anon	1975	AIChE Workshop	INDUSTRIAL PROCESS DESIGN FOR POLLUTION CONTROL, VOLUME 7.	00_DOCUMENT_CONFERENCEREVIEW	1	0
161826	85069372847	NULL	NULL	Anon	Anon	1978	Paper - American Society of Agricultural Engineers	PAPERS - ASAE WINTER MEETING, 1977.	00_DOCUMENT_CONFERENCEREVIEW	1	0
161829	85069374233	NULL	NULL	Anon	Anon	1977		PROCEEDINGS OF MID-ATLANTIC INDUSTRIAL WASTE CONFERENCE, 9TH, 1977.	00_DOCUMENT_CONFERENCEREVIEW	1	0
161831	85069375534	NULL	NULL	Anon	Anon	1976		CONFERENCE ON CAPTURING THE SUN THROUGH BIOCONVERSION, PROCEEDINGS.	00_DOCUMENT_CONFERENCEREVIEW	1	0
161834	85069376969	NULL	NULL			1975		TREATMENT, RECYCLE AND DISPOSAL OF WASTES.	00_DOCUMENT_CONFERENCEREVIEW	1	0
161838	85069377981	NULL	NULL	Anon	Anon	1977		SYMPOSIUM PAPERS - CLEAN FUELS FROM BIOMASS AND WASTES, 1976.	00_DOCUMENT_CONFERENCEREVIEW	1	0
161849	85069387795	NULL	NULL			1977		FOOD, FERTILIZER AND AGRICULTURAL RESIDUES.	00_DOCUMENT_CONFERENCEREVIEW	1	0
161850	85069389471	NULL	NULL	Anon	Anon	1977	Prog Water Technol	ADVANCED TREATMENT AND RECLAMATION OF WASTEWATER, 1977.	00_DOCUMENT_CONFERENCEREVIEW	1	0
161880	85069701203	NULL	NULL			2019	AIP Conference Proceedings	5th International Conference on Energy, Environment and Sustainable Development, EESD 2018	00_DOCUMENT_CONFERENCEREVIEW	1	0
161957	85070491139	NULL	NULL			2015	88th Annual Water Environment Federation Technical Exhibition and Conference, WEFTEC 2015	88th Annual Water Environment Federation Technical Exhibition and Conference, WEFTEC 2015	00_DOCUMENT_CONFERENCEREVIEW	1	0
161958	85070492189	NULL	NULL			2015	88th Annual Water Environment Federation Technical Exhibition and Conference, WEFTEC 2015	88th Annual Water Environment Federation Technical Exhibition and Conference, WEFTEC 2015	00_DOCUMENT_CONFERENCEREVIEW	1	0
161960	85070499986	NULL	NULL			2015	88th Annual Water Environment Federation Technical Exhibition and Conference, WEFTEC 2015	88th Annual Water Environment Federation Technical Exhibition and Conference, WEFTEC 2015	00_DOCUMENT_CONFERENCEREVIEW	1	0
161968	85070504064	NULL	NULL			2015	88th Annual Water Environment Federation Technical Exhibition and Conference, WEFTEC 2015	88th Annual Water Environment Federation Technical Exhibition and Conference, WEFTEC 2015	00_DOCUMENT_CONFERENCEREVIEW	1	0
161977	85070516052	NULL	NULL			2015	88th Annual Water Environment Federation Technical Exhibition and Conference, WEFTEC 2015	88th Annual Water Environment Federation Technical Exhibition and Conference, WEFTEC 2015	00_DOCUMENT_CONFERENCEREVIEW	1	0
161982	85070527392	NULL	NULL			2015	88th Annual Water Environment Federation Technical Exhibition and Conference, WEFTEC 2015	88th Annual Water Environment Federation Technical Exhibition and Conference, WEFTEC 2015	00_DOCUMENT_CONFERENCEREVIEW	1	0
162024	85070588628	NULL	NULL			2015	88th Annual Water Environment Federation Technical Exhibition and Conference, WEFTEC 2015	88th Annual Water Environment Federation Technical Exhibition and Conference, WEFTEC 2015	00_DOCUMENT_CONFERENCEREVIEW	1	0
162025	85070589618	NULL	NULL			2019	IOP Conference Series: Earth and Environmental Science	5th International Seminar on Sciences	00_DOCUMENT_CONFERENCEREVIEW	1	0
162031	85070603480	NULL	NULL			2015	88th Annual Water Environment Federation Technical Exhibition and Conference, WEFTEC 2015	88th Annual Water Environment Federation Technical Exhibition and Conference, WEFTEC 2015	00_DOCUMENT_CONFERENCEREVIEW	1	0
162040	85070610161	NULL	NULL			2015	88th Annual Water Environment Federation Technical Exhibition and Conference, WEFTEC 2015	88th Annual Water Environment Federation Technical Exhibition and Conference, WEFTEC 2015	00_DOCUMENT_CONFERENCEREVIEW	1	0
162068	85070666707	NULL	NULL			2016	WEFTEC 2016 - 89th Water Environment Federation Annual Technical Exhibition and Conference	WEFTEC 2016 - 89th Water Environment Federation Annual Technical Exhibition and Conference	00_DOCUMENT_CONFERENCEREVIEW	1	0
162074	85070671445	NULL	NULL			2016	WEFTEC 2016 - 89th Water Environment Federation Annual Technical Exhibition and Conference	WEFTEC 2016 - 89th Water Environment Federation Annual Technical Exhibition and Conference	00_DOCUMENT_CONFERENCEREVIEW	1	0
162076	85070674056	NULL	NULL			2016	WEFTEC 2016 - 89th Water Environment Federation Annual Technical Exhibition and Conference	WEFTEC 2016 - 89th Water Environment Federation Annual Technical Exhibition and Conference	00_DOCUMENT_CONFERENCEREVIEW	1	0
162080	85070678917	NULL	NULL			2016	WEFTEC 2016 - 89th Water Environment Federation Annual Technical Exhibition and Conference	WEFTEC 2016 - 89th Water Environment Federation Annual Technical Exhibition and Conference	00_DOCUMENT_CONFERENCEREVIEW	1	0
162082	85070680357	NULL	NULL			2016	WEFTEC 2016 - 89th Water Environment Federation Annual Technical Exhibition and Conference	WEFTEC 2016 - 89th Water Environment Federation Annual Technical Exhibition and Conference	00_DOCUMENT_CONFERENCEREVIEW	1	0
162085	85070682498	NULL	NULL			2015	88th Annual Water Environment Federation Technical Exhibition and Conference, WEFTEC 2015	88th Annual Water Environment Federation Technical Exhibition and Conference, WEFTEC 2015	00_DOCUMENT_CONFERENCEREVIEW	1	0
162107	85070705872	NULL	NULL			2016	WEFTEC 2016 - 89th Water Environment Federation Annual Technical Exhibition and Conference	WEFTEC 2016 - 89th Water Environment Federation Annual Technical Exhibition and Conference	00_DOCUMENT_CONFERENCEREVIEW	1	0
162111	85070712105	NULL	NULL			2016	WEFTEC 2016 - 89th Water Environment Federation Annual Technical Exhibition and Conference	WEFTEC 2016 - 89th Water Environment Federation Annual Technical Exhibition and Conference	00_DOCUMENT_CONFERENCEREVIEW	1	0
162112	85070712591	NULL	NULL			2016	WEFTEC 2016 - 89th Water Environment Federation Annual Technical Exhibition and Conference	WEFTEC 2016 - 89th Water Environment Federation Annual Technical Exhibition and Conference	00_DOCUMENT_CONFERENCEREVIEW	1	0
162119	85070720129	NULL	NULL			2015	88th Annual Water Environment Federation Technical Exhibition and Conference, WEFTEC 2015	88th Annual Water Environment Federation Technical Exhibition and Conference, WEFTEC 2015	00_DOCUMENT_CONFERENCEREVIEW	1	0
162121	85070722143	NULL	NULL			2016	WEFTEC 2016 - 89th Water Environment Federation Annual Technical Exhibition and Conference	WEFTEC 2016 - 89th Water Environment Federation Annual Technical Exhibition and Conference	00_DOCUMENT_CONFERENCEREVIEW	1	0
162146	85071064516	NULL	NULL			2019	European Biomass Conference and Exhibition Proceedings	27th European Biomass Conference and Exhibition, EUBCE 2019	00_DOCUMENT_CONFERENCEREVIEW	1	0
162176	85071451312	NULL	NULL			2019	IOP Conference Series: Earth and Environmental Science	3rd International Symposium on Resource Exploration and Environmental Science, REES 2019 - Resources and Energy, Power Engineering	00_DOCUMENT_CONFERENCEREVIEW	1	0
162178	85071461772	NULL	NULL			2019	IOP Conference Series: Earth and Environmental Science	3rd International Symposium on Resource Exploration and Environmental Science, REES 2019 - Environmental Chemistry, Environmental Bioengineering and Related Technologies	00_DOCUMENT_CONFERENCEREVIEW	1	0
162180	85071473856	NULL	NULL			2019	IOP Conference Series: Earth and Environmental Science	3rd International Symposium on Resource Exploration and Environmental Science, REES 2019 - Environmental Engineering and Sustainable Development	00_DOCUMENT_CONFERENCEREVIEW	1	0
162182	85071488671	NULL	NULL			2019	IOP Conference Series: Earth and Environmental Science	3rd International Symposium on Resource Exploration and Environmental Science, REES 2019 - Resource Exploration and Utilization, Geography and Geological Engineering	00_DOCUMENT_CONFERENCEREVIEW	1	0
162203	85071904581	NULL	NULL			2019	Materials Science Forum	2nd International Conference on Sensors, Materials and Manufacturing, ICSMM 2018, International Conference on Materials Sciences and Nanomaterials, ICMSN 2018 and the 2nd International Conference on Materials and Intelligent Manufacturing, ICMIM 2018	00_DOCUMENT_CONFERENCEREVIEW	1	0
162214	85072102414	NULL	NULL			2019	IOP Conference Series: Earth and Environmental Science	3rd International Symposium on Resource Exploration and Environmental Science, REES 2019 - Preface	00_DOCUMENT_CONFERENCEREVIEW	1	0
162409	85072910686	NULL	NULL			2019	IOP Conference Series: Earth and Environmental Science	12th TSAE International Conference	00_DOCUMENT_CONFERENCEREVIEW	1	0
162469	85073634122	NULL	NULL			2019	IOP Conference Series: Materials Science and Engineering	International Conference on Mechanical Engineering, Energy and Advanced Materials	00_DOCUMENT_CONFERENCEREVIEW	1	0
162506	85074246299	NULL	NULL			2019	Journal of Physics: Conference Series	2nd International Science Conference - Agriculture	00_DOCUMENT_CONFERENCEREVIEW	1	0
162507	85074249020	NULL	NULL			2019	Journal of Physics: Conference Series	2nd International Science Conference - Chemistry	00_DOCUMENT_CONFERENCEREVIEW	1	0
162510	85074253780	NULL	NULL			2019	Journal of Physics: Conference Series	2nd International Science Conference - Environment	00_DOCUMENT_CONFERENCEREVIEW	1	0
162513	85074265698	NULL	NULL			2019	Journal of Physics: Conference Series	2nd International Science Conference - Mathematics	00_DOCUMENT_CONFERENCEREVIEW	1	0
162514	85074276143	NULL	NULL			2019	Journal of Physics: Conference Series	2nd International Science Conference - Physics	00_DOCUMENT_CONFERENCEREVIEW	1	0
162527	85074467674	NULL	NULL			2019	Journal of Physics: Conference Series	2nd International Science Conference - Geology	00_DOCUMENT_CONFERENCEREVIEW	1	0
162528	85074475929	NULL	NULL			2019	Journal of Physics: Conference Series	2nd International Science Conference - Computer	00_DOCUMENT_CONFERENCEREVIEW	1	0
162531	85074503140	NULL	NULL			2019	Journal of Physics: Conference Series	2nd International Science Conference - Biology	00_DOCUMENT_CONFERENCEREVIEW	1	0
162532	85074510669	NULL	NULL			2019	Journal of Physics: Conference Series	2nd International Science Conference - Preface	00_DOCUMENT_CONFERENCEREVIEW	1	0
162742	85077035941	NULL	NULL			2019	E3S Web of Conferences	International Scientific Conference on Energy, Environmental and Construction Engineering, EECE 2019	00_DOCUMENT_CONFERENCEREVIEW	1	0
162758	85077539265	NULL	NULL			2019	IOP Conference Series: Earth and Environmental Science	XVI-th International Youth Science and Environmental Baltic Region Countries Forum	00_DOCUMENT_CONFERENCEREVIEW	1	0
162781	85077897634	NULL	NULL			2020	Lecture Notes in Electrical Engineering	4th International Conference and Exhibition on Smart Grids and Smart Cities, ISGW 2018	00_DOCUMENT_CONFERENCEREVIEW	1	0
162793	85078081673	NULL	NULL			2019	IOP Conference Series: Materials Science and Engineering	1st ProSES Symposium 2019	00_DOCUMENT_CONFERENCEREVIEW	1	0
162799	85078134876	NULL	NULL			2019	Journal of Physics: Conference Series	III Alternative Fuels Forum	00_DOCUMENT_CONFERENCEREVIEW	1	0
163024	85083402731	NULL	NULL			2019	Lecture Notes in Engineering and Computer Science	Proceedings of the World Congress on Engineering and Computer Science 2019, WCECS 2019	00_DOCUMENT_CONFERENCEREVIEW	1	0
163029	85083454931	NULL	NULL			2020	IOP Conference Series: Earth and Environmental Science	International Conference on Sustainable Energy and Green Technology 2019	00_DOCUMENT_CONFERENCEREVIEW	1	0
163143	85085468937	NULL	NULL			2020	IOP Conference Series: Earth and Environmental Science	2nd International Conference on Environmental Prevention and Pollution Control Technologies - 2. Agricultural Engineering and Information Technology	00_DOCUMENT_CONFERENCEREVIEW	1	0
163215	85086627738	NULL	NULL			2014	Materials Science Forum	57th Brazilian Ceramic Conference, CBC 57	00_DOCUMENT_CONFERENCEREVIEW	1	0
163217	85086635763	NULL	NULL			2001	Key Engineering Materials	Key engineering materials	00_DOCUMENT_CONFERENCEREVIEW	1	0
163222	85086680500	NULL	NULL			2007	Materials Science Forum	Eco-Materials Processing and Design VIII - ISEPD-8, Proceedings of the 8th International Symposium on Eco-Materials Processing and Design	00_DOCUMENT_CONFERENCEREVIEW	1	0
163223	85086681666	NULL	NULL			2012	Materials Science Forum	13th International Symposium on Eco-Materials Processing and Design, ISEPD 2012	00_DOCUMENT_CONFERENCEREVIEW	1	0
163224	85086681716	NULL	NULL			2014	Materials Science Forum	20th Brazilian Conference on Materials Science and Engineering, CBECIMAT 2012	00_DOCUMENT_CONFERENCEREVIEW	1	0
163225	85086681867	NULL	NULL			2013	Materials Science Forum	14th International Symposium on Eco-materials processing and Design, ISEPD 2013	00_DOCUMENT_CONFERENCEREVIEW	1	0
163226	85086682370	NULL	NULL			2014	Materials Science Forum	12th IUMRS International Conference on Advanced Materials, IUMRS-ICAM 2013	00_DOCUMENT_CONFERENCEREVIEW	1	0
163227	85086682771	NULL	NULL			2013	Materials Science Forum	6th International Materials Symposium, Materiais 2011	00_DOCUMENT_CONFERENCEREVIEW	1	0
163231	85086697789	NULL	NULL			2018	Key Engineering Materials	Key Engineering Materials	00_DOCUMENT_CONFERENCEREVIEW	1	0
163289	85087571298	NULL	NULL			2020	IOP Conference Series: Materials Science and Engineering	International Conference on Chemical Engineering and Applied Sciences, ICChEAS 2019	00_DOCUMENT_CONFERENCEREVIEW	1	0
163326	85088311543	NULL	NULL			2020	Key Engineering Materials	60th International Scientific Conference of Riga Technical University Section of Materials Science and Applied Chemistry, MSAC 2019	00_DOCUMENT_CONFERENCEREVIEW	1	0
163382	85089172842	NULL	NULL			2020	IOP Conference Series: Earth and Environmental Science	Sustainable Urban Water International Seminar 2019	00_DOCUMENT_CONFERENCEREVIEW	1	0
163397	85089553050	NULL	NULL			2020	E3S Web of Conferences	9th International Conference on Thermal Equipments, Renewable Energy and Rural Development, TE-RE-RD 2020	00_DOCUMENT_CONFERENCEREVIEW	1	0
163429	85090274637	NULL	NULL			2020	Solid State Phenomena	26th International Conference Concrete Days, CD 2019	00_DOCUMENT_CONFERENCEREVIEW	1	0
163517	85091448234	NULL	NULL			2019	International Multidisciplinary Scientific GeoConference Surveying Geology and Mining Ecology Management, SGEM	19th International Multidisciplinary Scientific Geoconference, SGEM 2019: Energy and Clean Technologies, Conference Proceedings	00_DOCUMENT_CONFERENCEREVIEW	1	0
163553	85092079082	NULL	NULL			2021	Lecture Notes in Civil Engineering	2nd International Conference on Environmental Geotechnology,Recycled Waste Materials and Sustainable Engineering, EGRWSE 2019	00_DOCUMENT_CONFERENCEREVIEW	1	0
163560	85092100577	NULL	NULL			2021	Lecture Notes in Civil Engineering	10th International Conference on Structural Engineering and Construction Management, ICSECM 2019	00_DOCUMENT_CONFERENCEREVIEW	1	0
163597	85092608270	NULL	NULL			2020	IOP Conference Series: Materials Science and Engineering	International Conference on Technology, Engineering and Sciences, ICTES 2020	00_DOCUMENT_CONFERENCEREVIEW	1	0
163697	85095891634	NULL	NULL			1974		ANALYTICAL CALORIMETRY, VOLUME 3.	00_DOCUMENT_CONFERENCEREVIEW	1	0
163706	85095902852	NULL	NULL	Anon	Anon	1974		NATIONAL HOME SEWAGE DISPOSAL SYMPOSIUM, PROCEEDINGS, 1974.	00_DOCUMENT_CONFERENCEREVIEW	1	0
163712	85095911228	NULL	NULL	Anon	Anon	1974		MID-ATLANTIC INDUSTRIAL WASTE CONFERENCE, 7TH, PROCEEDINGS, 1974.	00_DOCUMENT_CONFERENCEREVIEW	1	0
163745	85096462942	NULL	NULL			2020	AIP Conference Proceedings	Proceeding of Advanced Material, Engineering and Technology	00_DOCUMENT_CONFERENCEREVIEW	1	0
163747	85096492946	NULL	NULL			2020	AIP Conference Proceedings	4th International Conference on the Science and Engineering of Materials, ICoSEM 2019	00_DOCUMENT_CONFERENCEREVIEW	1	0
163794	85097148022	NULL	NULL			2020	E3S Web of Conferences	2020 the 2nd International Conference on Water Resources and Environmental Engineering, ICWREE 2020	00_DOCUMENT_CONFERENCEREVIEW	1	0
163805	85097250126	NULL	NULL			2020	Proceedings of the World Congress on New Technologies	6th World Congress on New Technologies, NewTech 2020	00_DOCUMENT_CONFERENCEREVIEW	1	0
163823	85097440674	NULL	NULL			2016	International Conference on Civil, Structural and Transportation Engineering	International Conference on Civil, Structural and Transportation Engineering, ICCSTE 2016	00_DOCUMENT_CONFERENCEREVIEW	1	0
163889	85098270035	NULL	NULL			2020	93rd Water Environment Federation Technical Exhibition and Conference 2020, WEFTEC 2020	93rd Water Environment Federation Technical Exhibition and Conference 2020, WEFTEC 2020	00_DOCUMENT_CONFERENCEREVIEW	1	0
163915	85098843718	NULL	NULL			2020	E3S Web of Conferences	International Scientific and Practical Conference "Development of the Agro-lndustrial Complex in the Context of Robotization and Digitalization of Production in Russia and Abroad", DAIC 2020	00_DOCUMENT_CONFERENCEREVIEW	1	0
163934	85099232656	NULL	NULL			2020	IOP Conference Series: Materials Science and Engineering	International Conference on Engineering and Industrial Technology, ICEIT 2020	00_DOCUMENT_CONFERENCEREVIEW	1	0
163956	85099585124	NULL	NULL			2018	Ammonia Plant Safety and Related Facilities	63rd Annual Safety in Ammonia Plants and Related Facilities Symposium	00_DOCUMENT_CONFERENCEREVIEW	1	0
163994	85100357698	NULL	NULL	Holekamp	Holekamp et al.	1972		TAPPI, ALKALINE PULPING CONFERENCE, MEMPHIS, TENN, SEP 11-14 1972.	00_DOCUMENT_CONFERENCEREVIEW	1	0
164074	85101522820	NULL	NULL			2021	E3S Web of Conferences	3rd International Symposium on Architecture Research Frontiers and Ecological Environment, ARFEE 2020	00_DOCUMENT_CONFERENCEREVIEW	1	0
164091	85101721467	NULL	NULL			2021	IOP Conference Series: Earth and Environmental Science	2020 International Symposium on Energy Environment and Green Development	00_DOCUMENT_CONFERENCEREVIEW	1	0
164236	85103303743	NULL	NULL			2021	E3S Web of Conferences	100RES 2020 - Applied Energy Symposium (ICAE)	00_DOCUMENT_CONFERENCEREVIEW	1	0
164243	85103458557	NULL	NULL			2020	PEERS/IBBC Virtual Conference 2020	PEERS/IBBC Virtual Conference 2020	00_DOCUMENT_CONFERENCEREVIEW	1	0
164260	85103890210	NULL	NULL			2021	IOP Conference Series: Earth and Environmental Science	5th International Conference on Environmental Engineering and Sustainable Development, CEESD 2020	00_DOCUMENT_CONFERENCEREVIEW	1	0
164268	85104052572	NULL	NULL			2021	E3S Web of Conferences	International Conference on Efficient Production and Processing, ICEPP 2021	00_DOCUMENT_CONFERENCEREVIEW	1	0
164298	85104404864	NULL	NULL			2021	Minerals, Metals and Materials Series	Materials Engineering-From Ideas to Practice: An EPD Symposium in Honor of Jiann-Yang Hwang held at the TMS Annual Meeting and Exhibition, 2021	00_DOCUMENT_CONFERENCEREVIEW	1	0
164458	85107191488	NULL	NULL			2021	IOP Conference Series: Earth and Environmental Science	International Conference of Biomass and Bioenergy 2020	00_DOCUMENT_CONFERENCEREVIEW	1	0
164461	85107203179	NULL	NULL			2021	IOP Conference Series: Earth and Environmental Science	2020 6th International Conference on Advances in Environment Research	00_DOCUMENT_CONFERENCEREVIEW	1	0
164741	85110392903	NULL	NULL			2021	IOP Conference Series: Earth and Environmental Science	International Conference on Research Collaboration of Environmental Science	00_DOCUMENT_CONFERENCEREVIEW	1	0
164779	85110875653	NULL	NULL			2021	IOP Conference Series: Earth and Environmental Science	6th International Conference on Energy Science and Applied Technology - 1. Fossil Energy and Geological Engineering	00_DOCUMENT_CONFERENCEREVIEW	1	0
164780	85110886123	NULL	NULL			2021	IOP Conference Series: Earth and Environmental Science	6th International Conference on Energy Science and Applied Technology - 2. Clean Energy Technologies	00_DOCUMENT_CONFERENCEREVIEW	1	0
164782	85110899727	NULL	NULL			2021	IOP Conference Series: Earth and Environmental Science	6th International Conference on Energy Science and Applied Technology - 3. Energy Sustainability and Energy-Related Environmental Science	00_DOCUMENT_CONFERENCEREVIEW	1	0
164807	85111152700	NULL	NULL			2021	IOP Conference Series: Earth and Environmental Science	6th International Conference on Energy Science and Applied Technology - Preface	00_DOCUMENT_CONFERENCEREVIEW	1	0
164884	85111873385	NULL	NULL			2021	European Biomass Conference and Exhibition Proceedings	29th European Biomass Conference and Exhibition, EUBCE 2021	00_DOCUMENT_CONFERENCEREVIEW	1	0
188247	85112473004	NULL	NULL			2021	IOP Conference Series: Earth and Environmental Science	3rd International Conference on Food Science and Engineering	00_DOCUMENT_CONFERENCEREVIEW	1	0
203809	0027094352	NULL	NULL			1992	Water Science and Technology	Proceedings of the 16th Biennial Conference of the International Association on Water Pollution Research and Control - Water Quality International '92	00_DOCUMENT_CONFERENCEREVIEW	1	0
203814	0027846184	NULL	NULL			1993	American Society of Mechanical Engineers, Fuels and Combustion Technologies Division (Publication) FACT	Combustion Modeling, Cofiring and NOx Control	00_DOCUMENT_CONFERENCEREVIEW	1	0
203827	0030653784	NULL	NULL			1997	Water Science and Technology	Proceedings of the 1996 5th IAWQ International Symposium on Forest Industry Wastewaters	00_DOCUMENT_CONFERENCEREVIEW	1	0
203930	77954992255	NULL	NULL			2010	World Environmental and Water Resources Congress 2010: Challenges of Change - Proceedings of the World Environmental and Water Resources Congress 2010	World Environmental and Water Resources Congress 2010: Challenges of Change - Proceedings of the World Environmental and Water Resources Congress 2010	00_DOCUMENT_CONFERENCEREVIEW	1	0
203935	78449293600	NULL	NULL			2010	ICEEA 2010 - 2010 International Conference on Environmental Engineering and Applications, Proceedings	ICEEA 2010 - 2010 International Conference on Environmental Engineering and Applications, Proceedings	00_DOCUMENT_CONFERENCEREVIEW	1	0
204015	84947078997	NULL	NULL			2015	Energy Procedia	Energy Procedia	00_DOCUMENT_CONFERENCEREVIEW	1	0
204165	85112215359	NULL	NULL			2021	WIT Transactions on Ecology and the Environment	Sustainable Water Resources Management XI: Effective Approaches for River Basins and Urban Catchments	00_DOCUMENT_CONFERENCEREVIEW	1	0
204228	85113957239	NULL	NULL			2021	AIP Conference Proceedings	Proceedings of the 4th International Seminar on Metallurgy and Materials, ISMM 2020: Accelerating Research and Innovation on Metallurgy and Materials for Inclusive and Sustainable Industry	00_DOCUMENT_CONFERENCEREVIEW	1	0
204289	85115245019	NULL	NULL			2022	Lecture Notes in Civil Engineering	International Conference on Civil Engineering Trends and Challenges for Sustainability, CTCS 2020	00_DOCUMENT_CONFERENCEREVIEW	1	0
204331	85116222287	NULL	NULL			2021	Materials Science Forum	Functional Nanopowder International Conference, FiNder 2020	00_DOCUMENT_CONFERENCEREVIEW	1	0
204338	85116423528	NULL	NULL			2020	Materials Today: Proceedings	4th International Conference on Materials Science and NanoTechnology, MSNANO 2020	00_DOCUMENT_CONFERENCEREVIEW	1	0
204364	85116813233	NULL	NULL			2021	AIP Conference Proceedings	International Conference on Energy and Environment, ICEE 2021	00_DOCUMENT_CONFERENCEREVIEW	1	0
204370	85116891690	NULL	NULL			2021	Materials Today: Proceedings	Sustainable Technologies in Water Treatment and Desalination; "Materials Science", STWTD 2020	00_DOCUMENT_CONFERENCEREVIEW	1	0
204373	85116906342	NULL	NULL			2021	Lecture Notes in Civil Engineering	International Conference on Water Security and Sustainability, Down To Earth 2019	00_DOCUMENT_CONFERENCEREVIEW	1	0
204431	85117910986	NULL	NULL			2020	Materials Today: Proceedings	Materials Today: Proceedings	00_DOCUMENT_CONFERENCEREVIEW	1	0
204583	85119615317	NULL	NULL			2021	Materials Science Forum	Scientific and Practical Event of the National Contact Point u201cSecure, Clean and Efficient Energyu201d, 2020	00_DOCUMENT_CONFERENCEREVIEW	1	0
204674	85120545203	NULL	NULL			2021	Key Engineering Materials	12th International Conference on Materials and Manufacturing Technologies, ICMMT 2021	00_DOCUMENT_CONFERENCEREVIEW	1	0
204830	85121669217	NULL	NULL			2022	Lecture Notes in Civil Engineering	1st Internaional Conference on Digital Technologies in Construction Engineering, 2021	00_DOCUMENT_CONFERENCEREVIEW	1	0
204909	85122024812	NULL	NULL			2022	Lecture Notes in Civil Engineering	International Conference on Advances in Civil Engineering, ACE 2020	00_DOCUMENT_CONFERENCEREVIEW	1	0
204949	85122209250	NULL	NULL			2021	IOP Conference Series: Earth and Environmental Science	4th International Conference of Water Resources Development and Environmental Protection, ICWRDEP 2021	00_DOCUMENT_CONFERENCEREVIEW	1	0
205009	85122476542	NULL	NULL			2021	Journal of Physics: Conference Series	15th International Engineering and Computing Research Conference, EURECA 2021	00_DOCUMENT_CONFERENCEREVIEW	1	0
281805	85122909400	NULL	NULL			2020	Environmental Engineering(Lithuania)	11th International Conference on Environmental Engineering, ICEE 2020	00_DOCUMENT_CONFERENCEREVIEW	1	0
281917	85124014327	NULL	NULL			2022	Lecture Notes in Civil Engineering	International Conference on Advances in Construction Materials and Management, ACMM 2021	00_DOCUMENT_CONFERENCEREVIEW	1	0
281990	85125080220	NULL	NULL			2021	2021 3rd International Sustainability and Resilience Conference: Climate Change	2021 3rd International Sustainability and Resilience Conference: Climate Change	00_DOCUMENT_CONFERENCEREVIEW	1	0
281999	85125239286	NULL	NULL			2022	Minerals, Metals and Materials Series	7th Installment of the REWAS conference series held at the TMS Annual Meeting and Exhibition focuses on developing tomorrowu2019s technical cycles, 2022	00_DOCUMENT_CONFERENCEREVIEW	1	0
282001	85125248006	NULL	NULL			2022	Minerals, Metals and Materials Series	Symposium on Characterization of Minerals, Metals, and Materials, 2022	00_DOCUMENT_CONFERENCEREVIEW	1	0
282002	85125252684	NULL	NULL			2022	Lecture Notes in Civil Engineering	4th International Conference on Civil Engineering and Architecture, ICCEA 2021	00_DOCUMENT_CONFERENCEREVIEW	1	0
282057	85125868188	NULL	NULL			2022	IOP Conference Series: Earth and Environmental Science	4th International Conference on Food and Agriculture, ICOFA 2021	00_DOCUMENT_CONFERENCEREVIEW	1	0
282258	85127257058	NULL	NULL			2021	Materials Today: Proceedings	International Conference on Phosphates: Fundamentals, Processes and Technologies, ICP 2020	00_DOCUMENT_CONFERENCEREVIEW	1	0
282446	85128239272	NULL	NULL			2021	94th Annual Water Environment Federation Technical Exhibition and Conference, WEFTEC 2021	94th Annual Water Environment Federation Technical Exhibition and Conference, WEFTEC 2021	00_DOCUMENT_CONFERENCEREVIEW	1	0
282641	85129792583	NULL	NULL			2022	Advances in Science, Technology and Innovation	1st International Conference on Sustainable Energy-Water-Environment Nexus in Desert Climates, ICSEWEN 2019	00_DOCUMENT_CONFERENCEREVIEW	1	0
282711	85130262117	NULL	NULL			2022	Green Energy and Technology	1st International Conference on Energy and Biochemical Engineering, ICEBE 2021	00_DOCUMENT_CONFERENCEREVIEW	1	0
282915	85131145152	NULL	NULL			2022	Lecture Notes in Civil Engineering	International Conference on Sustainable Building Materials and Construction, ICSBMC 2021	00_DOCUMENT_CONFERENCEREVIEW	1	0
355139	85132081885	000797612900001	10.2166/wst.2022.167	Espinosa-Chávez	Espinosa-Chávez et al.	2022	Water Science and Technology	Start-up and performance of a downflow fluidised bed reactor for biological treatment of yellow wastewater and nutrient recovery	00_DOCUMENT_DUPLICATE	1	1
1328	0032877441	000082781300027	10.1016/S0029-7844(99)00351-8	Monif	Monif	1999	Obstetrics and Gynecology	The great douching debate: To douche, or not to douche	00_DOCUMENT_EDITORIAL	0	1
2060	0033847087	000089313900001	10.1016/S8756-3282(00)00334-3	Kumar	Kumar	2000	Bone	Tumor-induced osteomalacia and the regulation of phosphate homeostasis	00_DOCUMENT_EDITORIAL	1	1
6428	14844295024	000227637600051	10.1016/j.fertnstert.2004.05.106	Allamaneni	Allamaneni et al.	2005	Fertility and Sterility	Characterization of oxidative stress status by evaluation of reactive oxygen species levels in whole semen and isolated spermatozoa	00_DOCUMENT_EDITORIAL	0	1
13623	74149088472	000274759700001	10.1016/j.resconrec.2009.11.005	Klemeš	Klemeš et al.	2010	Resources, Conservation and Recycling	Waste treatment to improve recycling and minimise environmental impact	00_DOCUMENT_EDITORIAL	1	1
13867	77249156760	000276275400001	10.1016/j.agee.2010.01.007	Saggar	Saggar	2010	Agriculture, Ecosystems and Environment	Estimation of nitrous oxide emission from ecosystems and its mitigation technologies	00_DOCUMENT_EDITORIAL	0	1
14101	77953866130	000277907200001	10.30638/eemj.2010.040	Alves	Alves	2010	Environmental Engineering and Management Journal	Editorial: A special issue dedicated to Wastewater treatment for recovering water, energy, nutrientsand valuable products	00_DOCUMENT_EDITORIAL	1	1
14121	77954134921	000278033400018	10.1111/j.1751-0813.2010.00494.x	Jackson	Jackson	2010	Australian Veterinary Journal	In this issue - June 2010	00_DOCUMENT_EDITORIAL	1	1
14820	78049271777	000283441400123	10.1016/j.fertnstert.2010.03.074	Nicopoullos	Nicopoullos et al.	2010	Fertility and Sterility	A decade of the United Kingdom sperm-washing program: Untangling the transatlantic divide	00_DOCUMENT_EDITORIAL	0	1
18766	77957110426	000310812100015	10.1016/S1871-2711(09)00214-1	Escobar	Escobar	2010	Sustainability Science and Engineering	Chapter 14 Conclusion: A Summary of Challenges still Facing Desalination and Water Reuse	00_DOCUMENT_EDITORIAL	0	1
19604	84883141637	000316614300009	10.3390/w5010239	Scholz	Scholz	2013	Water (Switzerland)	Sustainable water systems	00_DOCUMENT_EDITORIAL	1	1
20154	84879082710	000320171300001	10.2175/106143013X13596524516707	Bandara	Bandara et al.	2013	Water Environment Research	Introduction of a degassing membrane technology into anaerobic wastewater treatment	00_DOCUMENT_EDITORIAL	0	1
21670	84890279792	000331352100014	10.7196/SAMJ.7498	Jordaan	Jordaan	2014	South African Medical Journal	Surrogacy commissioning fathers and HIV	00_DOCUMENT_EDITORIAL	0	1
24098	84920766781	000347799100001	10.1111/plb.12248	Appenroth	Appenroth et al.	2015	Plant Biology	After the genome sequencing of duckweed-how to proceed with research on the fastest growing angiosperm?	00_DOCUMENT_EDITORIAL	0	1
27012	84970985775	000367769900001	10.1016/j.resconrec.2015.10.005	Scholz	Scholz and Hirth	2015	Resources, Conservation and Recycling	Losses and efficiencies – From myths to data: Lessons learned from sustainable phosphorus management	00_DOCUMENT_EDITORIAL	1	1
31499	85016107021	000399239800023	10.1007/s11356-017-8918-4	Zhang	Zhang et al.	2017	Environmental Science and Pollution Research	Influence of natural zeolite and nitrification inhibitor on organics degradation and nitrogen transformation during sludge composting	00_DOCUMENT_EDITORIAL	1	1
32644	85037814783	000406700200243	10.3390/en10071072	Eriksson	Eriksson	2017	Energies	Energy and waste management	00_DOCUMENT_EDITORIAL	1	1
34519	85038362573	000419944100001	10.1007/s11356-017-0863-8	Ghoochani	Ghoochani et al.	2018	Environmental Science and Pollution Research	What do we know about exposure of Iranians to cadmium? Findings from a systematic review	00_DOCUMENT_EDITORIAL	1	1
34987	85041943706	000425008900001	10.1007/s11356-017-0770-z	Meric	Meric et al.	2018	Environmental Science and Pollution Research	Sustainable technologies for recycling and reuse: an overview	00_DOCUMENT_EDITORIAL	0	1
38272	85053352295	000447578400013	10.1016/j.enconman.2018.09.015	Kılkış	Kılkış et al.	2018	Energy Conversion and Management	Advancements in sustainable development of energy, water and environment systems	00_DOCUMENT_EDITORIAL	1	1
40079	85059343773	000459735100044	10.3390/w11010045	Zouboulis	Zouboulis and Katsoyiannis	2018	Water (Switzerland)	Recent advances in water and wastewater treatment with emphasis in membrane treatment operations	00_DOCUMENT_EDITORIAL	1	1
40750	85064069477	000463925700007	10.1038/s41893-019-0280-8	Guha Roy	Guha Roy	2019	Nature Sustainability	Phosphorous from wastewater	00_DOCUMENT_EDITORIAL	0	1
41524	85064519699	000470054000008	10.1016/j.jenvman.2019.04.049	Núñez-Delgado	Núñez-Delgado	2019	Journal of Environmental Management	Editorial: Technically-based use of by-products as a tool to control pollution	00_DOCUMENT_EDITORIAL	0	1
43728	85071986324	000494884000113	10.1016/j.enconman.2019.111938	Kılkış	Kılkış et al.	2019	Energy Conversion and Management	Research frontiers in sustainable development of energy, water and environment systems in a time of climate crisis	00_DOCUMENT_EDITORIAL	1	1
47082	85077588549	000535751700001	10.3389/fsufs.2019.00080	Misselbrook	Misselbrook et al.	2019	Frontiers in Sustainable Food Systems	Editorial: RAMIRAN 2017: Sustainable Utilisation of Manures and Residue Resources in Agriculture	00_DOCUMENT_EDITORIAL	1	1
49726	85093976567	000579959400001	10.3390/atmos11090995	Manigrasso	Manigrasso et al.	2020	Atmosphere	May SARS-CoV-2 Diffusion be favored by Alkaline Aerosols and Ammonia Emissions?	00_DOCUMENT_EDITORIAL	1	1
50589	85096025001	000594567900001	10.3390/su12229398	de Corato	de Corato	2020	Sustainability (Switzerland)	Towards new soil management strategies for improving soil quality and ecosystem services in sustainable agriculture: Editorial overview	00_DOCUMENT_EDITORIAL	1	1
51177	85097065307	000604431000073	10.1016/j.ejogrb.2020.11.045	Bourdel	Bourdel et al.	2021	European Journal of Obstetrics and Gynecology and Reproductive Biology	Borderline ovarian tumors: Guidelines from the French national college of obstetricians and gynecologists (CNGOF)	00_DOCUMENT_EDITORIAL	0	1
51571	85099289587	000610249000001	10.3390/horticulturae7010001	Koukounaras	Koukounaras	2021	Horticulturae	Advanced greenhouse horticulture: New technologies and cultivation practices	00_DOCUMENT_EDITORIAL	1	1
52318	85102076309	000625777300001	10.1177/0144598720964207	Kung	Kung et al.	2021	Energy Exploration and Exploitation	Economic growth and environmental sustainability from renewable energy applications	00_DOCUMENT_EDITORIAL	1	1
56135	0027375526	A1993MJ14800006	10.1093/oxfordjournals.humrep.a137935	Yovich	Yovich	1993	Human Reproduction	Pentoxifylline: Actions and applications in assisted reproduction	00_DOCUMENT_EDITORIAL	0	1
59659	0034020103	000087247100001	10.2165/00003088-200038050-00001	Davies	Davies and Skjodt	2000	Clinical Pharmacokinetics	Choosing the right nonsteroidal anti-inflammatory drug for the right patient. A pharmacokinetic approach	00_DOCUMENT_EDITORIAL	1	1
82841	0018272558	A1978EH10000011	10.1056/NEJM197801192980311	Hays	Hays	1978	New England Journal of Medicine	Familial Azotemia	00_DOCUMENT_EDITORIAL	1	0
85604	0024971052	A1989AG03800011	NULL			1989	Lancet	Lessons from history--maternal and infant mortality.	00_DOCUMENT_EDITORIAL	1	0
85891	0025649159	A1990ER54600014	10.1111/j.1479-828X.1990.tb02024.x	Harrison	Harrison et al.	1990	Australian and New Zealand Journal of Obstetrics and Gynaecology	The Effect of Patient Smoking Habit on the Outcome of IVF and GIFT Treatment	00_DOCUMENT_EDITORIAL	1	0
87199	0031821754	000075141100001	10.1002/j.1554-7531.1998.tb00187.x	Daigger	Daigger	1998	Water Environment Research	Waste or resource?	00_DOCUMENT_EDITORIAL	1	0
87439	0032877684	000082791100001	10.1016/S0273-1223(99)80003-1	Varma	Varma et al.	1999	Water Science and Technology	International Specialised Conference on Water Quality and its Management, New Delhi, 2-6 March 1998: Preface	00_DOCUMENT_EDITORIAL	1	0
87544	0033372807	000084587100001	10.1016/S0025-326X(99)00202-7	Clark	Clark	1999	Marine Pollution Bulletin	Looking back	00_DOCUMENT_EDITORIAL	1	0
87758	0034751462	000171740500001	10.1177/0734242X0101900401	Dean	Dean	2001	Waste Management and Research	Editorial	00_DOCUMENT_EDITORIAL	1	0
87807	0034907510	000170090000001	10.1177/0734242X0101900201	Dean	Dean	2001	Waste Management and Research	Editorial	00_DOCUMENT_EDITORIAL	1	0
87881	0035076128	000167554500001	10.1177/14732300010290s101	Bhiwandiwalla	Bhiwandiwalla	2001	Journal of International Medical Research	Introduction	00_DOCUMENT_EDITORIAL	1	0
87903	0035110013	000167504200001	10.1016/S0025-326X(00)00182-X	Hutchings	Hutchings	2001	Marine Pollution Bulletin	The ENCORE Experiment	00_DOCUMENT_EDITORIAL	1	0
87976	0035660197	000173171600001	10.1016/S0151-9107(01)80094-5	Lacout	Lacout	2001	Annales de Chimie: Science des Materiaux	Mediterranean phosphate research: An introduction	00_DOCUMENT_EDITORIAL	1	0
88070	0035999388	000175666400001	NULL	Baumann	Baumann	2002	Water Environment Research	Water quality implications of agricultural land runoff	00_DOCUMENT_EDITORIAL	1	0
88320	0037160493	000173644400002	10.1016/S0048-9697(01)00934-2	Neal	Neal and Whitehead	2002	Science of the Total Environment	Water quality functioning of lowland permeable catchments: Inferences from an intensive study of the River Kennet and upper River Thames: An introduction	00_DOCUMENT_EDITORIAL	1	0
88483	0041386138	000185270700001	10.1016/S1381-1177(03)00108-5	Oikawa	Oikawa and Nakajima	2003	Journal of Molecular Catalysis B: Enzymatic	Enzyme biochemistry and biotechnology	00_DOCUMENT_EDITORIAL	1	0
88573	0142120855	000185845100001	10.2533/000942903777678902	Giger	Giger	2003	Chimia	Environmental analysis: Editorial	00_DOCUMENT_EDITORIAL	1	0
88785	10744230380	000186521000010	10.1023/B:ECTX.0000003037.55253.c5	Bickham	Bickham et al.	2003	Ecotoxicology	Editorial: The Unknown Environmental Tragedy in Sumgayit, Azerbaijan	00_DOCUMENT_EDITORIAL	1	0
89113	20744453263	000202930900001	10.1038/ncpuro0030	Scardino	Scardino	2004	Nature Clinical Practice Urology	Why a new journal?	00_DOCUMENT_EDITORIAL	1	0
89170	22844447536	000228670900001	10.1159/000084170	Krawinkel	Krawinkel	2005	Annals of Nutrition and Metabolism	Tsunami and the challenge for nutrition security	00_DOCUMENT_EDITORIAL	1	0
89549	33645498546	000237023000001	10.1177/0734242X0602400201	Vallini	Vallini	2006	Waste Management and Research	Hydrogen from organic waste: A bioprocess challenge for the next decade	00_DOCUMENT_EDITORIAL	1	0
89784	33749449421	000231496400001	10.1177/0734242X0502300401	Lorber	Lorber	2005	Waste Management and Research	Editorial	00_DOCUMENT_EDITORIAL	1	0
89805	33750310814	000242601500010	10.1111/j.1479-828X.2006.00614_1.x	Healy	Healy	2006	Australian and New Zealand Journal of Obstetrics and Gynaecology	Prevention of multiple gestation in controlled ovarian stimulation: Introduction to theme	00_DOCUMENT_EDITORIAL	1	0
89891	33845626581	000245578200001	10.1002/j.1554-7531.2006.tb00320.x	Dionysiou	Dionysiou	2006	Water Environment Research	Groundwater is back in Water Environment Research!	00_DOCUMENT_EDITORIAL	1	0
89995	33947225157	000248338500001	10.1177/0734242X0702500201	Vallini	Vallini	2007	Waste Management and Research	Editorial	00_DOCUMENT_EDITORIAL	1	0
90049	34247195420	000245578400001	10.1002/j.1554-7531.2007.tb00324.x	Etnier	Etnier	2007	Water Environment Research	Research needs for decentralized wastewater treatment in an energy-constrained future	00_DOCUMENT_EDITORIAL	1	0
90051	34247198346	000245745900001	10.1111/j.1365-3156.2007.01817.x	Ensink	Ensink and Hoek	2007	Tropical Medicine and International Health	Editorial: New international guidelines for wastewater use in agriculture	00_DOCUMENT_EDITORIAL	1	0
90200	34548058293	000249750300001	10.1016/j.biortech.2006.07.001	Bernal	Bernal et al.	2007	Bioresource Technology	Recycling of nutrients from organic wastes and treatment options. RAMIRAN'04	00_DOCUMENT_EDITORIAL	1	0
90238	35248857951	000248782300001	10.1002/j.1554-7531.2007.tb00332.x	Stenstrom	Stenstrom and Rosso	2007	Water Environment Research	Energy conservation and recovery: Two requirements for sustainable wastewater treatment	00_DOCUMENT_EDITORIAL	1	0
90426	40549114974	000253681800001	10.1007/s00192-008-0576-0	Rizk	Rizk and Fahim	2008	International Urogynecology Journal	Ageing of the female pelvic floor: Towards treatment a la carte of the "geripause"	00_DOCUMENT_EDITORIAL	1	0
90489	42749094665	000256358500001	10.1016/j.jenvman.2007.08.020	Hooda	Hooda	2008	Journal of Environmental Management	Microbial and nutrient contaminants of fresh and coastal waters	00_DOCUMENT_EDITORIAL	1	0
90809	50249119236	000259853800032	10.1016/j.urology.2008.04.060	Mathews	Mathews	2008	Urology	Editorial Comment	00_DOCUMENT_EDITORIAL	1	0
91504	66049139499	000267401000001	10.1016/j.wasman.2009.04.011	Cossu	Cossu	2009	Waste Management	Percentages	00_DOCUMENT_EDITORIAL	1	0
92003	7044286037	000225150100001	10.1016/j.wasman.2004.09.001	Barlaz	Barlaz and Reinhart	2004	Waste Management	Bioreactor landfills: Progress continues	00_DOCUMENT_EDITORIAL	1	0
92156	72549097646	000272177200001	10.1177/0734242X09350654	Hansen	Hansen	2009	Waste Management and Research	Waste Management and Research: Editorial	00_DOCUMENT_EDITORIAL	1	0
92254	74549182776	000269199100001	10.1002/j.1554-7531.2009.tb00252.x	Bott	Bott	2009	Water Environment Research	Special focus on WEFTEC® 2008: Biological treatment	00_DOCUMENT_EDITORIAL	1	0
92309	75849139303	000275766700001	10.1016/j.wasman.2010.01.002	He	He	2010	Waste Management	Anaerobic digestion: An intriguing long history in China	00_DOCUMENT_EDITORIAL	1	0
92531	77951622023	000277740200025	10.1016/j.wasman.2010.03.006	Nwachukwu	Nwachukwu	2010	Waste Management	A Glance at the World	00_DOCUMENT_EDITORIAL	1	0
92550	77952239488	000278431800001	10.1016/j.prrv.2010.01.004	Towns	Towns	2010	Paediatric Respiratory Reviews	Sexuality and Reproductive Issues in Cystic Fibrosis: Are we doing enough?	00_DOCUMENT_EDITORIAL	1	0
92591	77952966457	000278090000001	10.1177/0734242X10370928	Navia	Navia and Crowley	2010	Waste Management and Research	Closing the loop on organic waste management: Biochar for agricultural land application and climate change mitigation	00_DOCUMENT_EDITORIAL	1	0
93115	79851476276	000287133900121	10.1016/j.juro.2010.11.034	Canning	Canning	2011	Journal of Urology	Anorectal malformations: What happens in adulthood? Editorial comment	00_DOCUMENT_EDITORIAL	1	0
93117	79951499565	000288307300001	10.1016/j.ejogrb.2010.11.009	Drife	Drife	2011	European Journal of Obstetrics and Gynecology and Reproductive Biology	European Journal of Obstetrics Gynecology and Reproductive Biology: Editor's highlights	00_DOCUMENT_EDITORIAL	1	0
93170	79952708830	000288430200004	10.1016/j.juro.2011.01.039	Koyle	Koyle	2011	Journal of Urology	Continence surgery in children: Impact and techniques	00_DOCUMENT_EDITORIAL	1	0
93309	79958707743	000291526300002	10.1093/humupd/dmr019	van Wely	van Wely and van der Veen	2011	Human Reproduction Update	To assist or not to assist embryo hatching	00_DOCUMENT_EDITORIAL	1	0
93502	80053922005	000299260000009	10.4161/viru.2.5.17902	Vlamakis	Vlamakis	2011	Virulence	The world of biofilms	00_DOCUMENT_EDITORIAL	1	0
93588	82455171714	000296399700001	10.1016/S1473-3099(11)70296-1			2011	The Lancet Infectious Diseases	7 billion of us	00_DOCUMENT_EDITORIAL	1	0
93678	84855648601	000314800800001	10.1016/j.resconrec.2011.09.021	Appels	Appels and Dewil	2012	Resources, Conservation and Recycling	Biomass valorization to energy and value added chemicals: The future of chemical industry	00_DOCUMENT_EDITORIAL	1	0
93710	84856479719	000298887900001	10.1177/0734242x11432367	Brunner	Brunner and Tjell	2012	Waste Management and Research	Do we need sinks?	00_DOCUMENT_EDITORIAL	1	0
93930	84862091077	000304190300001	10.1002/jctb.3829	Kennes	Kennes	2012	Journal of Chemical Technology and Biotechnology	Biotechniques for air pollution control and bioenergy	00_DOCUMENT_EDITORIAL	1	0
93986	84863195579	000306639300001	10.1016/j.wasman.2012.04.017	Polettini	Polettini	2012	Waste Management	Waste and climate change: Can appropriate management strategies contribute to mitigation?	00_DOCUMENT_EDITORIAL	1	0
94028	84863904601	000306406800001	10.1111/j.1600-0412.2012.01492.x	Geirsson	Geirsson	2012	Acta Obstetricia et Gynecologica Scandinavica	Harvesting in obstetrics and gynecology	00_DOCUMENT_EDITORIAL	1	0
94082	84865164661	000307558500001	10.1002/jctb.3913	Kalogerakis	Kalogerakis et al.	2012	Journal of Chemical Technology and Biotechnology	Bioremediation	00_DOCUMENT_EDITORIAL	1	0
94242	84869864281	000312182300002	10.1016/j.copbio.2012.09.007	Shilton	Shilton and Blank	2012	Current Opinion in Biotechnology	Phosphorus biotechnology	00_DOCUMENT_EDITORIAL	1	0
94267	84870247288	000313998600001	10.1016/j.envsci.2012.09.009	Jordan	Jordan et al.	2012	Environmental Science and Policy	Catchment science and policy for agriculture and water quality	00_DOCUMENT_EDITORIAL	1	0
94616	84879032245	000339571700001	10.5213/inj.2013.17.1.1	Kim	Kim	2013	International Neurourology Journal	Lab-on-a-chip for urology	00_DOCUMENT_EDITORIAL	1	0
94869	84886002934	000325389900001	10.1080/09593330.2013.834162	Tiquia-Arashiro	Tiquia-Arashiro and Mormile	2013	Environmental Technology (United Kingdom)	Sustainable technologies: Bioenergy and biofuel from biowaste and biomass	00_DOCUMENT_EDITORIAL	1	0
94934	84888171088	000326890800004	10.1136/bmj.f6632	Hodge	Hodge and Jimenez-Soto	2013	BMJ (Online)	Determinants of childhood mortality	00_DOCUMENT_EDITORIAL	1	0
95157	84897869768	000332611900001	10.1155/2014/146796	Chai	Chai et al.	2014	BioMed Research International	Current biotechnological advancements on sustainable metal and nutrient removal	00_DOCUMENT_EDITORIAL	1	0
95408	84904903322	000340891900001	10.1016/j.biortech.2014.07.035	Wong	Wong et al.	2014	Bioresource Technology	Special issue on Advance Biological Treatment Technologies for Sustainable Waste Management: Selected papers from "International Conference on Solid Waste - Innovation in Technology and Management (ICSWHK2013)", 5-9 May 2013, Hong Kong Convention and Exhibition Centre, Hong Kong SAR	00_DOCUMENT_EDITORIAL	1	0
95567	84912058412	000347507800013	10.1016/j.nbt.2014.02.003	Kircher	Kircher	2015	New Biotechnology	Editorial	00_DOCUMENT_EDITORIAL	1	0
95783	84925332194	000348096200028	10.1097/CCM.0000000000000794	Seeley	Seeley	2015	Critical Care Medicine	Fluid therapy during acute respiratory distress syndrome: Less is more, simplified	00_DOCUMENT_EDITORIAL	1	0
95903	84928865642	000323316000026	10.1017/CBO9781139225311	Brouwer	Brouwer and Hassan	2010	Nature's Wealth: The Economics of Ecosystem Services and Poverty	Water-related ecosystem services	00_DOCUMENT_EDITORIAL	1	0
95988	84930920744	000357232000001	10.1016/j.chemosphere.2015.06.012	Liu	Liu et al.	2015	Chemosphere	Wastewater-Energy Nexus	00_DOCUMENT_EDITORIAL	1	0
96331	84945518274	000255868400002	10.1038/453258a			2008	Nature	Stuck in the mud	00_DOCUMENT_EDITORIAL	1	0
96410	84948387635	000365758200001	10.1007/s10646-015-1567-9	Zhuang	Zhuang et al.	2015	Ecotoxicology	Fate and toxic effects of environmental stressors: environmental control	00_DOCUMENT_EDITORIAL	1	0
96435	84949294396	000365602300001	10.1016/j.scitotenv.2015.10.036	E.Ulrich	E.Ulrich	2016	Science of the Total Environment	Taking Stock: Phosphorus Supply from Natural and Anthropogenic Pools in the 21st Century	00_DOCUMENT_EDITORIAL	1	0
96618	84957703461	000371441600001	10.1002/j.1554-7531.2016.tb00143.x	Surampalli	Surampalli et al.	2016	Water Environment Research	Algae-based technologies for sustainable management of water resource recovery facilities	00_DOCUMENT_EDITORIAL	1	0
96683	84959518754	000373406300012	10.1016/j.fertnstert.2015.12.025	Galliano	Galliano	2016	Fertility and Sterility	Ovarian stimulation, insemination, and contraception	00_DOCUMENT_EDITORIAL	1	0
96759	84961855280	000374362100001	10.1016/j.wasman.2016.03.017	Krüger	Krüger	2016	Waste Management	Recycled fertilizers: Do we need new regulations and analytical methods?	00_DOCUMENT_EDITORIAL	1	0
96765	84961927536	000373402600008	10.1016/j.fertnstert.2015.11.023	Kathrins	Kathrins	2016	Fertility and Sterility	Initial investigations into the hormonal basis of spermatogenesis	00_DOCUMENT_EDITORIAL	1	0
96802	84962682381	000367413000043	10.1016/j.watres.2015.11.043	Hao	Hao et al.	2015	Water Research	Carbon neutrality: An ultimate goal towards sustainable wastewater treatment plants	00_DOCUMENT_EDITORIAL	1	0
96810	84963093184	A1968B436100007	10.1093/chromsci/6.7.375	Stevens	Stevens	1968	Journal of Chromatographic Science	Noise reduction in flame lonization type liquid chromatography monitors: development of an improved method for sample transport	00_DOCUMENT_EDITORIAL	1	0
97044	84975260926	000377935100001	10.1016/j.biortech.2016.06.020	Bhaskar	Bhaskar et al.	2016	Bioresource Technology	Waste Biorefinery - Advocating Circular Economy	00_DOCUMENT_EDITORIAL	1	0
97458	84995617430	000392543100003	10.1111/sdi.12555	Tattersall	Tattersall	2017	Seminars in Dialysis	Hemodialysis Time and Kt/V: Less May Be Better	00_DOCUMENT_EDITORIAL	1	0
97599	85006489128	000391897800094	10.1016/j.scitotenv.2016.10.167	Shao	Shao et al.	2017	Science of the Total Environment	Integration into plant biology and soil science has provided insights into the total environment	00_DOCUMENT_EDITORIAL	1	0
98089	85020688175	000402504400001	10.3389/fmicb.2017.00998	Puyol	Puyol and Batstone	2017	Frontiers in Microbiology	Editorial: Resource recovery from wastewater by biological technologies	00_DOCUMENT_EDITORIAL	1	0
98268	85026897730	000305189000042	10.1038/486186a			2012	Nature	The bottom line	00_DOCUMENT_EDITORIAL	1	0
98283	85027450493	000411548500001	10.1016/j.wasman.2017.07.046	Ahrens	Ahrens et al.	2017	Waste Management	Sustainability of future bioenergy production	00_DOCUMENT_EDITORIAL	1	0
98284	85027459139	000407556900001	10.1177/0734242X17717928	Ross	Ross	2017	Waste Management and Research	Should cities own and operate recycling programmes?	00_DOCUMENT_EDITORIAL	1	0
98530	85033375788	000424121800167	10.1016/j.scitotenv.2017.10.184	García-Galán	García-Galán et al.	2018	Science of the Total Environment	Biotechnology: a highly efficient tool for the current environmental challenges	00_DOCUMENT_EDITORIAL	1	0
98553	85034093414	000415640100001	10.1016/j.biortech.2017.10.006	Sanroman	Sanroman et al.	2017	Bioresource Technology	Special Issue on Biochar: Production, Characterization and Applications – Beyond Soil Applications	00_DOCUMENT_EDITORIAL	1	0
98659	85039558540	000419557400001	NULL	Spittle	Spittle	2017	Fluoride	The effect of the fluoride ion on reproductive parameters and an estimate of the safe daily dose of fluoride to prevent female infertility and miscarriage, and foetal neurotoxicity	00_DOCUMENT_EDITORIAL	1	0
98959	85045613494	000432234700001	10.1016/j.jenvman.2018.04.024	Moustakas	Moustakas et al.	2018	Journal of Environmental Management	Editorial - Sustainable Waste and Wastewater Management	00_DOCUMENT_EDITORIAL	1	0
99292	85052070447	000445517100001	10.2166/wst.2018.323	Muñoz	Muñoz et al.	2018	Water Science and Technology	Editorial: Algal technologies for wastewater treatment and resource recovery	00_DOCUMENT_EDITORIAL	1	0
99320	85052638421	000446076500074	10.1016/j.scitotenv.2018.08.175	Tack	Tack et al.	2019	Science of the Total Environment	Interactions between biochar and trace elements in the environment	00_DOCUMENT_EDITORIAL	1	0
99587	85057098533	000452313400001	10.1177/0734242X18815988	Hildebrandt	Hildebrandt and Bezama	2018	Waste Management and Research	Cross-fertilisation of ideas for a more sustainable fertiliser market: The need to incubate business concepts for harnessing organic residues and fertilisers on biotechnological conversion platforms in a circular bioeconomy	00_DOCUMENT_EDITORIAL	1	0
99857	85062424472	000460352300001	10.2166/wst.2019.059	Spérandio	Spérandio et al.	2019	Water Science and Technology	Editorial: Water resource recovery modelling	00_DOCUMENT_EDITORIAL	1	0
100165	85067343878	000469007600001	10.1089/ees.2019.0142	Deng	Deng et al.	2019	Environmental Engineering Science	AEESP Journal Spotlight: Mid-2019	00_DOCUMENT_EDITORIAL	1	0
100647	85075421537	000497768300001	10.1111/eve.13229	West	West and Malalana	2020	Equine Veterinary Education	Environmental sustainability in the equine veterinary profession	00_DOCUMENT_EDITORIAL	1	0
100756	85077191706	000505214400029	10.5334/aogh.2667	Wright	Wright et al.	2019	Annals of Global Health	Global statement on air pollution and health: Opportunities for Africa	00_DOCUMENT_EDITORIAL	1	0
100775	85077543294	000505736200001	10.1002/jctb.6215	Moustakas	Moustakas and Loizidou	2020	Journal of Chemical Technology and Biotechnology	NAXOS 2018: sustainable waste management	00_DOCUMENT_EDITORIAL	1	0
100849	85078332061	000510495000001	10.1002/wer.1294	Gude	Gude	2020	Water Environment Research	Editorial	00_DOCUMENT_EDITORIAL	1	0
101122	85083023116	000523906300003	10.1111/evj.13241	Greenwood	Greenwood and Allen	2020	Equine Veterinary Journal	Memories of contagious equine metritis 1977 in Newmarket	00_DOCUMENT_EDITORIAL	1	0
101226	85084292341	000529724200006	10.1007/s10620-020-06303-5	Brubaker	Brubaker	2020	Digestive Diseases and Sciences	Why Recycling Matters: Glucagon-Like Peptide-2 and the Regulation of Intestinal Sodium and Fluid Absorption	00_DOCUMENT_EDITORIAL	1	0
101489	85087916206	000552925500001	10.1002/wer.1390	Deng	Deng	2020	Water Environment Research	Editorial: Surmounting challenges in natural and engineered water systems	00_DOCUMENT_EDITORIAL	1	0
101492	85087973911	000552780000001	10.1177/0734242X20942989	Savino	Savino and de Titto	2020	Waste Management and Research	The COVID-19 pandemic challenges the future	00_DOCUMENT_EDITORIAL	1	0
101572	85089186847	000571522700009	10.1016/j.biortech.2020.123958	Lei	Lei et al.	2020	Bioresource Technology	Recent advancements in sustainable management of livestock waste and rural environment (LSW-2020)	00_DOCUMENT_EDITORIAL	1	0
101580	85089269774	000571522700010	10.1016/j.biortech.2020.123955	Khanal	Khanal et al.	2020	Bioresource Technology	Recent advances in anaerobic digestion	00_DOCUMENT_EDITORIAL	1	0
101614	85089575878	000577077100004	10.1016/j.biortech.2020.123978	Hao Ngo	Hao Ngo et al.	2020	Bioresource Technology	Green technologies for sustainable water	00_DOCUMENT_EDITORIAL	1	0
101668	85090265214	000593740600012	10.1016/j.biortech.2020.124084	Venkata Mohan	Venkata Mohan et al.	2020	Bioresource Technology	Circular bioeconomy approaches for sustainability	00_DOCUMENT_EDITORIAL	1	0
101698	85090799549	000570418200001	10.1002/wer.1439	Naddeo	Naddeo	2020	Water Environment Research	Development of environmental biotechnology and control of emerging biological contaminants: the grand challenge for a sustainable future	00_DOCUMENT_EDITORIAL	1	0
101739	85091265885	000573908500001	10.2166/wst.2020.447	Mannina	Mannina et al.	2020	Water Science and Technology	Editorial: Sustainable wastewater treatment and resource recovery	00_DOCUMENT_EDITORIAL	1	0
101835	85092714015	000581644500001	10.1002/wer.1462	Kokko	Kokko	2020	Water Environment Research	Editorial: Wastewater management and resource recovery	00_DOCUMENT_EDITORIAL	1	0
101857	85093084141	000582480500001	10.2166/wst.2020.458	Arnaiz	Arnaiz et al.	2020	Water Science and Technology	Editorial: Recent advances in pond and algal technologies for wastewater treatment and resource recovery	00_DOCUMENT_EDITORIAL	1	0
101987	85096224744	000600044700021	10.1016/j.biortech.2020.124377	Zhang	Zhang et al.	2021	Bioresource Technology	Biological nutrients removal and recovery	00_DOCUMENT_EDITORIAL	1	0
102335	85101342327	000651453500035	10.1016/j.eururo.2021.02.009	Bajic	Bajic and Wolfe	2021	European Urology	The Microbiome of Male Infertility: Paving the Road Ahead	00_DOCUMENT_EDITORIAL	1	0
102345	85101427372	000618353500001	10.1002/wer.1528	Baeza	Baeza	2021	Water Environment Research	The water industry toolbox	00_DOCUMENT_EDITORIAL	1	0
102361	85101694966	000633443800001	10.1016/j.biortech.2021.124879	Banu	Banu et al.	2021	Bioresource Technology	Recent advances in biopolymers production from biomass and waste (RABP-2020)	00_DOCUMENT_EDITORIAL	1	0
102395	85102293416	000626911400001	10.1111/1751-7915.13771	Timmis	Timmis and Ramos	2021	Microbial Biotechnology	The soil crisis: the need to treat as a global health problem and the pivotal role of microbes in prophylaxis and therapy	00_DOCUMENT_EDITORIAL	1	0
102523	85104155057	000639548200001	10.1002/wer.1563	Mayer	Mayer	2021	Water Environment Research	Editorial: Let's talk about P(ee)	00_DOCUMENT_EDITORIAL	1	0
149000	0028044129	NULL	NULL	Harremoes	Harremoes	1994	Water Supply	Keynote speech	00_DOCUMENT_EDITORIAL	1	0
149482	0031350303	NULL	NULL	Heffley	Heffley	1997	Journal of Applied Nutrition	Constant vigilance	00_DOCUMENT_EDITORIAL	1	0
149911	0034020220	NULL	NULL	Grant	Grant	2000	British Journal of Obstetrics and Gynaecology	Editor's choice	00_DOCUMENT_EDITORIAL	1	0
150034	0034937545	NULL	NULL	Perotto	Perotto	2001	Minerva Biotecnologica	Preface	00_DOCUMENT_EDITORIAL	1	0
150036	0034945670	NULL	NULL	Sampaio	Sampaio	2001	Brazilian Journal of Urology	Editor's comment	00_DOCUMENT_EDITORIAL	1	0
150210	0036377136	NULL	10.1046/j.1464-410X.2002.02956.x			2002	BJU International	BJU International: Editor's comment	00_DOCUMENT_EDITORIAL	1	0
150281	0036952356	NULL	NULL	Utsumi	Utsumi	2002	Water Science and Technology	Asia Waterqual 2001, the IWA Asia-Pacific Regional Conference, Fukuoka, Japan, 12-15 September 2001: Preface	00_DOCUMENT_EDITORIAL	1	0
150439	0042971563	NULL	NULL	Bhatti	Bhatti	2003	Medical Forum Monthly	How to maintain and improve the quality and quantity of water in Pakistan	00_DOCUMENT_EDITORIAL	1	0
150458	0141682400	NULL	10.1258/136218003100322251	Rees	Rees	2003	Journal of the British Menopause Society	Letter to the editor	00_DOCUMENT_EDITORIAL	1	0
150600	0348010685	NULL	NULL	Manderson	Manderson and Bhamidimarri	2003	Water Science and Technology	Selected Proceedings of the International Conference on Environmental Biotechnology, Palmerston North, New Zealand, 15-17 April 2002: Preface	00_DOCUMENT_EDITORIAL	1	0
150679	13444257692	NULL	NULL	Devoe	Devoe	2005	Journal of Reproductive Medicine for the Obstetrician and Gynecologist	A note from the editor-in-chief	00_DOCUMENT_EDITORIAL	1	0
150881	1842689289	NULL	NULL	Goldstein	Goldstein	2004	BioCycle	Building on strength and organics diversity	00_DOCUMENT_EDITORIAL	1	0
151116	25144495110	NULL	NULL	Guiot	Guiot et al.	2005	Water Science and Technology	Preface	00_DOCUMENT_EDITORIAL	1	0
151741	33751276498	NULL	10.1590/S1677-55382006000500001	Sampaio	Sampaio	2006	International Braz J Urol	Editor's comment	00_DOCUMENT_EDITORIAL	1	0
151888	33947205728	NULL	NULL	Boyd	Boyd	2007	Water Science and Technology	Preface	00_DOCUMENT_EDITORIAL	1	0
152262	37849189867	NULL	10.1016/j.ejogrb.2006.10.019	Kuenzel	Kuenzel and Drife	2006	European Journal of Obstetrics and Gynecology and Reproductive Biology	Editors' highlights	00_DOCUMENT_EDITORIAL	1	0
152499	4544307223	NULL	NULL	Ferguson	Ferguson	2004	Water Science and Technology	Preface	00_DOCUMENT_EDITORIAL	1	0
152737	54549103379	NULL	10.1258/mi.2008.008004	Christofi	Christofi and Hextall	2008	Menopause International	Obesity and urinary incontinence	00_DOCUMENT_EDITORIAL	1	0
152856	57749098519	NULL	NULL	Shyam	Shyam	2008	Journal of Environmental Biology	In this issue.....	00_DOCUMENT_EDITORIAL	1	0
153406	71949117914	NULL	10.1016/j.ejogrb.2009.10.013	Künzel	Künzel and Drife	2009	European Journal of Obstetrics and Gynecology and Reproductive Biology	Editors' highlights	00_DOCUMENT_EDITORIAL	1	0
153417	7244225084	NULL	NULL	Annachhatre	Annachhatre	2004	Water Science and Technology	Preface	00_DOCUMENT_EDITORIAL	1	0
154388	79955492728	NULL	10.1016/B978-0-12-386489-5.00027-0			2011	Methods in Enzymology	Methods in Enzymology: Preface	00_DOCUMENT_EDITORIAL	1	0
156308	84886852303	NULL	10.1016/j.jccase.2013.08.009	Okamoto	Okamoto	2013	Journal of Cardiology Cases	A new paradigm for the treatment of volume overload in heart failure-combined effect of tolvaptan with furosemide	00_DOCUMENT_EDITORIAL	1	0
158048	84941636929	NULL	NULL	Lichtenstein	Lichtenstein	2015	Gastroenterology and Hepatology	Inflammatory bowel disease in women	00_DOCUMENT_EDITORIAL	1	0
159113	85000761524	NULL	10.1016/j.btre.2016.02.003	Mattiasson	Mattiasson	2016	Biotechnology Reports	Conquering climate change: The vital role of industrial biotechnology to meet Paris Agreement's ambitious goals	00_DOCUMENT_EDITORIAL	1	0
159240	85009471045	NULL	10.1002/9783527679577.ch1	Chojnacka	Chojnacka and Kim	2015	Marine Algae Extracts: Processes, Products, and Applications	Introduction of Marine Algae Extracts	00_DOCUMENT_EDITORIAL	1	0
160400	85045374189	NULL	10.1016/S1472-6483(10)61720-8			2003	Reproductive BioMedicine Online	Professor Hassan Nooman Sallam	00_DOCUMENT_EDITORIAL	1	0
162706	85076066692	NULL	10.1016/j.biteb.2019.100243	Guo	Guo et al.	2019	Bioresource Technology Reports	Special issue on challenges in biological wastewater treatment and resource recovery	00_DOCUMENT_EDITORIAL	1	0
176286	NULL	000246468700001	NULL	Dentel	Dentel	2007	JOURNAL OF RESIDUALS SCIENCE & TECHNOLOGY	Paradigms for biosolids management: Risk and sustainability based models	00_DOCUMENT_EDITORIAL	0	1
176696	NULL	000262217900017	NULL	Perkins	Perkins	2009	LIVER TRANSPLANTATION	Flushing the Liver Prior to Recirculation To Prevent Hyperkalemia	00_DOCUMENT_EDITORIAL	0	1
177181	77953690173	000279758800054	10.1016/j.fertnstert.2010.01.017	Frapsauce	Frapsauce et al.	2010	Fertility and Sterility	Successful pregnancy by insemination of spermatozoa in a woman with a human seminal plasma allergy: should in vitro fertilization be considered first?	00_DOCUMENT_EDITORIAL	0	1
178452	NULL	000322322700002	10.1016/B978-0-444-59399-3.00001-5	Gupta	Gupta and Ali	2013	ENVIRONMENTAL WATER: ADVANCES IN TREATMENT, REMEDIATION AND RECYCLING	Environmental Water Advances in Treatment, Remediation and Recycling Introduction	00_DOCUMENT_EDITORIAL	0	1
179244	NULL	000346818300007	NULL	Shahbazi	Shahbazi et al.	2014	PHILIPPINE JOURNAL OF CROP SCIENCE	Adjuvant and Airborne Dust Effects on Foramsulfuron plus Iodosulfuron and Foramsulfuron Activity on Johnson grass (Sorghum halepense)	00_DOCUMENT_EDITORIAL	0	1
180683	84946962430	000387076600001	10.1007/s13224-015-0806-6	Allahbadia	Allahbadia	2016	Journal of Obstetrics and Gynecology of India	Viral Hepatitis and Assisted Reproduction	00_DOCUMENT_EDITORIAL	0	1
181678	NULL	000413333500001	10.1007/978-3-319-53334-6	Yassoglou	Yassoglou et al.	2017	SOILS OF GREECE	The Soils of Greece Preface	00_DOCUMENT_EDITORIAL	0	1
181824	NULL	000417815900001	NULL	Hao	Hao	2017	TECHNOLOGIES FOR THE TREATMENT AND RECOVERY OF NUTRIENTS FROM INDUSTRIAL WASTEWATER	Technologies for the Treatment and Recovery of Nutrients from Industrial Wastewater Foreword	00_DOCUMENT_EDITORIAL	0	1
181825	NULL	000417815900002	NULL			2017	TECHNOLOGIES FOR THE TREATMENT AND RECOVERY OF NUTRIENTS FROM INDUSTRIAL WASTEWATER	Technologies for the Treatment and Recovery of Nutrients from Industrial Wastewater Preface	00_DOCUMENT_EDITORIAL	0	1
182247	NULL	000431674500001	NULL	Zhao Youcai	Zhao Youcai and Huang Sheng	2017	POLLUTION CONTROL AND RESOURCE RECOVERY: INDUSTRIAL CONSTRUCTION AND DEMOLITION WASTES	POLLUTION CONTROL AND RESOURCE RECOVERY: INDUSTRIAL CONSTRUCTION AND DEMOLITION WASTES PREFACE	00_DOCUMENT_EDITORIAL	0	1
182466	85046994857	000437326800042	10.3390/app8050695	Hai	Hai et al.	2018	Applied Sciences (Switzerland)	Special issue on wastewater treatment and reuse technologies	00_DOCUMENT_EDITORIAL	0	1
183375	NULL	000462713000002	10.1016/B978-0-08-100984-0.00001-1	Dhir	Dhir et al.	2018	SUSTAINABLE CONSTRUCTION MATERIALS: GLASS CULLET	Sustainable Construction Materials: Glass Cullet Introduction	00_DOCUMENT_EDITORIAL	0	1
184628	85079632047	000516824600117	10.3390/su12020559	Maicas	Maicas and Mateo	2020	Sustainability (Switzerland)	Sustainability of wine production	00_DOCUMENT_EDITORIAL	0	1
185535	NULL	000575118800002	10.1007/978-981-13-1468-1_1	Singh	Singh and Singh	2019	ADVANCES IN BIOLOGICAL TREATMENT OF INDUSTRIAL WASTE WATER AND THEIR RECYCLING FOR A SUSTAINABLE FUTURE	Advances in Biological Treatment of Industrial Waste Water and their Recycling for a Sustainable Future Introduction	00_DOCUMENT_EDITORIAL	0	1
186187	85119593886	000638297700002	10.1016/B978-0-12-822897-5.00001-8	Zamparas	Zamparas	2021	Low Carbon Energy Technologies in Sustainable Energy Systems	The role of resource recovery technologies in reducing the demand of fossil fuels and conventional fossil-based mineral fertilizers	00_DOCUMENT_EDITORIAL	1	1
187009	NULL	A1947XS05000015	NULL			1947	SEWAGE WORKS JOURNAL	SPECIAL REPORT BY THE BUREAU OF ENGINEERING OF THE CITY OF LOS-ANGELES ON THE DISPOSAL OF SEWAGE SLUDGE AS FERTILIZER	00_DOCUMENT_EDITORIAL	0	1
187236	NULL	A1991GR76600033	NULL	COGHLAN	COGHLAN	1991	NEW SCIENTIST	TURNING THE HEAT ON SLUDGE TO MAKE FERTILIZER AND FUEL	00_DOCUMENT_EDITORIAL	0	1
198999	85102620153	000630235600002	10.1016/j.copbio.2021.02.005	Kleerebezem	Kleerebezem and Sousa	2021	Current Opinion in Biotechnology	Editorial overview: Microbial community engineering	00_DOCUMENT_EDITORIAL	1	0
199071	85106178759	000652494500001	10.3389/fmicb.2021.664716	Erijman	Erijman et al.	2021	Frontiers in Microbiology	Editorial: Meta-omic Approaches to the Complex Anaerobic Communities in Wastewater Treatment Plants and Digesters	00_DOCUMENT_EDITORIAL	1	0
199455	85113140151	000689753100001	10.3390/nu13082855	Panchal	Panchal and Brown	2021	Nutrients	Addressing the insufficient availability of epa and dha to meet current and future nutritional demands	00_DOCUMENT_EDITORIAL	1	0
200148	85116049157	000686237400001	10.1039/d1em90026a	Novak	Novak et al.	2021	Environmental Science: Processes and Impacts	Best papers from 2020 published in the Environmental Science journals of the Royal Society of Chemistry	00_DOCUMENT_EDITORIAL	1	0
200356	85117093493	000707680200002	10.1007/s00244-021-00892-6	Dang	Dang et al.	2021	Archives of Environmental Contamination and Toxicology	Technology-Critical Elements: An Emerging and Vital Resource that Requires more In-depth Investigation	00_DOCUMENT_EDITORIAL	1	0
200589	85118225187	000711246800001	10.1080/10643389.2021.1990446	Ok	Ok et al.	2021	Critical Reviews in Environmental Science and Technology	Special issue on biochar technologies, production, and environmental applications in Critical Reviews in Environmental Science & Technology during 2017–2021	00_DOCUMENT_EDITORIAL	1	1
201292	85121354730	000742585100001	10.3389/fmicb.2021.796374	Staicu	Staicu et al.	2021	Frontiers in Microbiology	Editorial: Microbial Biominerals: Toward New Functions and Resource Recovery	00_DOCUMENT_EDITORIAL	1	0
204667	85120492097	NULL	10.1088/1755-1315/850/1/012004	Srinivasan	Srinivasan et al.	2021	IOP Conference Series: Earth and Environmental Science	Modelling and Analysis of a Solid Waste Composter for Urban Houses	00_DOCUMENT_EDITORIAL	1	0
204669	85120503019	NULL	10.1088/1755-1315/845/1/012035	Stepantsova	Stepantsova et al.	2021	IOP Conference Series: Earth and Environmental Science	Effect of granular fertilizer of disinfected chicken dung application on crop productivity and soil fertility	00_DOCUMENT_EDITORIAL	1	0
204670	85120503991	NULL	10.1088/1755-1315/845/1/012031	Pendyrin	Pendyrin et al.	2021	IOP Conference Series: Earth and Environmental Science	Evaluation of Hermetia illucens fly maggots zoocompost influence on some agrophysical parameters of soil	00_DOCUMENT_EDITORIAL	1	0
204713	85120818481	NULL	10.1088/1755-1315/913/1/012065	Mustamu	Mustamu et al.	2021	IOP Conference Series: Earth and Environmental Science	Potential and phylogenetic of superior bacterial isolates in biogas sludge from anaerobic digestion of palm oil mill effluent	00_DOCUMENT_EDITORIAL	1	0
269957	85122308646	000758281700009	10.1016/j.chemosphere.2021.133497	Jegatheesan	Jegatheesan et al.	2022	Chemosphere	Challenges in Environmental Science/Engineering and fate and innovative treatment/remediation of emerging pollutants	00_DOCUMENT_EDITORIAL	1	0
270239	85123689422	000756932800001	10.3390/w14030390	Garfí	Garfí	2022	Water (Switzerland)	Biological Treatment of Organic Waste in Wastewateru2014Towards a Circular and Bio-Based Economy	00_DOCUMENT_EDITORIAL	1	0
270540	85124483343	000776207100001	10.1021/acs.est.1c08517	Chang	Chang et al.	2022	Environmental Science and Technology	Consideration of Potential Technologies for Ammonia Removal and Recovery from Produced Water	00_DOCUMENT_EDITORIAL	1	0
271442	85127745241	000783897300001	10.3389/fpls.2022.845472	Asaduzzaman	Asaduzzaman et al.	2022	Frontiers in Plant Science	Editorial: Nutrients Recycling in Hydroponics: Opportunities and Challenges Toward Sustainable Crop Production Under Controlled Environment Agriculture	00_DOCUMENT_EDITORIAL	1	1
281832	85123206403	NULL	10.1016/j.biortech.2022.126739	Surendra	Surendra et al.	2022	Bioresource Technology	Bioconversion of waste-to-resources (BWR-2021): Valorization of industrial and agro-wastes to fuel, feed, fertilizer, and biobased products	00_DOCUMENT_EDITORIAL	1	0
5265	84897926652	000209022100053	10.1007/s10545-010-9172-9	Laryea	Laryea et al.	2010	Journal of Inherited Metabolic Disease	Erratum: Simultaneous LC-MS/MS determination of phenylbutyrate, phenylacetate, benzoate and their corresponding metabolites phenylacetylglutamine and hippurate in blood and urine (Journal of Inherited Metabolic Disease (2010) DOI: 10.1007/s10545-010-9172-9)	00_DOCUMENT_ERRATUM	1	1
6914	27644582224	000231112600008	10.1016/j.desal.2004.10.033	Lee	Lee et al.	2005	Desalination	Erratum: "Performance of polyamide reverse osmosis membranes for steel wastewater reuse" (Desalination (2005) vol. 177 (69-82) 10.1016/j.desal.2004.10.033)	00_DOCUMENT_ERRATUM	1	1
7269	27944489495	000233488800041	10.1016/j.desal.2005.03.051	Yang	Yang et al.	2005	Desalination	Erratum: "Crossflow ultrafiltration of surfactant solutions" (Desalination (2005) vol. 184 (385-394) 10.1016/j.desal.2005.03.051)	00_DOCUMENT_ERRATUM	1	1
7420	29344431621	000234709500012	10.1016/j.geoderma.2005.01.016	Burgos	Burgos et al.	2006	Geoderma	Corrigendum to "Spatial variability of the chemical characteristics of a trace-contaminated soil before and after remediation" [Geoderma 130 (2006) 157-175] (DOI:10.1016/j.geoderma.2005.01.016)	00_DOCUMENT_ERRATUM	1	1
7584	33144486112	000235917100036	10.1016/j.desal.2006.01.004	Lee	Lee et al.	2006	Desalination	Erratum: "Performance of polyamide reverse osmosis membranes for steel wastewater reuse" (Desalination (2005) vol. 177 (69-82) 10.1016/j.desal.2004.10.033)	00_DOCUMENT_ERRATUM	0	1
7591	33644826300	000235945200029	10.1016/j.aca.2006.01.022	Domini	Domini et al.	2006	Analytica Chimica Acta	Erratum to "Comparison of three optimized digestion methods for rapid determination of chemical oxygen demand: Closed microwaves, open microwaves and ultrasound irradiation" [Anal. Chim. Acta 561 (2006) 210-217] (DOI:10.1016/j.aca.2006.01.022)	00_DOCUMENT_ERRATUM	1	1
8407	33749482196	000241653000018	10.1016/j.scitotenv.2006.07.014	Tsuzuki	Tsuzuki	2006	Science of the Total Environment	Erratum to "An index directly indicates land-based pollutant load contributions of domestic wastewater to the water pollution and its application" [Science of the Total Environment 370 (2006) 425-440] (DOI:10.1016/j.scitotenv.2006.07.014)	00_DOCUMENT_ERRATUM	1	1
8616	33751346828	000243079900006	10.1016/j.foreco.2006.09.002	Groffman	Groffman et al.	2006	Forest Ecology and Management	Corrigendum to "Land use context and natural soil controls on plant community composition and soil nitrogen and carbon dynamics in urban and rural forests" [Forest Ecol. Manage. 236 (2006) 177-192] (DOI:10.1016/j.foreco.2006.09.002)	00_DOCUMENT_ERRATUM	1	1
8726	33846531794	000243776600009	10.1002/jssc.200600215	Shen	Shen et al.	2007	Journal of Separation Science	Erratum: Simultaneous determination of seven phthalates and four parabens in cosmetic products using HPLC-DAD and GC-MS methods (Journal of Separation Science (2007) vol. 30 (1) (48-54) 10.1002/jssc.200600215)	00_DOCUMENT_ERRATUM	0	1
8817	33846276178	000244326100022	10.1016/j.scitotenv.2006.10.046	García-Pintado	García-Pintado et al.	2007	Science of the Total Environment	Corrigendum to "Anthropogenic nutrient sources and loads from a Mediterranean catchment into a coastal lagoon: Mar Menor, Spain" [Science of the Total Environment 373 (2007) 220-239] (DOI:10.1016/j.scitotenv.2006.10.046)	00_DOCUMENT_ERRATUM	1	1
9476	34447548620	000248211400005	10.1038/sj.jes.7500507	Bradman	Bradman et al.	2007	Journal of Exposure Science and Environmental Epidemiology	Erratum: Pesticides and their metabolites in the homes and urine of farmworker children living in the Salinas Valley, CA (Journal of Exposure Science and Environmental Epidemiology (2007) 17:4 (331-349) DOI: 10.1038/sj.jes.7500507)	00_DOCUMENT_ERRATUM	0	1
10005	36049027999	000251832600007	10.1016/j.aquaeng.2007.09.001	Pan	Pan et al.	2007	Aquacultural Engineering	Erratum to "Hydroponic plate/fabric/grass system for treatment of aquacultural wastewater" [Aquacult. Eng. 37 (2007) 266-273] (DOI:10.1016/j.aquaeng.2007.09.001)	00_DOCUMENT_ERRATUM	1	1
11266	51349111627	000259919800005	10.1016/j.watres.2008.06.014	Vinnerås	Vinnerås et al.	2008	Water Research	Erratum to "Inactivation of bacteria and viruses in human urine depending on temperature and dilution rate" [Water Res. 42 (15) (2008)] (DOI:10.1016/j.watres.2008.06.014)	00_DOCUMENT_ERRATUM	1	1
11326	54349084596	000260263100011	10.1007/s10666-008-9147-5	Kim	Kim et al.	2008	Environmental Modeling and Assessment	Assessment of wastewater reuse effects on nutrient loads from paddy field using field-scale water quality model	00_DOCUMENT_ERRATUM	1	1
11377	52949130238	000260701900018	10.1016/j.scitotenv.2008.04.021	Umezawa	Umezawa et al.	2008	Science of the Total Environment	Erratum to "Sources of nitrate and ammonium contamination in groundwater under developing Asian megacities" (DOI:10.1016/j.scitotenv.2008.04.021)	00_DOCUMENT_ERRATUM	1	1
11569	55049135201	000261776000008	10.1016/j.aquatox.2008.09.002	Näslund	Näslund et al.	2008	Aquatic Toxicology	Corrigendum to "Effects of the antibiotic ciprofloxacin on the bacterial community structure and degradation of pyrene in marine sediment" (DOI:10.1016/j.aquatox.2008.09.002)	00_DOCUMENT_ERRATUM	0	1
11783	59749086906	000263072800001	10.1007/s10311-008-0155-0	Khan	Khan et al.	2009	Environmental Chemistry Letters	Erratum to: Role of plant growth promoting rhizobacteria in the remediation of metal contaminated soils (Environ Chem Lett, (2009), 7, (1-19) 10.1007/s10311-008-0155-0)	00_DOCUMENT_ERRATUM	1	1
11992	72449197126	000264457000008	10.1007/s10450-009-9152-2	Das Graças Nunes Matos	Das Graças Nunes Matos et al.	2009	Adsorption	Erratum: Bioadsorption and ion exchange of Cr3+and Pb2+solutions with algae (Adsorption (2009) 15 (75-80) DOI: 10.1007/s10450-009-9152-2))	00_DOCUMENT_ERRATUM	1	1
12328	65449165939	000266468500006	10.1016/j.watres.2009.02.033	Sun	Sun et al.	2009	Water Research	Erratum to "Effect of bromide on the formation of disinfection by-products during wastewater chlorination" [Water Research 43 (2009) 9] (DOI:10.1016/j.watres.2009.02.033)	00_DOCUMENT_ERRATUM	0	1
12551	67349220456	000267839200006	10.1016/j.scitotenv.2009.04.027	Sabourin	Sabourin et al.	2009	Science of the Total Environment	Erratum to "Runnoff of pharmaceuticals and personal care products following application of dewatered municipal biosolids to an agricultural field" [Science of the Total Environment 407 (2009) 4596-4604] (DOI:10.1016/j.scitotenv.2009.04.027)	00_DOCUMENT_ERRATUM	1	1
12642	68549104418	000268650100003	10.1038/ejcn.2009.4	Frassetto	Frassetto et al.	2009	European Journal of Clinical Nutrition	Erratum :Metabolic and physiologic improvements from consuming a paleolithic, hunter-gatherer type diet (European Journal of Clinical Nutrition (2009) 63 (947-955) dOI: 10.1038/ejcn.2009.4)	00_DOCUMENT_ERRATUM	1	1
13870	77049094180	000276275400010	10.1016/j.agee.2009.10.013	Galbally	Galbally et al.	2010	Agriculture, Ecosystems and Environment	Erratum: Corrigendum to u201cNitrous oxide emissions from a legume-pasture and the influences of liming and urine additionu201d (Agriculture, Ecosystems and Environment (2010) 136(3) (262–272) (S0167880909003168) (10.1016/j.agee.2009.10.013))	00_DOCUMENT_ERRATUM	1	1
15241	79551632887	000286760500001	10.1029/2010JG001300	Elliott	Elliott et al.	2011	Journal of Geophysical Research: Biogeosciences	Erratum: Marine methane cycle simulations for the period of early global warming (Journal of Geophysical Research G: Biogeosciences (2011) 116 (G01010) DOI: 10.1029/2010JG001300)	00_DOCUMENT_ERRATUM	1	1
15380	79952489673	000287450200006	10.1007/s10482-010-9513-6	Nielsen	Nielsen et al.	2011	Antonie van Leeuwenhoek, International Journal of General and Molecular Microbiology	Erratum to: Description of Citricoccus nitrophenolicus sp. nov., a para-nitrophenol degrading actinobacterium isolated from a wastewater treatment plant and emended description of the genus Citricoccus Altenburger et al. 2002 (Antonie van Leeuwenhoek (2011) 99, (489-499) DOI: 10.1007/s10482-010-9513-6)	00_DOCUMENT_ERRATUM	1	1
16181	79960466183	000292742600013	10.1007/s00449-011-0528-9	Tawfik	Tawfik et al.	2011	Bioprocess and Biosystems Engineering	Erratum: Effect of hydraulic retention time on the performance of down-flow hanging sponge system treating grey wastewater (Bioprocess and Biosystems Engineering DOI: 10.1007/s00449-011-0528-9)	00_DOCUMENT_ERRATUM	1	1
16681	84856970425	000296281100020	10.1007/s11120-011-9638-0	McGinn	McGinn et al.	2011	Photosynthesis Research	Erratum: Integration of microalgae cultivation with industrial waste remediation for biofuel and bioenergy production: Opportunities and limitations (Photosynthesis Research DOI: 10.1007/s11120-011-9638-0)	00_DOCUMENT_ERRATUM	1	1
16870	84856538778	000297836600004	10.1007/s11270-011-0838-1	Barkovskii	Barkovskii and Bridges	2012	Water, Air, and Soil Pollution	Erratum: Persistence and profiles of tetracycline resistance genes in swine farms and impact of operational practices on their occurrence in farms' vicinities (Water, Air, and Soil Pollution DOI: 10.1007/s11270-011-0838-1)	00_DOCUMENT_ERRATUM	1	1
16897	85078375004	000297925500050	10.5004/dwt.2011.3348			2011	Desalination and Water Treatment	Mass transport modelling to estimate the efficiency of nanofiltration application for the recovery of phosphorus from sewage sludge, (Desalination and Water Treatment, 6 (2009) 86-93)	00_DOCUMENT_ERRATUM	1	1
16951	84855371789	000298266600025	10.5558/tfc2011-097	Aronsson	Aronsson and Perttu	2011	Forestry Chronicle	Erratum: Willow vegetation filters for wastewater treatment and soil remediation combined with biomass production (Forestry Chronicle (2001) 77:2 (293-299))	00_DOCUMENT_ERRATUM	0	1
17632	84858793273	000303082100013	10.1016/j.wasman.2011.12.010	Khoo	Khoo et al.	2012	Waste Management	Corrigendum to "Projecting the environmental profile of Singapore's landfill activities: Comparisons of present and future scenarios based on LCA" [Waste Manage. 32 (2012) 890-900]DOI: 10.1016/j.wasman.2011.12.010	00_DOCUMENT_ERRATUM	1	1
18982	84871260197	000312432200052	10.1021/es302599t	Leet	Leet et al.	2012	Environmental Science and Technology	Erratum: Assessing impacts of land-applied manure from concentrated animal feeding operations on fish populations and communities (Environmental Science and Technology (2012) 46 (13440-13447) DOI: 10.1021/es302599t)	00_DOCUMENT_ERRATUM	0	1
19574	84875055597	000316339900010	10.1007/s00442-012-2578-3	Hartmann	Hartmann et al.	2013	Oecologia	Erratum to Effects of drought and N-fertilization on N cycling in two grassland soils (Oecologia, 10.1007/s00442-012-2578-3)	00_DOCUMENT_ERRATUM	1	1
19641	84875624146	000316884100016	10.1007/s10163-012-0107-4	Demirel	Demirel et al.	2013	Journal of Material Cycles and Waste Management	Erratum to Evaluation of heavy metal content in digestate from batch anaerobic co-digestion of sunflower hulls and poultry manure (J Mater Cycles Waste Manag, (2013), 15, (242-246), 10.1007/s10163-012-0107-4)	00_DOCUMENT_ERRATUM	1	1
20016	84878014397	000319296700007	10.1007/s10705-013-9560-2	Abdulkadir	Abdulkadir et al.	2013	Nutrient Cycling in Agroecosystems	Erratum to Nutrient flows and balances in urban and peri-urban agroecosystems of Kano, Nigeria (Nutr Cycl Agroecosyst, (2013), 95, (231-254), 10.1007/s10705-013-9560-2)	00_DOCUMENT_ERRATUM	0	1
20177	84879195702	000320386900012	10.1007/s00271-012-0342-4	Martínez	Martínez et al.	2013	Irrigation Science	Erratum to: Reuse of tertiary municipal wastewater effluent for irrigation of Cucumis melo L. (Irrig Sci, 10.1007/s00271-012-0342-4)	00_DOCUMENT_ERRATUM	1	1
21891	84896731866	000332484000029	10.1007/s12155-013-9370-z	Sevel	Sevel et al.	2014	Bioenergy Research	Erratum to: Fertilization of SRC Willow, II: Leaching and Element Balances (Bioenerg. Res., 10.1007/s12155-013-9370-z)	00_DOCUMENT_ERRATUM	1	1
22600	84902579099	000337646000050	10.1021/es405735p	Lin	Lin et al.	2014	Environmental Science and Technology	Erratum: Arsenic speciation in newberyite (MgHPO4·3H2O) determined by synchrotron x-ray absorption and electron paramagnetic resonance spectroscopies: Implications for the fate of arsenic in green fertilizers (Environmental Science and Technology (2014) 48:12 (6938-6946) DOI: 10.1021/es405735p)	00_DOCUMENT_ERRATUM	1	1
22805	84904106067	000338979900102	10.1021/am502757e	Lin	Lin et al.	2014	ACS Applied Materials and Interfaces	Erratum: Facile Synthesis of Enzyme-Inorganic Hybrid Nanoflowers and Its Application as a Colorimetric Platform for Visual Detection of Hydrogen Peroxide and Phenol (ACS Applied Materials and Interfaces (2014) 6:13 (10775-10782) DOI: 10.1021/am502757e)	00_DOCUMENT_ERRATUM	1	1
23147	84903775094	000341253400017	10.1371/journal.pone.0100123	Xu	Xu et al.	2014	PLoS ONE	Correction: Development of highly sensitive and specific mRNA multiplex system (XCYR1) for forensic human body fluids and tissues identification (PLoS ONE (2014) 9, 7 (e100123) DOI: 10.1371/journal.pone.0100123)	00_DOCUMENT_ERRATUM	1	1
23274	84906790489	000342256100041	10.1016/j.jenvman.2014.06.024	Zhang	Zhang et al.	2014	Journal of Environmental Management	Corrigendum to "Potentials and limitations of biomethane and phosphorus recovery from sludges of brackish/marine aquaculture recirculation systems: A review" [J. Environ. Manag. 131 (2013) 44-54]	00_DOCUMENT_ERRATUM	1	1
24086	84911419611	000347756900064	10.1016/j.watres.2014.10.052	Luo	Luo et al.	2015	Water Research	Corrigendum to "Application of eco-compatible biochar in anaerobic digestion to relieve acid stress and promote the selective colonization of functional microbes" [Water Res. 68 (2014) 710-718] doi: 10.1016/j.watres.2014.10.052	00_DOCUMENT_ERRATUM	1	1
24228	84922219697	000348855000001	10.1080/03650340.2014.946409	Maqueda	Maqueda et al.	2015	Archives of Agronomy and Soil Science	Erratum: [Archives of Agronomy and Soil Science, 61, 5,(2015), DOI:10.1080/03650340.2014.946409]	00_DOCUMENT_ERRATUM	1	1
24365	84925498511	000349554100019	10.1007/s00267-014-0410-z	Oelbermann	Oelbermann and Raimbault	2015	Environmental Management	Erratum to: Riparian Land-Use and Rehabilitation: Impact on Organic Matter Input and Soil Respiration [Environmental Management, (2015), 55, 496-507, DOI 10.1007/s00267-014-0410-z]	00_DOCUMENT_ERRATUM	0	1
24467	84922042290	000350190100011	10.1016/j.agee.2014.08.017	Parvage	Parvage et al.	2015	Agriculture, Ecosystems and Environment	Corrigendum to "A survey of soil phosphorus (P) and nitrogen (N) in Swedish horse paddocks" [Agric. Ecosyst. Environ. 178, 1-9]	00_DOCUMENT_ERRATUM	1	1
24869	84923135975	000353011300015	10.1016/j.envres.2015.01.008	Bloom	Bloom et al.	2015	Environmental Research	Corrigendum to Birth outcomes and background exposures to select elements, the Longitudinal Investigation of Fertility and the Environment (LIFE) [Environ. Res., 138, (2015), 118-129] DOI: 10.1016/j.envres.2015.01.008	00_DOCUMENT_ERRATUM	1	1
25088	84928987616	000354216000006	10.1007/s13580-015-0036-y	Choi	Choi et al.	2015	Horticulture Environment and Biotechnology	Erratum to: Environmentally sustainable production of tomato in a coir substrate hydroponic system using a frequency domain reflectometry sensor (Horticulture, Environment, and Biotechnology, (2015), 56, 2, 167-177,10.1007/s13580-015-0036-y)	00_DOCUMENT_ERRATUM	1	1
25211	84928699939	000355049700008	10.1016/j.wasman.2015.01.027	Alvarenga	Alvarenga et al.	2015	Waste Management	Erratum to "Sewage sludge, compost and other representative organic wastes as agricultural soil amendments: Benefits versus limiting factors" [Waste Manage. 40, (3), (2015), 44-52] DOI: 10.1016/j.wasman.2015.01.027	00_DOCUMENT_ERRATUM	1	1
25499	84935059707	000357137400021	10.2166/wst.2015.240	Marchi	Marchi et al.	2015	Water Science and Technology	Corrigendum: Water Science and Technology 71 (4), 487-494: Full-scale phosphorus recovery from digested	00_DOCUMENT_ERRATUM	0	1
25521	84944732789	000357291300005	10.1007/s40090-015-0031-2	Sharma	Sharma et al.	2015	International Journal of Industrial Chemistry	Erratum to: Use of cellulose acetateu2013tin (lV) phosphate composite (CA/TPC) in highly effective removal and recovery of heavy metal ions (Int J Ind Chem, 2015, 6, 43-58, 10.1007/s40090-015-0031-2)	00_DOCUMENT_ERRATUM	1	1
25899	84934287462	000360418000016	10.1016/j.watres.2015.06.030	Fidjeland	Fidjeland et al.	2015	Water Research	Corrigendum to "Modeling the inactivation of ascaris eggs as a function of ammonia concentration and temperature" [Water Res. 83 (2015) 153-160] Doi: 10.1016/j.watres.2015.06.030	00_DOCUMENT_ERRATUM	1	1
25956	84941007698	000360773100063	10.1021/acs.analchem.5b02279	Khan	Khan and Um	2015	Analytical Chemistry	Correction to: Liquid scintillation counting methodology for 99Tc analysis: A remedy for radiopharmaceutical waste (Analytical Chemistry (2015) 87:17 (9054-9060) DOI: 10.1021/acs.analchem.5b02279)	00_DOCUMENT_ERRATUM	1	1
26018	84937641738	000361185900010	10.1002/elps.201500208	Virgiliou	Virgiliou et al.	2015	Electrophoresis	Erratum to: Development and validation of a HILIC-MS/MS multitargeted method for metabolomics applications (Electrophoresis, 36, (2215-2225), 10.1002/elps.201500208)	00_DOCUMENT_ERRATUM	1	1
26080	84945929620	000361610200061	10.1371/journal.pone.0137912	Corrado	Corrado et al.	2015	PLoS ONE	Erratum: Relationship between Body Mass Composition, Bone Mineral Density, Skin Fibrosis and 25(OH) Vitamin D serum levels in systemic sclerosis (PLoS ONE (2014) 10:9 (e0137912) 10.1371/journal.pone.0137912)	00_DOCUMENT_ERRATUM	1	1
26163	84941184562	000362060300025	10.1016/j.wasman.2015.07.027	Alvarenga	Alvarenga et al.	2015	Waste Management	Erratum to "Sewage sludge, compost and other representative organic wastes as agricultural soil amendments: Benefits versus limiting factors" [Waste Manage. 40, (3), (2015), 44-52] DOI: 10.1016/j.wasman.2015.01.027	00_DOCUMENT_ERRATUM	1	1
26579	85073866668	000365168900019	10.1007/s00216-015-9017-3	Aminot	Aminot et al.	2015	Analytical and Bioanalytical Chemistry	Erratum to: Development and application of a multi-residue method for the determination of 53 pharmaceuticals in water, sediment, and suspended solids using liquid chromatography-tandem mass spectrometry (Analytical and Bioanalytical Chemistry 10.1007/s00216-015-9017-3)	00_DOCUMENT_ERRATUM	1	1
26677	84948139666	000365784000008	10.1186/s13068-015-0369-x	Guo	Guo et al.	2015	Biotechnology for Biofuels	Erratum: Enhanced short chain fatty acids production from waste activated sludge conditioning with typical agricultural residues: Carbon source composition regulates community functions (Biotechnology for Biofuels (2015) 8 (192) DOI: 10.1186/s13068-015-0369-x)	00_DOCUMENT_ERRATUM	1	1
26797	84947081358	000366539900013	10.1016/j.agee.2015.10.013	Welten	Welten et al.	2016	Agriculture, Ecosystems and Environment	Erratum to Effects of oral administration of dicyandiamide to lactating dairy cows on residues in milk and the efficacy of delivery via a supplementary feed source [Agric. Ecosyst. Environ., 217, (2016), 111-118] Doi: 10.1016/j.agee.2015.10.013	00_DOCUMENT_ERRATUM	1	1
27342	84952791361	000370092000032	10.1016/j.watres.2015.12.030	Cao	Cao et al.	2016	Water Research	Corrigendum to u201cNitrite production in a partial denitrifying upflow sludge bed (USB) reactor equipped with gas automatic circulation (GAC)u201d [Water Res. 90 (1) (2016) 309-316]	00_DOCUMENT_ERRATUM	1	1
27898	84941364667	000374106000005	10.1007/s10705-015-9721-6	Hanserud	Hanserud et al.	2016	Nutrient Cycling in Agroecosystems	Erratum to: A multi-regional soil phosphorus balance for exploring secondary fertilizer potential: the case of Norway (Nutr Cycl Agroecosyst, (2016), 104, (307–320), 10.1007/s10705-015-9721-6)	00_DOCUMENT_ERRATUM	1	1
27994	84961683085	000374406800030	10.2166/wst.2016.022	Bair	Bair et al.	2016	Water Science and Technology	Erratum: Feasibility of anaerobic membrane bioreactors (AnMBR) for onsite sanitation and resource recovery (nutrients, energy and water) in urban slums (Water Science and Technology 72:9 (1543-1551) DOI: 10.2166/wst.2015.349)	00_DOCUMENT_ERRATUM	1	1
28407	84958754307	000377021500043	10.1007/s11356-016-6272-6	Kim	Kim et al.	2016	Environmental Science and Pollution Research	Correction to: Operator decision support system for integrated wastewater management including wastewater treatment plants and receiving water bodies (Environmental Science and Pollution Research, (2016), 23, 11, (10785-10798), 10.1007/s11356-016-6272-6)	00_DOCUMENT_ERRATUM	1	1
29133	84982279529	000382252700024	10.2166/wst.2016.332			2016	Water Science and Technology	Erratum: Water Science and Technology 72 (7): Development of a new wastewater treatment process for resource recovery of carotenoids, H. Sato, H. Nagare, T. N. C. Huynh and H. Komatsu, doi: 10.2166/wst.2015.330	00_DOCUMENT_ERRATUM	1	1
29737	84985916597	000386401900053	10.1016/j.watres.2016.08.019	Crone	Crone et al.	2016	Water Research	Corrigendum to u201cSignificance of dissolved methane in effluents of anaerobically treated low strength wastewater and potential for recovery as an energy product: A reviewu201d [Water Res. 104 (2016) 520–531](S0043135416306194)(10.1016/j.watres.2016.08.019)	00_DOCUMENT_ERRATUM	1	1
29960	84991281403	000388047500037	10.1016/j.watres.2016.10.015	Wu	Wu and Englehardt	2016	Water Research	Corrigendum to u201cMineralizing urban net-zero water treatment: Field experience for energy-positive water managementu201d [Water Res. 106 (2016) 352–363] (S0043135416307576)(10.1016/j.watres.2016.10.015)	00_DOCUMENT_ERRATUM	1	1
29971	84995807049	000388119800004	10.1186/s13068-016-0666-z	Si	Si et al.	2016	Biotechnology for Biofuels	Erratum to: Continuous production of biohythane from hydrothermal liquefied cornstalk biomass via two-stage high-rate anaerobic reactors (Biotechnology for Biofuels (2016) 9 (254) DOI: 10.1186/s13068-016-0666-z)	00_DOCUMENT_ERRATUM	1	1
30316	85006247022	000390681700029	10.1007/s11270-016-3207-2	Wang	Wang and Zhou	2017	Water, Air, and Soil Pollution	Erratum to: Application of Green Manure and Pig Manure to Cd-Contaminated Paddy Soil Increases the Risk of Cd Uptake by Rice and Cd Downward Migration into Groundwater: Field Micro-Plot Trials (2017), 228, 155, 10.1007/s11270-016-3207-2	00_DOCUMENT_ERRATUM	1	1
30713	84985994875	000393311300002	10.2175/106143016X14609975747441	McNamara	McNamara et al.	2016	Water Environment Research	Erratum: Pyrolysis of Dried Wastewater Biosolids Can Be Energy Positive (Water Environment Research, 88, 9, (804-810), 10.2175/106143016X14609975747441)	00_DOCUMENT_ERRATUM	1	1
30760	85010310245	000393693700008	10.1007/s13762-016-1206-x	Jaafari	Jaafari et al.	2017	International Journal of Environmental Science and Technology	Erratum to: Simultaneous biological organic matter and nutrient removal in an anaerobic/anoxic/oxic (A2O) moving bed biofilm reactor (MBBR) integrated system (International Journal of Environmental Science and Technology, (2017), 14, 2, (291-304), 10.1007/s13762-016-1206-x)	00_DOCUMENT_ERRATUM	1	1
31030	85008871128	000395617600023	10.1016/j.envres.2017.01.002	Gorazda	Gorazda et al.	2017	Environmental Research	Corrigendum to u201cFertilisers production from ashes after sewage sludge combustion-strategy towards sustainable developmentu201d (Environ. Res. (2017) 154 (171u2013180) (S0013935117300117) (10.1016/j.envres.2017.01.002))	00_DOCUMENT_ERRATUM	1	1
31054	85013962403	000395718100001	10.1186/s40201-017-0267-1	Asgari	Asgari et al.	2017	Journal of Environmental Health Science and Engineering	Erratum to: Biodegradation of total petroleum hydrocarbons from acidic sludge produced by re-refinery industries of waste oil using in-vessel composting (Journal of Environmental Health Science and Engineering (2017) 15 (3) DOI: 10.1186/s40201-017-0267-1)	00_DOCUMENT_ERRATUM	1	1
31327	85008234024	000397928000024	10.1016/j.biortech.2016.12.078	Aida	Aida et al.	2017	Bioresource Technology	Corrigendum to u2018Nutrient recycle from defatted microalgae (Aurantiochytrium) with hydrothermal treatment for microalgae cultivationu2019 [Bioresour. Technol. 228 (2017) 186u2013192] (S0960852416317564)(10.1016/j.biortech.2016.12.078)	00_DOCUMENT_ERRATUM	1	1
31624	85013324864	000399859200019	10.1016/j.apsoil.2016.12.006	Sizmur	Sizmur et al.	2017	Applied Soil Ecology	Corrigendum to u201cMilled cereal straw accelerates earthworm (Lumbricus terrestris) growth more than selected organic amendmentsu201d (Milled cereal straw accelerates earthworm (Lumbricus terrestris) growth more than selected organic amendments (2017) 113 (166–177), (S0929139316303912), (10.1016/j.apsoil.2016.12.006))	00_DOCUMENT_ERRATUM	1	1
31753	85013055828	000400866600016	10.1016/j.biortech.2017.01.020	Wu	Wu et al.	2017	Bioresource Technology	Corrigendum to u201cElimination of methane in exhaust gas from biogas upgrading process by immobilized methane-oxidizing bacteriau201d [Bioresour. Technol. 231 (2017) 124u2013128](S0960852417300408)(10.1016/j.biortech.2017.01.020)	00_DOCUMENT_ERRATUM	1	1
31893	85019920737	000401614900043	10.1038/s41598-017-02278-y	Clough	Clough et al.	2017	Scientific Reports	Correction:: Influence of soil moisture on codenitrification fluxes from a urea-affected pasture soil (Scientific Reports (2017) DOI: 10.1038/s41598-017-02278-y)	00_DOCUMENT_ERRATUM	1	1
31946	85020849418	000402023600065	10.1021/acs.energyfuels.7b00310	Jayaprakash	Jayaprakash et al.	2017	Energy and Fuels	Correction to: Selective water removal by sorption from butanol-water vapor mixtures: Analyses of key operating parameters and site energy distribution (Energy Fuels (2017) 31:5 (5193-5202) DOI: 10.1021/acs.energyfuels.7b00310)	00_DOCUMENT_ERRATUM	0	1
31953	85011627880	000402133600023	10.1007/s10995-017-2260-9	Acheampong	Acheampong et al.	2017	Maternal and Child Health Journal	Erratum to: An Analysis of Determinants of Under-5 Mortality across Countries: Defining Priorities to Achieve Targets in Sustainable Developmental Goals (Maternal and Child Health Journal, (2017), 21, 6, (1428-1447), 10.1007/s10995-017-2260-9)	00_DOCUMENT_ERRATUM	1	1
31959	85023162952	000402147100001	10.2166/wst.2017.106	Avellan	Avellan et al.	2017	Water Science and Technology	Corrigendum: The role of constructed wetlands for biomass production within the water-soil-waste nexus (Water Science and Technology 75:10 (2237-2245) DOI: 10.2166/wst.2017.106)	00_DOCUMENT_ERRATUM	0	1
32002	85021675209	000402376500016	10.1039/c7mb00181a	Marianna	Marianna et al.	2017	Molecular BioSystems	Correction: Metabolomic profiling and biochemical evaluation of the follicular fluid of endometriosis patients (Molecular BioSystems (2017) DOI: 10.1039/c7mb00181a)	00_DOCUMENT_ERRATUM	0	1
32204	85020782672	000403631200005	10.1021/jacs.7b02381	Xiao	Xiao et al.	2017	Journal of the American Chemical Society	Correction to: β-cyclodextrin polymer network sequesters perfluorooctanoic acid at environmentally relevant concentrations (Journal of the American Chemical Society (2017) 139 (7689-7692) DOI: 10.1021/jacs.7b02381)	00_DOCUMENT_ERRATUM	0	1
32217	85017590199	000403735300064	10.1016/j.envres.2017.04.006	Harvey	Harvey et al.	2017	Environmental Research	Corrigendum to u201cChemical, biological, and DNA markers for tracing slaughterhouse effluentu201d [Environ. Res. 156 (2017) 534–541](S0013935116313172)(10.1016/j.envres.2017.04.006)	00_DOCUMENT_ERRATUM	1	1
32837	85021080433	000408184700090	10.1016/j.envres.2017.06.008	Gorazda	Gorazda et al.	2017	Environmental Research	Fertilisers production from ashes after sewage sludge combustion – A strategy towards sustainable development	00_DOCUMENT_ERRATUM	1	1
32839	85026453206	000408232100008	10.4014/jmb.1703.03013	Jang	Jang et al.	2017	Journal of Microbiology and Biotechnology	Erratum to: Genome characteristics of lactobacillus fermentum strain jdfm216 for application as probiotic bacteria(J. Microbiol. Biotechnol. (2017), 27(7), (1266-1271) 10.4014/jmb.1703.03013)	00_DOCUMENT_ERRATUM	1	1
32841	85029667945	000408272100029	10.1016/S1473-3099(17)30276-1	Troeger	Troeger et al.	2017	The Lancet Infectious Diseases	Corrections: Estimates of global, regional, and national morbidity, mortality, and aetiologies of diarrhoeal diseases: a systematic analysis for the Global Burden of Disease Study 2015 (The Lancet Infectious Diseases (2017) 17(9) (909–948)(S1473309917302761)(10.1016/S1473-3099(17)30276-1))	00_DOCUMENT_ERRATUM	1	1
32864	85021783217	000408363200006	10.1007/s11356-017-9605-1	Ibrahim	Ibrahim et al.	2017	Environmental Science and Pollution Research	Correction to: Biochars mitigate greenhouse gas emissions and bioaccumulation of potentially toxic elements and arsenic speciation in Phaseolus vulgaris L. (Environmental Science and Pollution Research, (2017), 24, 24, (19524-19534), 10.1007/s11356-017-9605-1)	00_DOCUMENT_ERRATUM	1	1
32994	85028933997	000409439900156	10.1038/s41598-017-10718-y	Häring	Häring et al.	2017	Scientific Reports	Author Correction: Effects of biochar, waste water irrigation and fertilization on soil properties in West African urban agriculture (Scientific Reports (2017) DOI: 10.1038/s41598-017-10718-y)	00_DOCUMENT_ERRATUM	1	1
33085	85031719180	000410630000002	10.1016/S0140-6736(17)31833-0	Wang	Wang et al.	2017	The Lancet	Erratum: Global, regional, and national under-5 mortality, adult mortality, age-specific mortality, and life expectancy, 1970–2016: a systematic analysis for the Global Burden of Disease Study 2016 (The Lancet (2017) 390(10100) (1084–1150) (S0140673617318330) (10.1016/S0140-6736(17)31833-0))	00_DOCUMENT_ERRATUM	0	1
33098	85019831797	000410721600010	10.1007/s10333-017-0594-y	Liu	Liu and Chen	2017	Paddy and Water Environment	Correction to: Building a low-cost domestic wastewater reclamation system using local agricultural waste in Kinmen islands, Taiwan (Paddy and Water Environment, (2017), 15, 4, (809-819), 10.1007/s10333-017-0594-y)	00_DOCUMENT_ERRATUM	1	1
33753	85032838376	000414416200006	10.1038/s41598-017-15177-z	Zhang	Zhang et al.	2017	Scientific Reports	Correction: Microbial network of the carbonate precipitation process induced by microbial consortia and the potential application to crack healing in concrete (Scientific Reports (2017) DOI: 10.1038/s41598-017-15177-z)	00_DOCUMENT_ERRATUM	0	1
33983	85020517816	000416158200009	10.1007/s10653-017-9995-5	Melo	Melo et al.	2017	Environmental Geochemistry and Health	Correction to: Effect of biosolid hydrochar on toxicity to earthworms and brine shrimp (Environmental Geochemistry and Health, (2017), 39, 6, (1351-1364), 10.1007/s10653-017-9995-5)	00_DOCUMENT_ERRATUM	1	1
34028	85029766779	000416503500011	10.1080/15226514.2017.1303814	Bert	Bert et al.	2017	International Journal of Phytoremediation	Erratum to: How to manage plant biomass originated from phytotechnologies? Gathering perceptions from end-users (International Journal of Phytoremediation, (2017), 19, 10, (947-954), 10.1080/15226514.2017.1303814)	00_DOCUMENT_ERRATUM	0	1
34577	85028830412	000422913700011	10.1007/s00204-017-2057-z	Soleimani	Soleimani et al.	2018	Archives of Toxicology	Correction to: Selective determination of mandelic acid in urine using molecularly imprinted polymer in microextraction by packed sorbent (Archives of Toxicology, (2018), 92, 1, (213-222), 10.1007/s00204-017-2057-z)	00_DOCUMENT_ERRATUM	0	1
35161	85042272557	000426143300025	10.1021/acs.est.7b05389	Asadishad	Asadishad et al.	2018	Environmental Science and Technology	Erratum: Amendment of agricultural soil with metal nanoparticles: Effects on soil enzyme activity and microbial community composition (Environmental Science and Technology (2018) 52:4 (1908-1918) DOI: 10.1021/acs.est.7b05389)	00_DOCUMENT_ERRATUM	1	1
35250	85041385245	000426437400019	10.1016/j.snb.2018.01.087	Sun	Sun and Yan	2018	Sensors and Actuators, B: Chemical	Corrigendum to u201cFluorescence detection of urinary N-methylformamide for biomonitoring of human occupational exposure to N,N-dimethylformamide by Eu(III)functionalized MOFsu201d [Sens. Actuators B: Chem. 261 (2018)153–160](S092540051830087X)(10.1016/j.snb.2018.01.087)	00_DOCUMENT_ERRATUM	1	1
35283	85048283612	000426826700001	10.1038/s41598-018-22637-7	Häring	Häring et al.	2018	Scientific Reports	Effects of biochar, waste water irrigation and fertilization on soil properties in West African urban agriculture	00_DOCUMENT_ERRATUM	1	1
35447	85027104267	000427804800045	10.1007/s10811-017-1236-x	Kaštánek	Kaštánek et al.	2018	Journal of Applied Phycology	Erratum to: Selective bioaccumulation of rubidium by microalgae from industrial wastewater containing rubidium and lithium (Journal of Applied Phycology, (2018), 30, 1, (461-467), 10.1007/s10811-017-1236-x)	00_DOCUMENT_ERRATUM	1	1
35738	85043375520	000429779600008	10.1016/j.forsciint.2018.02.017	Mesihää	Mesihää et al.	2018	Forensic Science International	Corrigendum to u201cQuantitative estimation of a-PVP metabolites in urine by GC-APCI-QTOFMS with nitrogen chemiluminescence detection based on parent drug calibrationu201d [Forensic Sci. Int. 286 (2018) 12–17](S0379073818300690)(10.1016/j.forsciint.2018.02.017)	00_DOCUMENT_ERRATUM	1	1
35997	85046162994	000431396900010	10.1289/EHP2580	Sagiv	Sagiv et al.	2018	Environmental Health Perspectives	Erratum: Prenatal organophosphate pesticide exposure and traits related to autism spectrum disorders in a population living in proximity to agriculture (Environ Health Perspect, (2018) 126 (4), 10.1289/EHP2580)	00_DOCUMENT_ERRATUM	1	1
36215	85044101795	000432475300042	10.1016/j.scitotenv.2018.03.188	Maguire	Maguire et al.	2018	Science of the Total Environment	Corrigendum to u201cIncreased nutrient concentrations in Lake Erie tributaries influenced by greenhouse agricultureu201d [Sci. Total Environ. 633C (2018) 433–440] (S0048969718309471) (10.1016/j.scitotenv.2018.03.188))	00_DOCUMENT_ERRATUM	1	1
36694	85046783289	000436215600039	10.1016/j.chemosphere.2018.04.178	Melo	Melo et al.	2018	Chemosphere	Corrigendum to u201cPlant and soil responses to hydrothermally converted sewage sludge (sewchar)u201d (Chemosphere (2018) 206 (338–348), (S0045653518308403), (10.1016/j.chemosphere.2018.04.178))	00_DOCUMENT_ERRATUM	1	1
36894	85052809420	000437352400006	10.2166/ws.2017.190	Pham	Pham et al.	2018	Water Science and Technology: Water Supply	Corrigendum: Bottom-to-top continuous irrigation of treated municipal wastewater for effective nitrogen removal and high quality rice for animal feeding (Water Science and Technology: Water Supply 18:4 (1183-1195) DOI: 10.2166/ws.2017.190)	00_DOCUMENT_ERRATUM	1	1
37164	85044231925	000440041500022	10.1007/s10113-018-1308-8	McCrackin	McCrackin et al.	2018	Regional Environmental Change	Correction to: Opportunities to reduce nutrient inputs to the Baltic Sea by improving manure use efficiency in agriculture (Regional Environmental Change, (2018), 18, 6, (1843-1854), 10.1007/s10113-018-1308-8)	00_DOCUMENT_ERRATUM	1	1
37182	85051130402	000440172800001	10.1007/s10661-018-6873-2	Calazans	Calazans et al.	2018	Environmental Monitoring and Assessment	Correction to: The use of multivariate statistical methods for optimization of the surface water quality network monitoring in the Paraopeba river basin, Brazil (Environmental Monitoring and Assessment, (2018), 190, 8, (491), 10.1007/s10661-018-6873-2)	00_DOCUMENT_ERRATUM	1	1
37221	85054452806	000440471200001	10.2166/wh.2018.013	Stelma	Stelma	2018	Journal of Water and Health	Corrigendum: Use of bacterial spores in monitoring water quality and treatment (Journal of Water and Health 16: 4 (491-500) DOI: 10.2166/wh.2018.013)	00_DOCUMENT_ERRATUM	1	1
37401	85052225002	000442002700013	10.1007/s40710-018-0310-y	Gurung	Gurung et al.	2018	Environmental Processes	Correction to: Unit Energy Consumption as Benchmark to Select Energy Positive Retrofitting Strategies for Finnish Wastewater Treatment Plants (WWTPs): a Case Study of Mikkeli WWTP (Environmental Processes, (2018), 5, 3, (667-681), 10.1007/s40710-018-0310-y)	00_DOCUMENT_ERRATUM	0	1
37482	85051079837	000442864900030	10.3390/app8081240	Si	Si et al.	2018	Applied Sciences (Switzerland)	Correction: Combined process of Ozone Oxidation and ultrafiltration as an effective treatment technology for the removal of endocrine-disrupting chemicals [Appl. Sci., 8, 1240, (2018)]doi 10.3390/app8081240	00_DOCUMENT_ERRATUM	1	1
37587	85051956116	000443861900010	10.1080/02713683.2018.1500611	Postnikoff	Postnikoff et al.	2018	Current Eye Research	Erratum to: Leukocyte Distribution in the Open Eye Tears of Normal and Dry Eye Subjects (Current Eye Research, (2018), 43, 10, (1253-1259), 10.1080/02713683.2018.1500611)	00_DOCUMENT_ERRATUM	1	1
37863	85053058102	000445178700016	10.3390/resources7030054	Daneshgar	Daneshgar et al.	2018	Resources	Erratum: Simulations and laboratory tests for assessing phosphorus recovery efficiency from sewage sludge, [Resources 2018, 7, 54]doi 10.3390/resources7030054	00_DOCUMENT_ERRATUM	1	1
37957	85051667650	000445897300004	10.1016/j.biombioe.2018.07.012	Conti	Conti et al.	2018	Biomass and Bioenergy	Corrigendum: u201cBiocrude production and nutrients recovery through hydrothermal liquefaction of wastewater irrigated willowu201d (Biomass and Bioenergy (2018) 118 (24–31), (S0961953418301764), (10.1016/j.biombioe.2018.07.012))	00_DOCUMENT_ERRATUM	1	1
37990	85054050268	000446116300005	10.1038/s41598-018-32647-0	Draper	Draper et al.	2018	Scientific Reports	Publisher Correction: Menstrual cycle rhythmicity: metabolic patterns in healthy women (Scientific Reports, (2018), 8, 1, (14568), 10.1038/s41598-018-32647-0)	00_DOCUMENT_ERRATUM	1	1
38013	85053205469	000446149600083	10.1016/j.chemosphere.2018.07.178	Lewis	Lewis et al.	2018	Chemosphere	Corrigendum to u201cStudy of the impacts of process changes of a pulp and paper mill on aerated stabilization basin (ASB) performanceu201d (Chemosphere (2018) 211 (767–774), (S0045653518314437), (10.1016/j.chemosphere.2018.07.178))	00_DOCUMENT_ERRATUM	1	1
38063	85054094464	000446436100001	10.1007/s11783-018-1084-1	Zhao	Zhao et al.	2018	Frontiers of Environmental Science and Engineering	Correction to: Optimization of denitrifying phosphorus removal in a predenitrification anaerobic/anoxic/post-aeration + nitrification sequence batch reactor (pre-A2NSBR) system: Nitrate recycling, carbon/nitrogen ratio and carbon source type (Frontiers of Environmental Science & Engineering, (2018), 12, 5, (8), 10.1007/s11783-018-1084-1)	00_DOCUMENT_ERRATUM	1	1
38431	85053834409	000448525500006	10.1007/s10705-018-9952-4	Börjesson	Börjesson and Kätterer	2018	Nutrient Cycling in Agroecosystems	Correction to: Soil fertility effects of repeated application of sewage sludge in two 30-year-old field experiments (Nutrient Cycling in Agroecosystems, (2018), 112, 3, (369-385), 10.1007/s10705-018-9952-4)	00_DOCUMENT_ERRATUM	1	1
38433	85055213310	000448550700074	10.3390/f9100655	Hart	Hart et al.	2018	Forests	Erratum: Stakeholder assessment of the feasibility of poplar as a biomass feedstock and ecosystem services provider in Southwestern Washington, USA [Forests, 9, 655, (2018)] DOI:10.3390/f9100655	00_DOCUMENT_ERRATUM	1	1
38773	85055479343	000451103100013	10.1016/j.desal.2018.10.013	Choi	Choi et al.	2019	Desalination	Corrigendum to u201cApplications of capacitive deionization: Desalination, softening, selective removal, and energy efficiencyu201d [Desalination 449 (2019) 118–130](S0011916418306386)(10.1016/j.desal.2018.10.013)	00_DOCUMENT_ERRATUM	1	1
38875	85059243619	000451943200001	10.3389/fpubh.2018.00345	Leiva	Leiva et al.	2018	Frontiers in Public Health	Corrigendum: Urinary luteinizing hormone tests: Which concentration threshold best predicts ovulation? [Front. Public Health, 5, (2017) (320)] doi: 10.3389/fpubh.2017.00320	00_DOCUMENT_ERRATUM	1	1
38968	85056337019	000452568200008	10.20964/2018.11.10	Tekbaş	Tekbaş and Bektas	2018	International Journal of Electrochemical Science	Correction: Optimization of electrochemical phosphate recovery from industrial sludge residue generated from supercritical water oxidation treatment with H2O2[Int. J. Electrochem. Sci., 13 (2018) (10141-10154)] DOI:10.20964/2018.11.10	00_DOCUMENT_ERRATUM	1	1
39323	85053411030	000455262100022	10.1002/jctb.5802	Orhon	Orhon et al.	2019	Journal of Chemical Technology and Biotechnology	Corrigendum to: Which activated sludge configurations qualify for maximizing energy conservation - Why?: Maximizing energy conservation (Journal of Chemical Technology & Biotechnology, (2019), 94, 2, (556-568), 10.1002/jctb.5802)	00_DOCUMENT_ERRATUM	1	1
39364	85059956483	000455615700001	10.1155/2018/5059791	Mohamed Pauzan	Mohamed Pauzan and Ahad	2018	Journal of Chemistry	Corrigendum to: Biomass modification using cationic surfactant cetyltrimethylammonium bromide (CTAB) to remove palm-based cooking oil (Journal of Chemistry (2018) 2018 (5059791) DOI: 10.1155/2018/5059791)	00_DOCUMENT_ERRATUM	1	1
39388	85032816835	000455831800011	10.1080/09593330.2017.1393014	Yao	Yao et al.	2019	Environmental Technology (United Kingdom)	Corrigendum to: Synthesis of BiOCl using Cl source from industrial wastewater and its application for wastewater treatment (Environmental Technology, (2019), 40, 3, (374-385), 10.1080/09593330.2017.1393014)	00_DOCUMENT_ERRATUM	1	1
39912	85056603481	000458650500006	10.1017/S1755691018000282	Fordyce	Fordyce et al.	2019	Earth and Environmental Science Transactions of the Royal Society of Edinburgh	Erratum: Soil metal/metalloid concentrations in the Clyde Basin, Scotland, UK: Implications for land quality (Earth and Environmental Science Transactions of the Royal Society of Edinburgh (2019) 108:2-3 (191-216) DOI: 10.1017/S1755691018000282)	00_DOCUMENT_ERRATUM	1	1
39937	85062983340	000458909900005	10.5004/dwt.2019.23679	Ahmad	Ahmad et al.	2019	Desalination and Water Treatment	Corrigendum: Mineral extraction from seawater reverse osmosis brine of Gulf seawater(Desalination and Water Treatment, (2019),144,(45-56), 10.5004/dwt.2019.23679)	00_DOCUMENT_ERRATUM	0	1
40011	85059538063	000459250200034	10.1007/s00253-018-9563-7	Feng	Feng et al.	2019	Applied Microbiology and Biotechnology	Correction to: Effects of long-term straw incorporation on lignin accumulation and its association with bacterial laccase-like genes in arable soils (Applied Microbiology and Biotechnology, (2019), 103, 4, (1961-1972), 10.1007/s00253-018-9563-7)	00_DOCUMENT_ERRATUM	0	1
40443	85059636837	000461723300020	10.1002/jsde.12240	Mostafa	Mostafa et al.	2019	Journal of Surfactants and Detergents	Corrigendum to: Biodegradation of Petroleum Oil Effluents and Production of Biosurfactants: Effect of Initial Oil Concentration (Journal of Surfactants and Detergents, (2019), 22, 2, (385-394), 10.1002/jsde.12240)	00_DOCUMENT_ERRATUM	1	1
40495	85061807655	000462104100032	10.1016/j.watres.2019.02.011	Bareha	Bareha et al.	2019	Water Research	Corrigendum to u201cModeling the fate of organic nitrogen during anaerobic digestion: Development of a bioaccessibility based ADM1u201d (Water Research (2019) 154 (298–315), (S0043135419301356), (10.1016/j.watres.2019.02.011))	00_DOCUMENT_ERRATUM	1	1
40583	85062629761	000462776800081	10.1016/j.scitotenv.2019.03.063	Zhao	Zhao and Liu	2019	Science of the Total Environment	Corrigendum to u201cIs anaerobic digestion a reliable barrier for deactivation of pathogens in biosludge?u201d [Sci. Total Environ. (2019) 893–902/STOTEN-D-19-01454] (Science of the Total Environment (2019) 668 (893–902), (S004896971931040X), (10.1016/j.scitotenv.2019.03.063))	00_DOCUMENT_ERRATUM	1	1
40714	85063111761	000463679300009	10.1021/acs.langmuir.8b04189	Li	Li et al.	2019	Langmuir	Correction to: Adsorption of Cd2+and Ni2+from Aqueous Single-Metal Solutions on Graphene Oxide-Chitosan-Poly(vinyl alcohol) Hydrogels (Langmuir (2019) 35: 13 (4481-4490) DOI: 10.1021/acs.langmuir.8b04189)	00_DOCUMENT_ERRATUM	0	1
40763	85080956791	000464078500002	10.3390/resources8010040	Daneshgar	Daneshgar et al.	2019	Resources	Simulations and laboratory tests for assessing phosphorus recovery efficiency from sewage sludge	00_DOCUMENT_ERRATUM	1	1
41053	85064233901	000466418300041	10.1016/j.scitotenv.2019.04.068	von Abercron	von Abercron et al.	2019	Science of the Total Environment	Corrigendum to u201cDetermination of adsorbable organically bound fluorine (AOF) and adsorbable organically bound halogens as sum parameters in aqueous environmental samples using combustion ion chromatography (CIC)u201d (Science of the Total Environment (2019) 673 (384–391), (S0048969719315876), (10.1016/j.scitotenv.2019.04.068))	00_DOCUMENT_ERRATUM	1	1
41201	85065668237	000467552100026	10.1371/journal.pone.0216126	Quang	Quang et al.	2019	PLoS ONE	Correction: New framework for automated article selection applied to a literature review of Enhanced Biological Phosphorus Removal(PLoS ONE (2019)14:5 (e0216126) DOI: 10.1371/journal.pone.0216126)	00_DOCUMENT_ERRATUM	1	1
41266	85060592255	000468004600011	10.1002/jpln.201800339	Akoto-Danso	Akoto-Danso et al.	2019	Journal of Plant Nutrition and Soil Science	Corrigendum to: Nutrient flows and balances in intensively managed vegetable production of two West African cities (Journal of Plant Nutrition and Soil Science, (2019), 182, 2, (229-243), 10.1002/jpln.201800339)	00_DOCUMENT_ERRATUM	1	1
41294	85065987453	000468242200006	10.1007/s10705-019-09988-x	Börjesson	Börjesson and Kätterer	2019	Nutrient Cycling in Agroecosystems	Soil fertility effects of repeated application of sewage sludge in two 30-year-old field experiments	00_DOCUMENT_ERRATUM	1	1
41570	85065823806	000470624100001	10.1080/10402381.2019.1606868	Welch	Welch et al.	2019	Lake and Reservoir Management	Correction to: Stability of Lake Sammamish phosphorus despite land use changes (Lake and Reservoir Management, (2019), 35, 2, (167-180), 10.1080/10402381.2019.1606868)	00_DOCUMENT_ERRATUM	1	1
41597	85068140594	000470877100080	10.20964/2019.03.300	Tekbaş	Tekbaş and Bektaş	2019	International Journal of Electrochemical Science	Optimization of electrochemical phosphate recovery from industrial sludge residue generated from supercritical water oxidation treatment with H2O2	00_DOCUMENT_ERRATUM	1	1
41775	85065390526	000471682900018	10.1016/j.cej.2019.05.047	Chen	Chen et al.	2019	Chemical Engineering Journal	Corrigendum to u201cMagnetic recyclable lanthanum-nitrogen co-doped titania/strontium ferrite/diatomite heterojunction composite for enhanced visible-light-driven photocatalytic activity and recyclabilityu201d [Chem. Eng. J. (2019) 373, 192–202] (Chemical Engineering Journal (2019) 373 (192–202), (S1385894719310617), (10.1016/j.cej.2019.05.047))	00_DOCUMENT_ERRATUM	1	1
42023	85066441968	000473380300010	10.1016/j.jenvman.2019.03.086	Margalef-Marti	Margalef-Marti et al.	2019	Journal of Environmental Management	Corrigendum to u201cEvaluating the potential use of a dairy industry residue to induce denitrification in polluted water bodies: A flow-through experimentu201d [J. Environ. Manag. 245, 2019, 86–94](S0301479719303895)(10.1016/j.jenvman.2019.03.086)	00_DOCUMENT_ERRATUM	1	1
42378	85063463041	000477644800006	10.1016/j.bcab.2019.101097	Amini	Amini et al.	2019	Biocatalysis and Agricultural Biotechnology	Erratum regarding missing Declaration of Competing Interest statements in previously published articles (Biocatalysis and Agricultural Biotechnology (2019) 19, (S1878818119300738), (10.1016/j.bcab.2019.101097))	00_DOCUMENT_ERRATUM	0	1
42400	85070064483	000477702600013	10.1124/jpet.119.258384	Patel	Patel et al.	2019	Journal of Pharmacology and Experimental Therapeutics	Erratum: Mechanistic basis of cabotegravir–glucuronide disposition in humans (Journal of Clinical Oncology (2019) 370:2 (269-277) DOI: 10.1124/jpet.119.258384)	00_DOCUMENT_ERRATUM	1	1
42414	85068107326	000477804500032	10.1016/j.biopha.2019.109154	Nafiu	Nafiu et al.	2019	Biomedicine and Pharmacotherapy	Corrigendum to u201cEffect of fatty acids from ethanol extract of Moringa oleifera seeds on kidney function impairment and oxidative stress induced by gentamicin in ratsu201d (Biomedicine & Pharmacotherapy (2019) 117, (S0753332219319286), (10.1016/j.biopha.2019.109154))	00_DOCUMENT_ERRATUM	1	1
42896	85067857443	000483934300019	10.1016/j.jes.2019.06.010	Tang	Tang et al.	2019	Journal of Environmental Sciences (China)	Corrigendum to u201cFenton cleaning strategy for ceramic membrane fouling in wastewater treatmentu201d [J Environ Sci 85 (2019) 189-199]	00_DOCUMENT_ERRATUM	1	1
43128	85062230344	000487064700008	10.1017/S1751731119000235	Beatson	Beatson et al.	2019	Animal	Corrigendum: Genetic variation in milk urea nitrogen concentration of dairy cattle and its implications for reducing urinary nitrogen excretion (Animal (2019) DOI: 10.1017/S1751731119000235)	00_DOCUMENT_ERRATUM	0	1
43131	85019714329	000487072100012	10.1007/s10653-017-9989-3	Awad	Awad et al.	2019	Environmental Geochemistry and Health	Correction to: Potential toxicity of trace elements and nanomaterials to Chinese cabbage in arsenic- and lead-contaminated soil amended with biochars (Environmental Geochemistry and Health, (2019), 41, 4, (1777-1791), 10.1007/s10653-017-9989-3)	00_DOCUMENT_ERRATUM	1	1
43730	85071860683	000494887900005	10.1016/j.wasman.2019.08.044	Lotti	Lotti et al.	2019	Waste Management	Corrigendum to u201cTwo-stage granular sludge partial nitritation/anammox process for the treatment of digestate from the anaerobic digestion of the organic fraction of municipal solid wasteu201d. [Waste Manage. 100 (2019) 36–44](S0956053X19305707)(10.1016/j.wasman.2019.08.044)	00_DOCUMENT_ERRATUM	1	1
44130	85071499735	000500201200001	10.1007/s11356-019-05936-y	Thomes	Thomes et al.	2019	Environmental Science and Pollution Research	Correction to: Use of sterols and linear alkylbenzenes as molecular markers of sewage pollution in Southeast Asia (Environmental Science and Pollution Research, (2019), 26, 31, (31555-31580), 10.1007/s11356-019-05936-y)	00_DOCUMENT_ERRATUM	0	1
44296	85076603808	000502091900032	10.5004/dwt.2019.24728	Malakootian	Malakootian et al.	2019	Desalination and Water Treatment	Corrigendum: Synthesis and stabilization of zno nanoparticles on a glass plate to study the removal efficiency of acid red 18 by hybrid advanced oxidation process (Ultraviolet/zno/ultrasonic) (Desalination and Water Treatment (2019) (172) 51, 10.5004/dwt.2019.24728)	00_DOCUMENT_ERRATUM	1	1
44544	85076555321	000504829800106	10.1016/j.biortech.2019.122489	Arora	Arora et al.	2020	Bioresource Technology	Corrigendum to u201cSmall-scale phyco-mitigation of raw urban wastewater integrated with biodiesel production and its utilization for aquacultureu201d [Bioresour. Technol. 297 (2020) 122489] (Bioresource Technology (2020) 297, (S0960852419317195), (10.1016/j.biortech.2019.122489))	00_DOCUMENT_ERRATUM	0	1
44595	85077577793	000505363800001	10.1007/s11367-019-01722-7	Siegert	Siegert et al.	2020	International Journal of Life Cycle Assessment	Correction to: Addressing the use and end-of-life phase of pharmaceutical products in life cycle assessment (The International Journal of Life Cycle Assessment, (2020), 25, 8, (1436-1454), 10.1007/s11367-019-01722-7)	00_DOCUMENT_ERRATUM	1	1
44600	85079002565	000505571400038	10.2134/agronj2019.02.0067	Miller	Miller et al.	2019	Agronomy Journal	Erratum to: Water Repellency and Hydrophobicity of Some Major Agricultural Crop Residues (Agronomy Journal, (2019), 111, 6, (3008-3019), 10.2134/agronj2019.02.0067)	00_DOCUMENT_ERRATUM	1	1
44729	85069534385	000507276300014	10.1007/s11356-019-05897-2	Werle	Werle and Sobek	2019	Environmental Science and Pollution Research	Correction to: Gasification of sewage sludge within a circular economy perspective: a Polish case study (Environmental Science and Pollution Research, (2019), 26, 35, (35422-35432), 10.1007/s11356-019-05897-2)	00_DOCUMENT_ERRATUM	1	1
44955	85075204304	000509632100063	10.1016/j.watres.2019.115226	Liu	Liu et al.	2020	Water Research	Corrigendum: u201cBuilding an operational framework for nitrogen recovery via electrochemical strippingu201d (Water Research (2020) 169, (S0043135419310000), (10.1016/j.watres.2019.115226))	00_DOCUMENT_ERRATUM	1	1
45127	85074689516	000512221100086	10.1016/j.chemosphere.2019.125327	Rathika	Rathika et al.	2020	Chemosphere	Corrigendum to u201cSignificance of allochthonous brackish water Halomonas sp. on biodegradation of low and high molecular weight polycyclic aromatic hydrocarbonsu201d [Chemosphere 243 (2020) 125389] (Chemosphere (2020) 243, (S0045653519325676), (10.1016/j.chemosphere.2019.125327))	00_DOCUMENT_ERRATUM	1	1
45460	85079808682	000515990600001	10.1007/s11696-020-01096-3	Kecskésová	Kecskésová et al.	2020	Chemical Papers	Correction to: Chemical dissolution of struvite precipitates in pipes from anaerobic sludge digestion (Chemical Papers, (2020), 74, 8, (2545-2552), 10.1007/s11696-020-01096-3)	00_DOCUMENT_ERRATUM	0	1
45531	85079823168	000517149500001	10.1186/s13750-020-0187-x	Goulas	Goulas et al.	2020	Environmental Evidence	Correction to: How effective are strategies to control the dissemination of antibiotic resistance in the environment? A systematic review (Environmental Evidence, (2020), 9, 1, (4), 10.1186/s13750-020-0187-x)	00_DOCUMENT_ERRATUM	1	1
45733	85078191732	000518890800112	10.1016/j.jclepro.2020.120031	Raza	Raza et al.	2020	Journal of Cleaner Production	Corrigendum for u201cSolar-light-active silver phosphate/titanium dioxide/silica heterostructures for photocatalytic removal of organic dyeu201d [J. Clean. Prod. 254 (2020) 120031](S0959652620300780)(10.1016/j.jclepro.2020.120031)	00_DOCUMENT_ERRATUM	1	1
45769	85077554108	000519410100086	10.1007/s11356-019-07445-4	Sanghavi	Sanghavi et al.	2020	Environmental Science and Pollution Research	Correction to: Preparation of high-purity magnesium-ammonium-phosphate fertilizer using sea bittern and industrial waste streams (Environmental Science and Pollution Research, (2020), 27, 7, (7720-7728), 10.1007/s11356-019-07445-4)	00_DOCUMENT_ERRATUM	1	1
45888	85082797323	000520702900003	10.1007/s00216-020-02566-z	Basaleh	Basaleh and Sheta	2020	Analytical and Bioanalytical Chemistry	Correction to: Novel advanced nanomaterial based on ferrous metal–organic framework and its application as chemosensors for mercury in environmental and biological samples (Analytical and Bioanalytical Chemistry, (2020), 412, 13, (3153-3165), 10.1007/s00216-020-02566-z)	00_DOCUMENT_ERRATUM	1	1
46386	85081529958	000526523700014	10.2166/wst.2020.014	Ma	Ma et al.	2020	Water Science and Technology	Erratum: Water Science and Technology 80 (10), 1944-1955: Investigation of anaerobic side-stream phosphorus recovery and its effect on the performance of mainstream EBPR subjected to low-consumption, Juan Ma, Ruichun Yang, Xiaojun Yu, Yuantian Zhao, Qianqian Sang, Fangjun Wang and Yongzhi Chen, doi:10.2166/wst.2020.014	00_DOCUMENT_ERRATUM	1	1
46565	85083998525	000528570500001	10.1007/s11783-020-1249-6	Kamali	Kamali et al.	2020	Frontiers of Environmental Science and Engineering	Erratum to: Synthesis of vinasse-dolomite nanocomposite biochar via a novel developed functionalization method to recover phosphate as a potential fertilizer substitute (Frontiers of Environmental Science & Engineering, (2020), 14, 4, (70), 10.1007/s11783-020-1249-6)	00_DOCUMENT_ERRATUM	0	1
47203	85083341244	000537423400017	10.1016/j.scitotenv.2020.138221	Cai	Cai et al.	2020	Science of the Total Environment	Corrigendum to u201cStudy on removal of phosphorus as struvite from synthetic wastewater using a pilot-scale electrodialysis system with magnesium anodeu201d [Sci. Total Environ. 726 (2020) 1–11/138221] (Science of the Total Environment (2020) 726, (S0048969720317344), (10.1016/j.scitotenv.2020.138221))	00_DOCUMENT_ERRATUM	1	1
47260	85085909181	000538079200004	10.1186/s13054-020-02984-6	Titeca-Beauport	Titeca-Beauport et al.	2020	Critical Care	Erratum: Urine cell cycle arrest biomarkers distinguish poorly between transient and persistent AKI in early septic shock: A prospective, multicenter study (Critical Care (2020) 24 (280) DOI: 10.1186/s13054-020-02984-6)	00_DOCUMENT_ERRATUM	0	1
47460	85076455421	000540553600014	10.1016/j.resconrec.2019.104635	Strokal	Strokal et al.	2020	Resources, Conservation and Recycling	Corrigendum to 〈 Cost-effective Management Of Coastal Eutrophication: A Case Study For The Yangtze River Basin〉 (Resources, Conservation & Recycling (2020) 154, (S0921344919305415), (10.1016/j.resconrec.2019.104635))	00_DOCUMENT_ERRATUM	1	1
47501	85089572333	000540808000004	10.1039/d0ew00187b	Pramanik	Pramanik et al.	2020	Environmental Science: Water Research and Technology	Erratum: Emerging investigator series: Phosphorus recovery from municipal wastewater by adsorption on steelmaking slag preceding forward osmosis: An integrated process (Environmental Science: Water Research and Technology (2020) DOI: 10.1039/d0ew00187b)	00_DOCUMENT_ERRATUM	1	1
47504	85089587197	000540808000022	10.1039/d0ew90029j	Kumar Pramanik	Kumar Pramanik et al.	2020	Environmental Science: Water Research and Technology	Emerging investigator series: Phosphorus recovery from municipal wastewater by adsorption on steelmaking slag preceding forward osmosis: An integrated process	00_DOCUMENT_ERRATUM	1	1
47533	85085602866	000541150900008	10.1016/j.chroma.2020.461241	da Cunha	da Cunha et al.	2020	Journal of Chromatography A	Erratum to u201cMiniaturized extraction method for analysis of synthetic opioids in urine by microextraction with packed sorbent and liquid chromatography—tandem mass spectrometryu201d [J. Chromatogr. A 1624 (2020) 461241] (Journal of Chromatography A (2020) 1624, (S0021967320305197), (10.1016/j.chroma.2020.461241))	00_DOCUMENT_ERRATUM	1	1
47659	85074532205	000542954600001	10.1007/s10653-019-00426-z	Hawrami	Hawrami et al.	2020	Environmental Geochemistry and Health	Correction to: Assessment of potentially toxic elements in vegetables cultivated in urban and peri-urban sites in the Kurdistan region of Iraq and implications for human health (Environmental Geochemistry and Health, (2020), 42, 5, (1359-1385), 10.1007/s10653-019-00426-z)	00_DOCUMENT_ERRATUM	1	1
47689	85087253512	000543545200012	10.2166/wst.2020.216	Al Ramahi	Al Ramahi et al.	2020	Water Science and Technology	Erratum: Improving biogas production performance of dairy activated sludge via ultrasound disruption prior to microwave disintegration (Water Science and Technology 81:6 (1231-1241) DOI: 10.2166/wst.2020.216)	00_DOCUMENT_ERRATUM	1	1
48091	85086434459	000551393700011	10.1016/j.biombioe.2020.105630	Conti	Conti et al.	2020	Biomass and Bioenergy	Biocrude production and nutrients recovery through hydrothermal liquefaction of wastewater irrigated willow	00_DOCUMENT_ERRATUM	1	1
48220	85064671806	000553579000003	10.1007/s40093-019-0262-x	Achuba	Achuba and Oshiokpu	2019	International Journal of Recycling of Organic Waste in Agriculture	Correction to: Growth and metabolic activities of cowpea seedlings exposed to artificial pond wastewateru2011treated soil (International Journal of Recycling of Organic Waste in Agriculture, (2019), 8, 4, (351-359), 10.1007/s40093-019-0262-x)	00_DOCUMENT_ERRATUM	1	1
48499	85087010096	000559064700012	10.1016/j.fuel.2020.118527	Thompson	Thompson et al.	2020	Fuel	Corrigendum to u201cInfluence of hydrothermal pretreatment on the anaerobic digestion of pelagic Sargassum for biogas and fertiliser recoveryu201d [Fuel 279 (2020) 118527] (Fuel (2020) 279, (S0016236120315234), (10.1016/j.fuel.2020.118527))	00_DOCUMENT_ERRATUM	1	1
48525	85078202866	000559821400007	10.1038/s41598-020-57987-8	Sarfaraz	Sarfaraz et al.	2020	Scientific Reports	Publisher Correction: Characterization and carbon mineralization of biochars produced from different animal manures and plant residues (Scientific Reports, (2020), 10, 1, (955), 10.1038/s41598-020-57987-8)	00_DOCUMENT_ERRATUM	0	1
49386	85092010395	000574336800001	10.1007/s13280-020-01373-1	Drangert	Drangert	2021	Ambio	Correction to: Urban water and food security in this century and beyond: Resource-smart cities and residents (Ambio, (2021), 50, 3, (679-692), 10.1007/s13280-020-01373-1)	00_DOCUMENT_ERRATUM	1	1
49411	85091949503	000575122500001	10.1186/s40538-020-00187-3	El Asri	El Asri et al.	2020	Chemical and Biological Technologies in Agriculture	Correction to: Evaluation of physicochemical, microbiological, and energetic characteristics of four agricultural wastes for use in the production of green energy in Moroccan farms (Chemical and Biological Technologies in Agriculture, (2020), 7, 1, (21), 10.1186/s40538-020-00187-3)	00_DOCUMENT_ERRATUM	1	1
49509	85084460387	000576481200005	10.1016/j.scitotenv.2020.138968	Lalander	Lalander et al.	2020	Science of the Total Environment	Corrigendum to u201cProcess efficiency and ventilation requirement in black soldier fly larvae composting of substrates with high water contentu201d [Sci. Total Environ. 729 (2020) 138968] (Science of the Total Environment (2020) 729, (S0048969720324852), (10.1016/j.scitotenv.2020.138968))	00_DOCUMENT_ERRATUM	0	1
49933	85093089766	000582480500005	10.2166/wst.2020.372	González	González et al.	2020	Water Science and Technology	Erratum: Wastewater nutrient recovery using twin-layer microalgae technology for biofertilizer production (Water Science and Technology (2021) 82:6 (1044-1061) DOI: 10.2166/wst.2020.372)	00_DOCUMENT_ERRATUM	1	1
50848	85098498226	000599497500037	10.5004/dwt.2020.26304	Khelifi	Khelifi et al.	2020	Desalination and Water Treatment	Corrigendum: Performance of a local clay deposit in adsorptive and photochemical removal of acridine orange dye and DNA indicator from wastewater (Desalination and Water Treatment, (2020) 206, (396-406), 10.5004/dwt.2020.26304)	00_DOCUMENT_ERRATUM	1	1
50855	85093669768	000599515700013	10.1016/j.watres.2020.116521	Ye	Ye et al.	2021	Water Research	Corrigendum to Dissolving the high-cost with acidity: A happy encounter between fluidized struvite crystallization and wastewater from activated carbon manufacture [Water Research, 188 (2021) 116521](S0043135420310563)(10.1016/j.watres.2020.116521)	00_DOCUMENT_ERRATUM	1	1
50857	85097045128	000599647700008	10.1016/j.renene.2020.11.014	Vieira de Mendonça	Vieira de Mendonça et al.	2021	Renewable Energy	Corrigendum to u201cMicroalgae in a global world: new solutions for old problems?u201d [Renewable Energy volume 165, part 1, (2021) 842–862] (Renewable Energy (2021) 165(P1) (842–862), (S0960148120317456), (10.1016/j.renene.2020.11.014))	00_DOCUMENT_ERRATUM	1	1
50905	85096602720	000600044500013	10.1016/j.biortech.2020.124407	Chen	Chen et al.	2021	Bioresource Technology	Corrigendum to u201cPerformance of double circulation anaerobic sludge bed reactor: Biomass self-balanceu201d [Bioresour. Technol. 320 (2020) 124407](S0960852420316813)(10.1016/j.biortech.2020.124407)	00_DOCUMENT_ERRATUM	1	1
50979	85097458779	000600837200020	10.1016/j.aquatox.2020.105707	Vendrell-Puigmitja	Vendrell-Puigmitja et al.	2021	Aquatic Toxicology	Corrigendum to u201cEffects of an hypersaline effluent from an abandoned potash mine on freshwater biofilm and diatom communitiesu201d [Aquat. Toxicol. 230 (2020) 105707] (Aquatic Toxicology (2021) 230, (S0166445X20304562), (10.1016/j.aquatox.2020.105707))	00_DOCUMENT_ERRATUM	1	1
51245	85098167603	000605496400002	10.1016/j.biombioe.2020.105928	Lee	Lee et al.	2021	Biomass and Bioenergy	Corrigendum to u201cEffect of digestate and digestate supplemented with biochar on switchgrass growth and chemical compositionu201d [Biomass Bioenergy, 144 (2021) 105928] (Biomass and Bioenergy (2021) 144, (S096195342030461X), (10.1016/j.biombioe.2020.105928))	00_DOCUMENT_ERRATUM	1	1
51377	85098106984	000607543600009	10.1016/j.biortech.2020.124531	Chen	Chen et al.	2021	Bioresource Technology	Performance of DOuble Circulation Anaerobic Sludge bed reactor: Biomass self-balance	00_DOCUMENT_ERRATUM	1	1
51551	85099962623	000609629500001	10.1038/s41545-020-00097-9	Ownby	Ownby et al.	2021	npj Clean Water	Author Correction: Phosphorus removal and recovery from wastewater via hybrid ion exchange nanotechnology: a study on sustainable regeneration chemistries (npj Clean Water, (2021), 4, 1, (6), 10.1038/s41545-020-00097-9)	00_DOCUMENT_ERRATUM	1	1
51977	85098980761	000617676800089	10.1016/j.scitotenv.2020.144378	Custódio	Custódio et al.	2021	Science of the Total Environment	Corrigendum to u201cTesting the hydroponic performance of the edible halophyte Halimione portulacoides, a potential extractive species for coastal Integrated Multi-Trophic Aquacultureu201d [Sci. Total Environ. 766 (2021) 144378] (Science of the Total Environment (2021) 766, (S0048969720379092), (10.1016/j.scitotenv.2020.144378))	00_DOCUMENT_ERRATUM	1	1
52054	85101034172	000619222400001	10.1038/s41545-021-00104-7	Ownby	Ownby et al.	2021	npj Clean Water	Phosphorus removal and recovery from wastewater via hybrid ion exchange nanotechnology: a study on sustainable regeneration chemistries	00_DOCUMENT_ERRATUM	1	1
52401	85102557475	000628734200001	10.1007/s10705-021-10127-8	Kesenheimer	Kesenheimer et al.	2021	Nutrient Cycling in Agroecosystems	Correction to: Nitrification inhibitors reduce N2O emissions induced by application of biogas digestate to oilseed rape (Nutrient Cycling in Agroecosystems, (2021), 120, 1, (99-118), 10.1007/s10705-021-10127-8)	00_DOCUMENT_ERRATUM	1	1
52953	85104596556	000639929400001	10.1088/2053-1591/abeb89	Meng	Meng	2021	Materials Research Express	Erratum: Sustainable application of silvered nickel foam for the highly efficient degradation of rhodamine B (Materials Research Express 8 (045701) DOI: 10.1088/2053-1591/abeb89)	00_DOCUMENT_ERRATUM	1	1
53122	85105197879	000643190500001	10.1007/s11356-021-14021-2	Chen	Chen et al.	2021	Environmental Science and Pollution Research	Correction to: Transfer of metal element in soil plant chicken food chain: health risk assessment (Environmental Science and Pollution Research, (2021), 10.1007/s11356-021-14021-2)	00_DOCUMENT_ERRATUM	0	1
53245	85104936663	000647019300001	10.1186/s12864-021-07632-z	Borker	Borker et al.	2021	BMC Genomics	Correction to: Comparative genomics and physiological investigation supported safety, cold adaptation, efficient hydrolytic and plant growth-promoting potential of psychrotrophic Glutamicibacter arilaitensis LJH19, isolated from night-soil compost (BMC Genomics, (2021), 22, 1, (307), 10.1186/s12864-021-07632-z)	00_DOCUMENT_ERRATUM	1	1
53403	85111012360	000648736100021	10.1016/j.bej.2021.108030	He	He et al.	2021	Biochemical Engineering Journal	A value-added insight of reusing microplastic waste: Carrier particle in fluidized bed bioreactor for simultaneous carbon and nitrogen removal from septic wastewater	00_DOCUMENT_ERRATUM	1	1
53457	85105939742	000650196100013	10.1007/s11356-021-14206-9	Wu	Wu et al.	2021	Environmental Science and Pollution Research	Correction to: Preparation of GO/MIL-101(Fe,cu) composite and its adsorption mechanisms for phosphate in aqueous solution (Environmental Science and Pollution Research, (2021), 28, 37, (51391-51403), 10.1007/s11356-021-14206-9)	00_DOCUMENT_ERRATUM	1	1
53555	85103259647	000652345200030	10.3168/jds.2020-19787	Souza	Souza et al.	2021	Journal of Dairy Science	Corrigendum to u201cMilk urea nitrogen variation explained by differences in urea transport into the gastrointestinal tract in lactating dairy cowsu201d (J. Dairy Sci. 104:6715–6726) (Journal of Dairy Science (2021) 104(6) (6715–6726), (S0022030221004550), (10.3168/jds.2020-19787))	00_DOCUMENT_ERRATUM	1	1
53862	85105776084	000657647300001	10.1016/j.desal.2021.115147	Pan	Pan et al.	2021	Desalination	Corrigendum to u201cSewage sludge ash-based thermo-responsive hydrogel as a novel draw agent towards high performance of water flux and recovery for forward-osmosisu201d [Desalination 512 (2021) 115147] (Desalination (2021) 512, (S0011916421002186), (10.1016/j.desal.2021.115147))	00_DOCUMENT_ERRATUM	1	1
53906	85075761708	000658473100034	10.1016/j.sciaf.2019.e00246	Mhete	Mhete et al.	2020	Scientific African	Erratum regarding missing Declaration of Competing Interest statements in previously published articles (Scientific African (2020) 7, (S2468227619308075), (10.1016/j.sciaf.2019.e00246))	00_DOCUMENT_ERRATUM	1	1
53913	85107611602	000658612800002	10.1007/s42729-021-00524-x	Eid	Eid et al.	2021	Journal of Soil Science and Plant Nutrition	Correction to: Monitored Sewage Sludge Application Improves Soil Quality, Enhances Plant Growth, and Provides Evidence for Metal Remediation by Sorghum bicolor L. (Journal of Soil Science and Plant Nutrition, (2021), 21, 3, (2325-2338), 10.1007/s42729-021-00524-x)	00_DOCUMENT_ERRATUM	1	1
53926	85105770783	000658810900009	10.1038/s41598-021-89351-9	Soliman	Soliman et al.	2021	Scientific Reports	Author Correction: Experimentally and theoretically approaches for disperse red 60 dye adsorption on novel quaternary nanocomposites (Scientific Reports, (2021), 11, 1, (10000), 10.1038/s41598-021-89351-9)	00_DOCUMENT_ERRATUM	0	1
54048	85110987815	000660544500001	10.2166/wst.2021.212	González	González et al.	2021	Water Science and Technology	Wastewater nutrient recovery using twin-layer microalgae technology for biofertilizer production	00_DOCUMENT_ERRATUM	1	1
54331	85111031875	000665803700010	10.1016/j.desal.2021.115167	Pan	Pan et al.	2021	Desalination	Sewage sludge ash-based thermo-responsive hydrogel as a novel draw agent towards high performance of water flux and recovery for forward-osmosis	00_DOCUMENT_ERRATUM	1	1
62706	4644275163	000224953700018	10.1016/j.biortech.2004.05.016	Gerber	Gerber et al.	2005	Bioresource Technology	Erratum: Geographical determinants and environmental implications of livestock production intensification in Asia (Bioresource Technology (2005) 96 (263-276) DOI: 10.1016/j.biortech.2004.05.016)	00_DOCUMENT_ERRATUM	1	1
63738	33644896520	000235949200004	10.1007/s10705-005-5770-6	Jürgen	Jürgen et al.	2006	Nutrient Cycling in Agroecosystems	Erratum: Nutrient flows in suckler farm systems under two levels of intensity (Nutrient Cycling in Agroecosystems (2006) 74 (41-57) DOI 10.1007/s10705-005-5770-6)	00_DOCUMENT_ERRATUM	1	1
64135	33746381652	000239868300005	10.1016/j.procbio.2006.04.006	Ahn	Ahn and Choi	2006	Process Biochemistry	Corrigendum to "Autotrophic nitrogen removal from sludge digester liquids in upflow sludge bed reactor with external aeration" [Process Biochem. 41 (2006) 1945-1950] (DOI:10.1016/j.procbio.2006.04.006)	00_DOCUMENT_ERRATUM	1	1
70890	84939890685	000347705300009	10.1007/s10113-014-0653-5	Gierlinger	Gierlinger	2014	Regional Environmental Change	Erratum to: Food and feed supply and waste disposal in the industrialising city of Vienna (1830–1913): a special focus on urban nitrogen flows(RegEnvironChange, (2015), 15, 317-327, Doi:10.1007/s10113-014-0653-5)	00_DOCUMENT_ERRATUM	1	1
77015	85057583205	000453540800051	10.1016/j.aquaculture.2018.10.019	Biermann	Biermann and Geist	2019	Aquaculture	Corrigendum to 'Life cycle assessment of common carp (Cyprinus carpio L.) – A comparison of the environmental impacts of conventional and organic carp aquaculture in Germany' (Aquaculture (2019) 501 (404–415), (S0044848617317891), (10.1016/j.aquaculture.2018.10.019))	00_DOCUMENT_ERRATUM	1	1
77519	85064981882	000468191200054	10.1016/j.scitotenv.2019.04.261	Cimbritz	Cimbritz et al.	2019	Science of the Total Environment	Corrigendum to u201cPAC dosing to an MBBR – Effects on adsorption of micropollutants, nitrification and microbial communityu201d (Science of the Total Environment (2019) 677 (571–579), (S0048969719317966), (10.1016/j.scitotenv.2019.04.261))	00_DOCUMENT_ERRATUM	0	1
78748	85077678633	000551345500001	10.1038/s41598-019-55234-3	Akram	Akram et al.	2020	Scientific Reports	Enhancing nutrient recycling from excreta to meet crop nutrient needs in Sweden u2013 a spatial analysis	00_DOCUMENT_ERRATUM	1	1
88859	13844262902	000227581800006	10.1016/j.jconhyd.2004.12.003	Pavelic	Pavelic et al.	2005	Journal of Contaminant Hydrology	Erratum: Fate of disinfection by-products in groundwater during aquifer storage and recovery with reclaimed water (Journal of Contaminant Hydrology (2005) 77 (119-141) DOI: 10.1016/j.jconhyd.2004.12.003)	00_DOCUMENT_ERRATUM	1	0
89389	29144485483	000233967900011	10.1071/ar04187_co	Kliese	Kliese et al.	2005	Australian Journal of Agricultural Research	Erratum: Piggery pond sludge as a nitrogen source for crops. 1. Mineral N supply estimated from laboratory incubations and field application of stockpiled and wet sludge (Australian Journal of Agricultural Research 56:3 (245-255))	00_DOCUMENT_ERRATUM	1	0
89637	33745228399	000241667200036	10.1038/sj.ki.5000439	Hara	Hara et al.	2006	Kidney International	Erratum: Blockade of VEGF accelerates proteinuria, via decrease in nephrin expression in rat crescentic glomerulonephritis (Kidney International (2006) 69, (1986-1995) DOI: 10.1038/sj.ki.5000439)	00_DOCUMENT_ERRATUM	1	0
89818	33750606098	000241560100013	10.1038/ncpendmet0327	Grossman	Grossman et al.	2006	Nature Clinical Practice Endocrinology and Metabolism	Erratum: Cushing's syndrome caused by an occult source: Difficulties in diagnosis and management (Nature Clinical Practice Endocrinology and Metabolism (2006) 2, (642-647) DOI: 10.1038/ncpendmet0327)	00_DOCUMENT_ERRATUM	1	0
89848	33751200628	000243609300012	10.1016/j.jhazmat.2006.06.030	Tsui	Tsui and Roy	2007	Journal of Hazardous Materials	Corrigendum to "Effect of compost age and composition on the atrazine removal from solution" [J. Hazard. Mater. B 139 (2007) 79-85] (DOI:10.1016/j.jhazmat.2006.06.030)	00_DOCUMENT_ERRATUM	1	0
90700	47849123486	000259536900015	10.1016/j.scitotenv.2008.05.014	Jenkins	Jenkins et al.	2008	Science of the Total Environment	Corrigendum to "Rainfall and tillage effects on transport of fecal bacteria and sex hormones 17β-estradiol and testosterone from broiler litter applications to a Georgia Piedmont Ultisol" [Science of the Total Environment 403 (2008) 154-163] (DOI:10.1016/j.scitotenv.2008.05.014)	00_DOCUMENT_ERRATUM	1	0
91592	67349250451	000267199900003	10.1016/j.scitotenv.2009.02.028	Edwards	Edwards et al.	2009	Science of the Total Environment	Corrigendum to "Pharmaceutical and personal care products in tile drainage following surface spreading and injection of dewatered municipal biosolids to an agricultural field" [Science of the Total Environment 407 (2009) 4220-4230] (DOI:10.1016/j.scitotenv.2009.02.028)	00_DOCUMENT_ERRATUM	1	0
92008	70449341482	000270403800015	10.1002/jctb.2215	Bernardo	Bernardo and Rene	2009	Journal of Chemical Technology and Biotechnology	Erratum: Contribution of agro-wastematerialmain components (hemicelluloses, cellulose, and lignin) to the removal of chromium (III) from aqueous solution (Journal of Chemical Technology and Biotechnology (2009) 59 (1533-1538) DOI: 10.1002/jctb.2215)	00_DOCUMENT_ERRATUM	1	0
92278	75149178670	000273799900037	10.1161/ATVBAHA.109.198622	Pignatelli	Pignatelli et al.	2010	Arteriosclerosis, Thrombosis, and Vascular Biology	Erratum: (Arteriosclerosis, Thrombosis, and Vascular Biology (2010) 30 (360-367) DOI: 10.1161/ATVBAHA.109.198622)	00_DOCUMENT_ERRATUM	1	0
92454	77949801479	000275857800001	10.1152/ajpregu.00002.2010	McDonough	McDonough	2010	American Journal of Physiology - Regulatory Integrative and Comparative Physiology	Erratum: Mechanisms of proximal tubule sodium transport regulation that link extracellular fluid volume and blood pressure (The American Journal of Physiology - Regulatory, Integrative and Comparative Physiology (2010) 298 (R851-R861) DOI: 10.1152/ajpregu.00002.2010)	00_DOCUMENT_ERRATUM	1	0
93027	78650625418	000285468800014	10.1007/s11270-010-0412-2	Kim	Kim et al.	2011	Water, Air, and Soil Pollution	Erratum: Occurrence and environmental fate of veterinary antibiotics in the terrestrial environment (Water, Air, and Soil Pollution (2011) 214 (163-174) DOI: 10.1007/s11270-010-0412-2)	00_DOCUMENT_ERRATUM	1	0
93464	80052789225	000295845300019	10.1007/s12665-011-0902-6	Zhao	Zhao et al.	2011	Environmental Earth Sciences	Erratum to: Spatial-temporal characteristics of surface water quality in the Taihu Basin, China (Environ Earth Sci, 10.1007/s12665-011-0902-6)	00_DOCUMENT_ERRATUM	1	0
94241	84869861924	000312177300011	10.1016/j.chroma.2012.10.040	Capriotti	Capriotti et al.	2012	Journal of Chromatography A	Corrigendum to "Multiclass screening method based on solvent extraction and liquid chromatography-tandem mass spectrometry for the determination of antimicrobials and mycotoxins in egg" [J. Chromatogr. A 1268 (2012) 84-90]: (doi : 10.1016/j.chroma.2012.10.040)	00_DOCUMENT_ERRATUM	1	0
94342	84872089139	000315281300036	10.1007/s11270-012-1432-x	Mohammed	Mohammed et al.	2013	Water, Air, and Soil Pollution	Erratum: Fate and transport of EDCs in soils: Estrone and its sulfate conjugate's adsorption from mediator solutions (Water, Air, and Soil Pollution DOI: 10.1007/s11270-012-1432-x)	00_DOCUMENT_ERRATUM	1	0
94440	84874959335	000314033300036	10.1007/s10661-012-2725-7	Gao	Gao et al.	2013	Environmental Monitoring and Assessment	Erratum: Investigation of organic pollutants in wastewater-irrigated soil and its DNA damage and oxidative damage on mice (Environ Monit Assess, (2013) 185,3, (2475-2482), 10.1007/s10661-012-2725-7)	00_DOCUMENT_ERRATUM	1	0
94505	84876271934	000317195600031	10.1210/jc.2012-3200	Bertagna	Bertagna and Guignat	2013	Journal of Clinical Endocrinology and Metabolism	Erratum: Approach to the Cushing's disease patient with persistent/recurrent hypercortisolism after pituitary surgery (Journal of Clinical Endocrinology and Metabolism (2013) 98, (1307-1318) DOI: 10.1210/jc.2012-3200)	00_DOCUMENT_ERRATUM	1	0
94668	84880175374	000321653200001	10.1155/2013/796373	Mahmood	Mahmood et al.	2013	BioMed Research International	Corrigendum to: "Natural treatment systems as sustainable ecotechnologies for the developing countries"Natural, (BioMed Research International, (2013) 2013 (796373) DOI: 10.1155/2013/796373)	00_DOCUMENT_ERRATUM	1	0
94751	84882611295	000322155900032	10.1007/s11010-013-1712-9	Barudzic	Barudzic et al.	2013	Molecular and Cellular Biochemistry	Erratum: The effects of cyclooxygenase and nitric oxide synthase inhibition on oxidative stress in isolated rat heart (Mol Cell Biochem, (2013) 381,1-2, (301-311), 10.1007/s11010-013-1712-9)	00_DOCUMENT_ERRATUM	1	0
95025	84892634493	000334828000024	10.1016/j.biortech.2013.12.067	Chen	Chen et al.	2014	Bioresource Technology	Corrigendum to u201cIntegrated simultaneous desulfurization and denitrification (ISDD) process at various COD/sulfate ratiosu201d [Bioresour. Technol. 155 (2014) 161u2013169] (Integrated simultaneous desulfurization and denitrification (ISDD) process at various COD/sulfate ratios (2014) 155 (161u2013169), (S096085241301907X), (10.1016/j.biortech.2013.12.067))	00_DOCUMENT_ERRATUM	1	0
95429	84905826745	000344428700003	10.1016/j.jhazmat.2014.07.052	Li	Li et al.	2014	Journal of Hazardous Materials	Corrigendum to "Removal of aqueous Hg(II) and Cr(VI) using phytic acid doped polyaniline/cellulose acetate composite mem brane" [J. Hazard. Mater. 280 (2014) 20-30] DOI: 10.1016/j.jhazmat.2014.07.052	00_DOCUMENT_ERRATUM	1	0
95561	84911960719	000345096000012	10.2134/jeq2014.04.0153	Woodward	Woodward et al.	2014	Journal of Environmental Quality	Erratum: Vadose zone transport of natural and synthetic estrogen hormones at Penn State's "living filter" wastewater irrigation site [J. Environ. Qual., 43, 6, (1933-1941)] DOI: 10.2134/jeq2014.04.0153	00_DOCUMENT_ERRATUM	1	0
95642	84920266389	000331644200001	10.1007/s10654-013-9820-0	Tsukinoki	Tsukinoki and Murakami	2013	European Journal of Epidemiology	Erratum to: Non-communicable disease epidemic: Epidemiology in action (EuroEpi 2013 and NordicEpi 2013) (European Journal of Epidemiology (2013) 28, (S1-S270) DOI: 10.1007/s10654-013-9820-0)	00_DOCUMENT_ERRATUM	1	0
95794	84925482626	000428905400002	10.1007/s12328-014-0540-0	Yasuda	Yasuda et al.	2015	Clinical Journal of Gastroenterology	Erratum to: Intestinal necrosis due to norovirus enteritis[Clin J Gastroenterol (2015), 8, 10, 13, 10.1007/s12328-014-0540-0]	00_DOCUMENT_ERRATUM	1	0
96088	84937571906	000354577700002	10.1080/10962247.2015.1040526	Fiore	Fiore et al.	2015	Journal of the Air and Waste Management Association	Corrigendum: u201cAir Quality and Climate Connectionsu201d [Journal of the Air & Waste Management Association, (65), (2015), 645-685, DOI: 10.1080/10962247.2015.1040526]	00_DOCUMENT_ERRATUM	1	0
96108	84938060332	000350350000006	10.1007/s00449-014-1285-3	Pandey	Pandey et al.	2015	Bioprocess and Biosystems Engineering	Correction to: Escherichia coli persistence kinetics in dairy manure at moderate, mesophilic, and thermophilic temperatures under aerobic and anaerobic environments (Bioprocess and Biosystems Engineering, (2015), 38, 3, (457-467), 10.1007/s00449-014-1285-3)	00_DOCUMENT_ERRATUM	1	0
96383	84947038173	000364988800008	10.1016/j.exger.2015.08.003	Hayward	Hayward et al.	2015	Experimental Gerontology	Corrigendum to u201casynchrony of senescence among phenotypic traits in a wild mammal populationu201d [Exp. Gerontol. 71 (2015) 56–68] (S0531556515300267) (10.1016/j.exger.2015.08.003)	00_DOCUMENT_ERRATUM	1	0
96387	84947270528	000365151200009	10.1021/acs.est.5b04254	Zeng	Zeng and Mitch	2015	Environmental Science and Technology	Erratum: Contribution of N-nitrosamines and their precursors to domestic sewage by greywaters and blackwaters (Environmental Science and Technology (2015) 49:22 (13158-13167) DOI: 10.1021/acs.est.5b04254)	00_DOCUMENT_ERRATUM	1	0
96464	84951094727	000216262100006	10.1055/s-0035-1556831	Das	Das et al.	2015	Journal of Pediatric Neurology	Erratum: Hypokalemic quadriparesis with electrophysiological changes in a child with distal renal tubular acidosis and nephrocalcinosis (Journal of Pediatric Neurology (2015) 13:3 DOI: 10.1055/s-0035-1556831)	00_DOCUMENT_ERRATUM	1	0
97354	84989946559	000384841900026	10.1021/acs.est.6b01560	Li	Li et al.	2016	Environmental Science and Technology	Correction to: Nitrate reverses severe nitrite inhibition of anaerobic ammonium oxidation (anammox) activity in continuously-fed bioreactors (Environmental Science and Technology (2016) 50:19 (10518-10526) DOI: 10.1021/acs.est.6b01560)	00_DOCUMENT_ERRATUM	1	0
97556	85003955399	000391303600157	10.1136/bmjopen-2016-011034	Wesseling	Wesseling et al.	2016	BMJ Open	Erratum: Heat stress, hydration and uric acid: A crosssectional study in workers of three occupations in a hotspot of Mesoamerican nephropathy in Nicaragua (BMJ Open (2016) 6 (e011034) DOI: 10.1136/bmjopen-2016-011034)	00_DOCUMENT_ERRATUM	1	0
97727	85011633085	000394200800040	10.1016/j.watres.2017.01.032	Wu	Wu and Englehardt	2017	Water Research	Mineralizing urban net-zero water treatment: Field experience for energy-positive water management	00_DOCUMENT_ERRATUM	1	0
97825	85014957308	000430196000014	10.1007/s11367-017-1290-2	Muñoz	Muñoz et al.	2018	International Journal of Life Cycle Assessment	Erratum to: Life cycle assessment of chitosan production in India and Europe (The International Journal of Life Cycle Assessment, (2018), 23, 5, (1151-1160), 10.1007/s11367-017-1290-2)	00_DOCUMENT_ERRATUM	1	0
98014	85019749007	000402250300010	10.1016/j.aca.2017.04.024	Suzuki	Suzuki et al.	2017	Analytica Chimica Acta	Corrigendum to u201cSeparate screening of brominated and chlorinated dioxins in field samples using in vitro reporter gene assays with rat and mouse hepatoma cell linesu201d (ACA (2017) 975 (86–95) (S0003267017304968) (10.1016/j.aca.2017.04.024))	00_DOCUMENT_ERRATUM	1	0
98066	85020315012	000405502400055	10.1016/j.biortech.2017.05.154	Ma	Ma et al.	2017	Bioresource Technology	Corrigendum to u201cNew insights into co-digestion of activated sludge and food waste: Biogas versus biofertilizeru201d [Bioresource Technology 241 (2017) 448–453] (S0960852417308222)(10.1016/j.biortech.2017.05.154)	00_DOCUMENT_ERRATUM	1	0
98214	85025128351	000406681700068	10.3390/w9070517	Messer	Messer et al.	2017	Water (Switzerland)	Correction: Comparison of four nitrate removal kinetic models in two distinct wetland restoration mesocosm systems [Water, 9, (2017) (517)] Doi: 10.3390/w9070517	00_DOCUMENT_ERRATUM	1	0
98608	85036557505	000423005400015	10.1016/j.resconrec.2017.11.008	Li	Li et al.	2018	Resources, Conservation and Recycling	Corrigendum to u201cBibliometric analysis of research trends on solid waste reuse and recycling during 1992–2016u201d (Resources, Conservation &Recycling (2018) 130 (109–117), (S0921344917303841), (10.1016/j.resconrec.2017.11.008))	00_DOCUMENT_ERRATUM	1	0
99035	85047056295	000444471100012	10.1016/j.syapm.2018.05.002	Michelini	Michelini et al.	2018	Systematic and Applied Microbiology	Bifidobacterium aerophilum sp. nov., Bifidobacterium avesanii sp. nov. and Bifidobacterium ramosum sp. nov.: Three novel taxa from the faeces of cotton-top tamarin (Saguinus oedipus L.)	00_DOCUMENT_ERRATUM	1	0
99131	85048586070	000446407100007	10.1007/s40620-018-0499-x	Cabiddu	Cabiddu et al.	2018	Journal of Nephrology	Correction to: A best-practice position statement on pregnancy after kidney transplantation: focusing on the unsolved questions. The Kidney and Pregnancy Study Group of the Italian Society of Nephrology (Journal of Nephrology, (2018), 31, 5, (665-681), 10.1007/s40620-018-0499-x)	00_DOCUMENT_ERRATUM	1	0
99225	85050527500	000439120000015	10.1371/journal.pone.0200095	De Leon	De Leon et al.	2018	PLoS ONE	Erratum: Bacterial diversity of bat guano from cabalyorisa cave, mabini, pangasinan, philippines: A first report on the metagenome of philippine bat guano (PLoS ONE (2018) 13:10 (e0205947) DOI: 10.1371/journal.pone.0200095)	00_DOCUMENT_ERRATUM	1	0
99323	85052655698	000446076500113	10.1016/j.scitotenv.2018.08.360	Hwangbo	Hwangbo et al.	2019	Science of the Total Environment	Corrigendum to u201cEffectiveness of zinc oxide-assisted photocatalysis for concerned constituents in reclaimed wastewater: 1,4-Dioxane, trihalomethanes, antibiotics, antibiotic resistant bacteria (ARB), and antibiotic resistance genes (ARGs)u201d [Sci. Total Environ. 649 (2019) 1189–1197](S004896971833331X)(10.1016/j.scitotenv.2018.08.360)	00_DOCUMENT_ERRATUM	1	0
99358	85053201030	000448098000111	10.1016/j.jclepro.2018.08.206	Soteriades	Soteriades et al.	2018	Journal of Cleaner Production	Corrigendum to u201cEffects of high-sugar grasses and improved manure management on the environmental footprint of milk production at the farm levelu201d (Journal of Cleaner Production (2018) 202 (1241–1252), (S0959652618325563) (10.1016/j.jclepro.2018.08.206))	00_DOCUMENT_ERRATUM	1	0
99700	85059634259	000460831600081	10.1007/s11356-018-4002-y	Lü	Lü et al.	2019	Environmental Science and Pollution Research	Correction to: One-step synthesis of versatile magnetic nanoparticles for efficiently removing emulsified oil droplets and cationic and anionic heavy metal ions from the aqueous environment (Environmental Science and Pollution Research, (2019), 26, 6, (6153-6166), 10.1007/s11356-018-4002-y)	00_DOCUMENT_ERRATUM	1	0
99833	85062003407	000463180700101	10.1016/j.scitotenv.2019.02.250	Rico	Rico et al.	2019	Science of the Total Environment	Corrigendum to u201cIdentification of contaminants of concern in the upper Tagus river basin (central Spain). Part 1: Screening, quantitative analysis and comparison of sampling methodsu201d [Sci. Total Environ. Volume 666 (2019), 1058–1070] (Science of the Total Environment (2019) 666 (1058–1070), (S004896971930748X), (10.1016/j.scitotenv.2019.02.250))	00_DOCUMENT_ERRATUM	1	0
99842	85062169299	000465054600082	10.1016/j.chemosphere.2019.02.126	Melo	Melo et al.	2019	Chemosphere	Plant and soil responses to hydrothermally converted sewage sludge (sewchar)	00_DOCUMENT_ERRATUM	1	0
99907	85063207185	000468697300045	10.1021/acs.oprd.9b00097	Aurich	Aurich et al.	2019	Organic Process Research and Development	Improved Isolation of Microbiologically Produced (2R,3S)-Isocitric Acid by Adsorption on Activated Carbon and Recovery with Methanol	00_DOCUMENT_ERRATUM	1	0
100049	85065524780	000471206700023	10.1016/j.resconrec.2019.05.004	Li	Li et al.	2019	Resources, Conservation and Recycling	Bibliometric analysis of research trends on solid waste reuse and recycling during 1992–2016	00_DOCUMENT_ERRATUM	1	0
100065	85065770916	000473063400019	10.1002/jpln.201970035	Akoto-Danso	Akoto-Danso et al.	2019	Journal of Plant Nutrition and Soil Science	Nutrient flows and balances in intensively managed vegetable production of two West African cities	00_DOCUMENT_ERRATUM	1	0
100084	85066078844	000468787800006	10.1039/c8em00452h	Pilewski	Pilewski et al.	2019	Environmental Science: Processes and Impacts	Correction: Effect of maturity and mineralogy on fluid-rock reactions in the Marcellus Shale (Environmental Science: Processes and Impacts (2019) DOI: 10.1039/c8em00452h)	00_DOCUMENT_ERRATUM	1	0
100447	85072208755	000489307800008	10.1016/j.algal.2019.101654	Aston	Aston et al.	2019	Algal Research	Application of aqueous alkaline extraction to remove ash from algae harvested from an algal turf scrubber	00_DOCUMENT_ERRATUM	1	0
100557	85074038342	000536437000006	10.1007/s10653-019-00417-0	Najafi Saleh	Najafi Saleh et al.	2020	Environmental Geochemistry and Health	Correction to: Assessment of groundwater quality around municipal solid waste landfill by using Water Quality Index for groundwater resources and multivariate statistical technique: a case study of the landfill site, Qaem Shahr City, Iran (Environmental Geochemistry and Health, (2020), 42, 5, (1305-1319), 10.1007/s10653-019-00417-0)	00_DOCUMENT_ERRATUM	1	0
100599	85074629703	000468506100001	10.1155/2019/9104563			2019	Journal of Nanomaterials	Study of modern nano enhanced techniques for removal of dyes and metals	00_DOCUMENT_ERRATUM	1	0
100614	85074784739	000500590700003	10.1016/j.scitotenv.2019.134423	Wei	Wei et al.	2020	Science of the Total Environment	Corrigendum to u201cBiochar effects on crop yields and nitrogen loss depending on fertilizationu201d (Science of the Total Environment (2020) 702, (S0048969719344146), (10.1016/j.scitotenv.2019.134423))	00_DOCUMENT_ERRATUM	1	0
100696	85076244828	000515090100015	10.1016/j.cimid.2019.101403	Oliveira	Oliveira et al.	2020	Comparative Immunology, Microbiology and Infectious Diseases	Erratum to: Bovine papillomavirus E5 oncoprotein upregulates parkin-dependent mitophagy in urothelial cells of cattle with spontaneous papillomavirus infection: a mechanistic study (Comparative Immunology, Microbiology and Infectious Diseases (2020) 68, (S0147957119302000), (10.1016/j.cimid.2019.101403))	00_DOCUMENT_ERRATUM	1	0
100711	85076514734	000508129700160	10.1016/j.scitotenv.2019.135991	Wei	Wei et al.	2020	Science of the Total Environment	Biochar effects on crop yields and nitrogen loss depending on fertilization	00_DOCUMENT_ERRATUM	1	0
100819	85077952938	000508464500145	10.1021/acsami.9b23279	Xiao	Xiao et al.	2020	ACS Applied Materials and Interfaces	Porous Zr-Based Metal-Organic Frameworks (Zr-MOFs)-Incorporated Thin-Film Nanocomposite Membrane toward Enhanced Desalination Performance	00_DOCUMENT_ERRATUM	1	0
101060	85082023687	000528857700063	10.1016/j.biortech.2020.123195	Xing	Xing et al.	2020	Bioresource Technology	Corrigendum to u201cStable and high-rate anaerobic co-digestion of food waste and cow manure: Optimisation of start-up conditionsu201d [Bioresour. Technol. 307 (2020) 1–9/123195] (Bioresource Technology (2020) 307, (S0960852420304661), (10.1016/j.biortech.2020.123195))	00_DOCUMENT_ERRATUM	1	0
101133	85083071461	000525489400001	10.1186/s12882-020-01773-1	Gerges-Knafl	Gerges-Knafl et al.	2020	BMC Nephrology	Erratum: The urinary microbiome shows different bacterial genera in renal transplant recipients and non-transplant patients at time of acute kidney injury - A pilot study (BMC Nephrology (2020) 21: 117 DOI: 10.1186/s12882-020-01773-1)	00_DOCUMENT_ERRATUM	1	0
101177	85083560521	000528260600026	10.1073/pnas.1920975117	Sear	Sear et al.	2020	Proceedings of the National Academy of Sciences of the United States of America	Erratum: Human settlement of East Polynesia earlier, incremental, and coincident with prolonged South Pacific drought (Proceedings of the National Academy of Sciences of the United States of America(2020)117(8813-8819)DOI: 10.1073/pnas.1920975117)	00_DOCUMENT_ERRATUM	1	0
101196	85083855268	000541924000063	10.1016/j.jhazmat.2020.122728	Cai	Cai et al.	2020	Journal of Hazardous Materials	Erratum to u201cCTAB–intercalated molybdenum disulfide nanosheets for enhanced simultaneous removal of Cr(VI) and Ni(II) from aqueous solutionsu201d [J. Hazard. Mater. 396 (2020) 122728] (Journal of Hazardous Materials (2020) 396, (S0304389420307172), (10.1016/j.jhazmat.2020.122728))	00_DOCUMENT_ERRATUM	1	0
101494	85087987531	000549384400002	10.1007/s12010-020-03363-1	Wang	Wang et al.	2020	Applied Biochemistry and Biotechnology	Author Correction: Dairy Manure Wastewater Remediation Using Non-airtight Digestion Pretreatment Followed by Microalgae Cultivation (Applied Biochemistry and Biotechnology, (2020), 192, 3, (1093-1105), 10.1007/s12010-020-03363-1)	00_DOCUMENT_ERRATUM	1	0
101499	85088040392	000560717300020	10.1016/j.biortech.2020.123830	Xing	Xing et al.	2020	Bioresource Technology	Corrigendum to u201cAcclimatization of anaerobic sludge with cow manure and realization of high-rate food waste digestion for biogas productionu201d [Bioresour. Technol. 315 (2020) 1–12/123830] (Bioresource Technology (2020) 315, (S0960852420311020), (10.1016/j.biortech.2020.123830))	00_DOCUMENT_ERRATUM	1	0
101616	85089584594	000577076100001	10.1016/j.biortech.2020.123994	Xing	Xing et al.	2020	Bioresource Technology	Corrigendum to 'Effects of long-term acclimatization on the optimum substrate mixture ratio and substrate to inoculum ratio in anaerobic codigestion of food waste and cow manure' Bioresour. Technol. 317 (2020) 1–13/123994 Bioresource Technology (2020) 317, (S0960852420312669), (10.1016/j.biortech.2020.123994))	00_DOCUMENT_ERRATUM	1	0
101623	85089638945	000610051700001	10.1093/jas/skaa169	Longhini	Longhini et al.	2020	Journal of animal science	Corrigendum to: PSVII-5 Soil parameters affect ammonia fluxes from livestock urine and urea fertilizer	00_DOCUMENT_ERRATUM	1	1
101723	85091176737	000571029500003	10.1007/s00253-020-10886-4	Ding	Ding et al.	2020	Applied Microbiology and Biotechnology	Correction to: Microbiome and nitrate removal processes by microorganisms on the ancient Preah Vihear temple of Cambodia revealed by metagenomics and N-15 isotope analyses (Applied Microbiology and Biotechnology, (2020), 104, 22, (9823-9837), 10.1007/s00253-020-10886-4)	00_DOCUMENT_ERRATUM	1	0
101724	85091184353	000571370000002	10.1007/s00267-020-01359-5	Preisner	Preisner et al.	2020	Environmental Management	An Analytical Review of Different Approaches to Wastewater Discharge Standards with Particular Emphasis on Nutrients	00_DOCUMENT_ERRATUM	1	0
101856	85093069980	000610051700001	10.1093/jas/skaa169	Longhini	Longhini et al.	2020	Journal of Animal Science	Erratum: PSVII-5 Soil parameters affect ammonia fluxes from livestock urine and urea fertilizer (Journal of Animal Science (2019) DOI: 10.1093/jas/skz258.607)	00_DOCUMENT_ERRATUM	1	1
101876	85093705989	000593019500003	10.1093/femsle/fnaa156	Papanikolaou	Papanikolaou and Aggelis	2020	FEMS Microbiology Letters	Erratum: Microbial products from wastes and residues (FEMS Microbiology Letters DOI: 10.1093/femsle/fnaa156)	00_DOCUMENT_ERRATUM	1	0
101942	85095710969	000575549100009	10.1016/j.jece.2020.104380	Sun	Sun et al.	2020	Journal of Environmental Chemical Engineering	Erratum: One-pot fabrication of rod-like magnesium silicate and its adsorption for Cd2+(J. Environ. Chem. Eng. (2020) 8 (104380) DOI: 10.1016/j.jece.2020.104380)	00_DOCUMENT_ERRATUM	1	0
101965	85095859494	000662119400004	10.1016/j.jhazmat.2020.124298	Shi	Shi et al.	2021	Journal of Hazardous Materials	Corrigendum to u201cHigh prevalence and persistence of carbapenem and colistin resistance in livestock farm environments in Chinau201d (Journal of Hazardous Materials (2021) 406, (S0304389420322883), (10.1016/j.jhazmat.2020.124298))	00_DOCUMENT_ERRATUM	1	0
102127	85098884769	000610102900009	10.1186/s12917-020-02720-w	Rosaria	Rosaria et al.	2021	BMC Veterinary Research	Correction to: Gastrointestinal ultrasonographic findings in cats with Feline panleukopenia: a case series (BMC Veterinary Research, (2021), 17, 1, (20), 10.1186/s12917-020-02720-w)	00_DOCUMENT_ERRATUM	1	0
102205	85099930731	000672536400017	10.1016/j.aoas.2021.01.004			2021	Annals of Agricultural Sciences	Temperature/duration couples variation of cocoa beans roasting on the quantity and quality properties of extracted cocoa butter	00_DOCUMENT_ERRATUM	1	0
102261	85100549895	000687214400003	10.1016/j.scitotenv.2021.145493	Chang	Chang et al.	2021	Science of the Total Environment	Sunlight-induced changes in naturally stored reclaimed water: Dissolved organic matter, micropollutant, and ecotoxicity	00_DOCUMENT_ERRATUM	1	0
102271	85100619484	000687214400001	10.1016/j.scitotenv.2021.145352	Cai	Cai et al.	2021	Science of the Total Environment	Study on removal of phosphorus as struvite from synthetic wastewater using a pilot-scale electrodialysis system with magnesium anode	00_DOCUMENT_ERRATUM	1	0
102477	85103427753	000653088500004	10.1016/j.scitotenv.2021.146546	Yang	Yang et al.	2021	Science of the Total Environment	Corrigendum to u201cMicroplastics in soil: A review on methods, occurrence, sources, and potential risku201d [Sci. Total Environ., 780 (2021) 146546] (Science of the Total Environment (2021) 780, (S0048969721016144), (10.1016/j.scitotenv.2021.146546))	00_DOCUMENT_ERRATUM	1	0
102681	85107440023	000576746300001	10.1007/s13762-020-02961-0	Ali	Ali et al.	2020	International Journal of Environmental Science and Technology	Correction to: A nanocomposite based on polyaniline, nickel and manganese oxides for dye removal from aqueous solutions (International Journal of Environmental Science and Technology, (2021), 18, 7, (2031-2050), 10.1007/s13762-020-02961-0)	00_DOCUMENT_ERRATUM	1	1
102789	85108509098	000684998900009	10.1016/j.scitotenv.2021.148318	Simha	Simha et al.	2021	Science of the Total Environment	Willingness among food consumers to recycle human urine as crop fertiliser: Evidence from a multinational survey	00_DOCUMENT_ERRATUM	1	1
103001	85111543630	000691531300010	10.1016/j.watres.2021.117476	Simha	Simha et al.	2021	Water Research	Alkaline dehydration of anion–exchanged human urine: Volume reduction, nutrient recovery and process optimisation	00_DOCUMENT_ERRATUM	1	1
103011	85111607577	000689493500004	10.1016/j.scitotenv.2021.149226	Sobhi	Sobhi et al.	2021	Science of the Total Environment	Corrigendum to u201cA promising strategy for nutrient recovery using heterotrophic indigenous microflora from liquid biogas digestateu201d (Science of the Total Environment (2019) 690 (492–501), (S0048969719330608), (10.1016/j.scitotenv.2019.06.487))	00_DOCUMENT_ERRATUM	1	1
137469	85047489853	000444928700019	10.1016/j.agee.2018.04.006	Rakkar	Rakkar and Blanco-Canqui	2018	Agriculture, Ecosystems and Environment	Grazing of crop residues: Impacts on soils and crop production	00_DOCUMENT_ERRATUM	1	0
150521	0343851685	NULL	10.1016/S0304-4017(00)00206-5	Duménigo	Duménigo et al.	2000	Veterinary Parasitology	Kinetics of antibody-based antigen detection in serum and faeces of sheep experimentally infected with Fasciola hepatica	00_DOCUMENT_ERRATUM	1	0
151416	33144464633	NULL	10.1016/j.desal.2004.10.035	Lee	Lee et al.	2006	Desalination	Performance of polyamide reverse osmosis membranes for steel wastewater reuse	00_DOCUMENT_ERRATUM	1	0
152983	62749195482	NULL	10.1016/j.scitotenv.2009.01.048	Umezawa	Umezawa et al.	2009	Science of the Total Environment	Erratum to "Sources of nitrate and ammonium contamination in groundwater under developing Asian megacities" (DOI:10.1016/j.scitotenv.2008.04.021)	00_DOCUMENT_ERRATUM	1	0
156476	84891479029	NULL	10.1136/bcr-2013-009637	Shoji	Shoji and Lew	2013	BMJ Case Reports	Erratum: The use of rituximab and bendamustine in treating chronic lymphocytic leukaemia (CLL) in end-stage renal disease (ESRD) (BMJ Case Reports (2013) DOI: 10.1136/bcr-2013-009637)	00_DOCUMENT_ERRATUM	1	0
159725	85026317382	NULL	10.1111/epp.12393			2017	EPPO Bulletin	Corrigendum to: PM 7/079 (2) Grapevine flavescence dorée phytoplasma (EPPO Bulletin, (2016), 46, 1, (78-93), 10.1111/epp.12280)	00_DOCUMENT_ERRATUM	1	0
161879	85069693832	NULL	10.1007/s40093-019-0290-6	Achuba	Achuba and Oshiokpu	2019	International Journal of Recycling of Organic Waste in Agriculture	Growth and metabolic activities of cowpea seedlings exposed to artificial pond wastewater-treated soil	00_DOCUMENT_ERRATUM	1	0
162247	85072384184	NULL	10.4103/jhrs.JHRS_156_18	Sangisapu	Sangisapu and Karunakaran	2019	Journal of Human Reproductive Sciences	Erratum: Comparative study of serum progesterone levels at the time of human chorionic gonadotropin trigger and ovum pickup in predicting outcome in fresh in vitro fertilization cycles (Journal of Human Reproductive Sciences (2019) 12 (234-239) DOI: 10.4103/jhrs.JHRS_156_18)	00_DOCUMENT_ERRATUM	1	0
162705	85076066081	NULL	10.1016/j.biteb.2019.100237	Ozbey Unal	Ozbey Unal et al.	2019	Bioresource Technology Reports	Erratum regarding previous published articles (Bioresource Technology Reports (2019) 7, (S2589014X19301276), (10.1016/j.biteb.2019.100237))	00_DOCUMENT_ERRATUM	1	0
163350	85088646366	NULL	10.1016/j.biteb.2020.100502			2020	Bioresource Technology Reports	Ethanol production from coffee mucilage fermentation by S. cerevisiae immobilized in calcium-alginate beads	00_DOCUMENT_ERRATUM	1	0
163352	85088656071	NULL	10.1016/j.biteb.2020.100504			2020	Bioresource Technology Reports	Municipal secondary sludge as carbon source for production and characterization of biodiesel from oleaginous bacteria	00_DOCUMENT_ERRATUM	1	0
163353	85088661308	NULL	10.1016/j.biteb.2020.100500			2020	Bioresource Technology Reports	Synthesis of sulfonated carbon catalyst from waste orange peel for cost effective biodiesel production	00_DOCUMENT_ERRATUM	1	0
163433	85090339585	NULL	10.1016/j.biteb.2020.100541			2020	Bioresource Technology Reports	Design and evaluation of degassed anaerobic membrane biofilm reactors for improved methane recovery	00_DOCUMENT_ERRATUM	1	0
163434	85090352015	NULL	10.1016/j.biteb.2020.100540			2020	Bioresource Technology Reports	Combined electrocoagulation and electrooxidation process in electro membrane bioreactor to improve membrane filtration effectiveness	00_DOCUMENT_ERRATUM	1	0
163564	85092234115	NULL	10.1016/j.jssas.2020.09.008			2020	Journal of the Saudi Society of Agricultural Sciences	Sunflower response to Boron supply when grown in a silty clay soil	00_DOCUMENT_ERRATUM	1	0
163714	85095934859	NULL	10.1016/j.rechem.2020.100051			2020	Results in Chemistry	Characterization of water hyacinth cellulose-g-poly(ammonium acrylate-co-acrylic acid)/nano-hydroxyapatite polymer hydrogel composite for potential agricultural application	00_DOCUMENT_ERRATUM	1	0
163751	85096534830	NULL	10.1016/j.bcab.2020.101861			2021	Biocatalysis and Agricultural Biotechnology	Utilization of algae for biofuel, bio-products and bio-remediation	00_DOCUMENT_ERRATUM	1	0
163753	85096544318	NULL	10.1016/j.bcab.2020.101870			2021	Biocatalysis and Agricultural Biotechnology	Nitrate (NO3?) and phosphate (PO43?) removal from aqueous solutions by microalgae Dunaliella salina	00_DOCUMENT_ERRATUM	1	0
164009	85100534993	NULL	10.1016/j.indic.2020.100078			2020	Environmental and Sustainability Indicators	Erratum regarding previously published articles (Environmental and Sustainability Indicators (2020) 6, (S266597272030009X), (10.1016/j.indic.2020.100027))	00_DOCUMENT_ERRATUM	1	0
164537	85127116090	NULL	10.1016/j.crcon.2020.10.004			2020	Carbon Resources Conversion	Erratum: A review on transesterification of propylene carbonate and methanol for dimethyl carbonate synthesis (Carbon Resources Conversion (2019) 2(3) (198u2013212), (S2588913319300341), (10.1016/j.crcon.2019.10.004))	00_DOCUMENT_ERRATUM	1	0
198977	85099140872	000600899900001	10.2217/fmb-2020-0008	Qiu	Qiu et al.	2020	Future Microbiology	Erratum: Defending the homeland: Microbiome molecules provide protection to their vertebrate hosts (Future Microbiology (2020) 15:18 (1697-1712) DOI: 10.2217/fmb-2020-0008)	00_DOCUMENT_ERRATUM	1	0
199011	85103512753	000635122900001	10.3389/fmicb.2021.647921	Pierangeli	Pierangeli et al.	2021	Frontiers in Microbiology	Corrigendum: Higher Abundance of Sediment Methanogens and Methanotrophs Do Not Predict the Atmospheric Methane and Carbon Dioxide Flows in Eutrophic Tropical Freshwater Reservoirs (Front. Microbiol., (2021), 12, (647921), 10.3389/fmicb.2021.647921)	00_DOCUMENT_ERRATUM	1	0
199155	85108795206	000667447800015	10.1038/s41598-021-91519-2	Jaeger	Jaeger et al.	2021	Scientific Reports	Author Correction: Transformation of organic micropollutants along hyporheic flow in bedforms of river-simulating flumes (Scientific Reports, (2021), 11, 1, (13034), 10.1038/s41598-021-91519-2)	00_DOCUMENT_ERRATUM	1	0
199203	85111019840	000696921700005	10.1016/j.jhazmat.2021.126683	Deng	Deng et al.	2022	Journal of Hazardous Materials	Corrigendum to u201cUrinary biomarkers of exposure to drinking water disinfection byproducts and ovarian reserve: A cross-sectional study in Chinau201d [J. Hazard. Mater. 421, 126683] (Journal of Hazardous Materials (2022) 421, (S0304389421016484), (10.1016/j.jhazmat.2021.126683))	00_DOCUMENT_ERRATUM	1	0
199376	85112564343	000692322200004	10.1016/j.wasman.2021.08.003	Lorine	Lorine et al.	2021	Waste Management	Corrigendum to u201cInfluence of operating conditions on the persistence of E. coli, enterococci, Clostridium perfringens and Clostridioides difficile in semi-continuous mesophilic anaerobic reactorsu201d [Waste Manage. 134 (2021) 32–41] (Waste Management (2021) 134 (32–41), (S0956053X21004281), (10.1016/j.wasman.2021.08.003))	00_DOCUMENT_ERRATUM	1	0
199859	85114783683	000693766600001	10.1088/1748-9326/ac1e3b	McCourt	McCourt and MacDonald	2021	Environmental Research Letters	Erratum: Provincial nitrogen footprints highlight variability in drivers of reactive nitrogen emissions in Canada (Environ. Res. Lett. (2021) 16 (095007) DOI: 10.1088/1748-9326/ac1e3b)	00_DOCUMENT_ERRATUM	1	1
202146	85109357919	000670174000002	10.1007/s42729-021-00541-w	Eid	Eid et al.	2021	Journal of Soil Science and Plant Nutrition	Monitored Sewage Sludge Application Improves Soil Quality, Enhances Plant Growth, and Provides Evidence for Metal Remediation by Sorghum bicolor L.	00_DOCUMENT_ERRATUM	1	0
202199	12544251090	000226104200013	10.1007/s00253-004-1744-x	Manolov	Manolov et al.	2005	Applied Microbiology and Biotechnology	Erratum: Continuous acetonitrile degradation in a packed-bed bioreactor (Applied Microbiology and Biotechnology (2004) 66 (567-574) DOI: 10.1007/s00253-004-1744-x)	00_DOCUMENT_ERRATUM	0	1
202616	85114340422	000687058800012	10.1021/acsomega.1c02095	Wang	Wang et al.	2021	ACS Omega	Erratum: Application of nanocellulose in oilfield chemistry (ACS Omega (2021) 6:32 (20833-20845) DOI: 10.1021/acsomega.1c02095)	00_DOCUMENT_ERRATUM	0	1
202686	85109117755	000691530500002	10.1007/s10661-021-09236-2	Elbasiouny	Elbasiouny et al.	2021	Environmental Monitoring and Assessment	Correction to: Ecofriendly remediation technologies for wastewater contaminated with heavy metals with special focus on using water hyacinth and black tea wastes: a review (Environmental Monitoring and Assessment, (2021), 193, 7, (449), 10.1007/s10661-021-09236-2)	00_DOCUMENT_ERRATUM	0	1
204076	85081279817	NULL	10.1007/s42768-019-00007-x	Meng	Meng et al.	2019	Waste Disposal and Sustainable Energy	Correction to: A review of phosphorus recovery from different thermal treatment products of sewage sludge (Waste Disposal & Sustainable Energy, (2019), 1, (99–115), 10.1007/s42768-019-00007-x)	00_DOCUMENT_ERRATUM	1	0
204122	85105089830	NULL	10.1007/s42768-020-00037-w	He	He et al.	2020	Waste Disposal and Sustainable Energy	Correction to: Leaching behavior of phosphorous compounds from sewage sludge ash based on quantitative X-ray diffraction analysis (Waste Disposal & Sustainable Energy, (2020), 2, (113–125), 10.1007/s42768-020-00037-w)	00_DOCUMENT_ERRATUM	1	0
204298	85115625798	NULL	10.1016/j.btre.2020.e00582			2021	Biotechnology Reports	Novel phase change materials for thermal energy storage: Evaluation of tropical tree fruit oils	00_DOCUMENT_ERRATUM	1	0
204420	85117804785	NULL	10.1007/s42768-019-00028-6	Meng	Meng et al.	2020	Waste Disposal and Sustainable Energy	Correction to: Correction to: A review of phosphorus recovery from different thermal treatment products of sewage sludge (Waste Disposal & Sustainable Energy, (2020), 2, (79), 10.1007/s42768-019-00028-6)	00_DOCUMENT_ERRATUM	1	0
204647	85120379126	000787740100001	10.1016/j.jclepro.2021.129824	Sena	Sena et al.	2022	Journal of Cleaner Production	Environmental impacts of phosphorus recovery through struvite precipitation in wastewater treatment	00_DOCUMENT_ERRATUM	1	1
204738	85120943833	NULL	10.1016/j.deveng.2021.100088			2021	Development Engineering	Computer security for data collection technologies	00_DOCUMENT_ERRATUM	1	0
205440	85098962634	NULL	10.1016/j.sciaf.2020.e00676			2021	Scientific African	Hydrogeochemical processes and evaluation of groundwater aquifer at Sohag city, Egypt	00_DOCUMENT_ERRATUM	1	0
269937	85121606669	000733864800001	10.1007/s40261-021-01111-9	Burkard	Burkard et al.	2022	Clinical Drug Investigation	Correction to: The Absolute Bioavailability, Absorption, Distribution, Metabolism, and Excretion of BI 425809 Administered as an Oral Dose or an Oral Dose with an Intravenous Microtracer Dose of [14C]u2011BI 425809 in Healthy Males (Clinical Drug Investigation, (2022), 42, 1, (87-99), 10.1007/s40261-021-01111-9)	00_DOCUMENT_ERRATUM	1	0
270139	85123266459	000745411800001	10.1007/s10924-022-02386-5	Gopal	Gopal et al.	2022	Journal of Polymers and the Environment	Correction to: Recyclable Clayu2011Supported Heteropolyacid Catalysts for Complete Glycolysis and Aminolysis of Postu2011consumer PET Beverage Bottles (Journal of Polymers and the Environment, (2022), 30, 6, (2614-2630), 10.1007/s10924-022-02386-5)	00_DOCUMENT_ERRATUM	1	1
270377	85123974603	000752737400004	10.1590/0037-8682-0262-2021	Malta	Malta et al.	2022	Revista da Sociedade Brasileira de Medicina Tropical	Erratum to: Burden of disease attributable to Risk Factors in Brazil: an analysis of national and subnational estimates from the 2019 Global Burden of Disease study (55, suppl 1, 2022, (10.1590/0037-8682-0262-2021))	00_DOCUMENT_ERRATUM	1	0
270457	85124259495	000751190700003	10.1007/s00253-022-11804-6	Kumar	Kumar et al.	2022	Applied Microbiology and Biotechnology	Correction to: Repurposing anaerobic digestate for economical biomanufacturing and water recovery (Applied Microbiology and Biotechnology, (2022), 106, 4, (1419-1434), 10.1007/s00253-022-11804-6)	00_DOCUMENT_ERRATUM	1	1
270477	85124299817	000751196400004	10.1007/s13399-022-02412-5	Şenol	Şenol et al.	2022	Biomass Conversion and Biorefinery	Correction to: Recycling of Labada (Rumex) biowaste as a value-added biosorbent for rhodamine B (Rd-B) wastewater treatment: biosorption study with experimental design optimisation (Biomass Conversion and Biorefinery, (2022), 10.1007/s13399-022-02324-4)	00_DOCUMENT_ERRATUM	1	0
270642	85124746126	000757134500001	10.1007/s00253-022-11824-2	Kumar	Kumar et al.	2022	Applied Microbiology and Biotechnology	Repurposing anaerobic digestate for economical biomanufacturing and water recovery	00_DOCUMENT_ERRATUM	1	0
271151	85126674891	000767864600026	10.1002/jctb.7040	Melgaço	Melgaço et al.	2022	Journal of Chemical Technology and Biotechnology	Phosphorus recovery from liquid digestate by chemical precipitation using low-cost ion sources	00_DOCUMENT_ERRATUM	1	1
271255	85127129427	000793045500006	10.1016/j.agwat.2022.107615	Chen	Chen et al.	2022	Agricultural Water Management	Corrigendum to u201cEcological risk assessment of zinc metal in different varieties of wheat (Triticum aestivum L.) irrigated with wastewater regimes: Assessing the public health risku201d [Agric. Water Manag. 267 (2022) 107615](S0378377422001627)(10.1016/j.agwat.2022.107615)	00_DOCUMENT_ERRATUM	1	1
272270	85123235150	000745504900001	10.1007/s11356-022-18668-3	Hashmi	Hashmi et al.	2022	Environmental Science and Pollution Research	Correction to: Chemical remediation and advanced oxidation process of polychlorinated biphenyls in contaminated soils: a review (Environmental Science and Pollution Research, (2022), 29, 16, (22930-22945), 10.1007/s11356-022-18668-3)	00_DOCUMENT_ERRATUM	0	1
272749	85123289135	000783021400006	10.1016/j.psep.2022.01.008	Tee	Tee et al.	2022	Process Safety and Environmental Protection	Corrigendum: u201cLanthanum carbonate nanoparticles confined within anion exchange resin for phosphate removal from river water: Batch and fixed-bed column studyu201d (Process Safety and Environmental Protection (2022) 159 (640u2013651), (S0957582022000088), (10.1016/j.psep.2022.01.008))	00_DOCUMENT_ERRATUM	0	1
281788	85121878645	NULL	10.1007/s42768-021-00078-9			2021	Waste Disposal and Sustainable Energy	Environmental impact assessment of emissions from non-recycled plastic-to-energy processes	00_DOCUMENT_ERRATUM	1	0
281898	85123870967	NULL	10.1016/j.clet.2022.100422			2022	Cleaner Engineering and Technology	The performance prediction and techno-economic analyses of a stand-alone parabolic solar dish/stirling system, for Jamshoro, Pakistan	00_DOCUMENT_ERRATUM	1	0
356423	85131600996	000808321200001	10.1016/j.chemosphere.2022.134897	Im	Im et al.	2022	Chemosphere	Corrigendum to u201cPossibility assessment of ultrafiltration membrane pre-treatment efficiency for brackish water reverse osmosis-based wastewater reuse: Lab and demonstrationu201d [Chemosphere 303 (2022) 134897] (Chemosphere (2022) 303(P2), (S004565352201390X), (10.1016/j.chemosphere.2022.134897))	00_DOCUMENT_ERRATUM	1	1
356607	85132177303	000812604400014	10.1007/s11356-022-21252-4	Alegbeleye	Alegbeleye et al.	2022	Environmental Science and Pollution Research	Correction to: Efficient removal of antibiotics from water resources is a public health priority: a critical assessment of the efficacy of some remediation strategies for antibiotics in water (Environmental Science and Pollution Research, (2022), 29, 38, (56948-57020), 10.1007/s11356-022-21252-4)	00_DOCUMENT_ERRATUM	1	1
356670	85132348548	NULL	10.1007/s42768-022-00097-0	Fang	Fang et al.	2022	Waste Disposal and Sustainable Energy	Correction to: Agronomic effectiveness of recovered phosphate fertilizer produced from incinerated sewage sludge ash (Waste Disposal & Sustainable Energy, (2022), 4, 2, (157-167), 10.1007/s42768-022-00097-0)	00_DOCUMENT_ERRATUM	1	0
356720	85132492741	000619220300001	10.1186/s40635-021-00375-x	Kleyman	Kleyman et al.	2021	Intensive Care Medicine Experimental	Correction to: Dysregulated expression of the b2-adrenergic receptor insepsis (Intensive Care Medicine Experimental, (2020), 8, S2, (73), 10.1186/s40635-020-00354-8)	00_DOCUMENT_ERRATUM	1	0
356844	85132809915	000814255700001	10.1007/s13593-022-00790-8	Launay	Launay et al.	2022	Agronomy for Sustainable Development	Correction to: Incorporating energy cover crops for biogas production into agricultural systems: benefits and environmental impacts. A review (Agronomy for Sustainable Development, (2022), 42, 4, (57), 10.1007/s13593-022-00790-8)	00_DOCUMENT_ERRATUM	1	1
356856	85132819052	000795006000001	10.1590/1678-4499.20210224.ERRATA			2022	Bragantia	ERRATA: Impact of treated sewage effluent on soil fertility, salinization, and heavy metal content (BRAGANTIA, (81):e0222, 1, (10.1590/1678-4499.20210224))	00_DOCUMENT_ERRATUM	1	1
358823	85137775753	000864627700004	10.1016/j.chemosphere.2022.136413	Shaikh	Shaikh et al.	2022	Chemosphere	Corrigendum to u201cRemoval of toxic dye from dye-laden wastewater using a new nanocomposite material: Isotherm, kinetics and adsorption mechanismu201d [Chemosphere 308 (part 2) (December 2022) 136413] (Chemosphere (2022) 308(P2), (S004565352202906X), (10.1016/j.chemosphere.2022.136413))	00_DOCUMENT_ERRATUM	1	1
359051	85138214274	NULL	10.1007/s42768-022-00107-1	Fang	Fang et al.	2022	Waste Disposal and Sustainable Energy	Correction to: Agronomic effectiveness of recovered phosphate fertilizer produced from incinerated sewage sludge ash (Waste Disposal &amp; Sustainable Energy, (2022), 4, 2, (157-167), 10.1007/s42768-022-00097-0)	00_DOCUMENT_ERRATUM	1	0
359388	85139068747	000874209100005	10.1016/j.jhazmat.2022.130053	Zhu	Zhu et al.	2023	Journal of Hazardous Materials	Corrigendum to: u201cBiochar derived from hydrolysis of sewage sludge influences soil properties and heavy metals distributed in the soilu201d (Journal of Hazardous Materials (2023) 442, (S0304389422018477), (10.1016/j.jhazmat.2022.130053))	00_DOCUMENT_ERRATUM	1	1
359483	85139295259	000875991000002	10.1016/j.jenvman.2022.116357	Neumann	Neumann et al.	2022	Journal of Environmental Management	Corrigendum to relevance of sludge management practices and substance modeling in LCA for decision-making: A case study in Chile [Journal of Environmental Management 324 (2022) 116357] (Journal of Environmental Management (2022) 324, (S0301479722019302), (10.1016/j.jenvman.2022.116357))	00_DOCUMENT_ERRATUM	1	1
361450	85144221500	000900049900001	10.1007/s12223-022-01024-w	Maharana	Maharana and Dhal	2022	Folia Microbiologica	Correction to: Solubilization of rock phosphate by phosphate solubilizing bacteria isolated from effluent treatment plant sludge of a fertilizer plant (Folia Microbiologica, (2022), 67, 4, (605-615), 10.1007/s12223-022-00953-w)	00_DOCUMENT_ERRATUM	1	0
361898	85107478674	NULL	10.1007/698_2020_667	Flipo	Flipo et al.	2020	Handbook of Environmental Chemistry	Correction to: The Seine River Basin (The Handbook of Environmental Chemistry, https://doi.org/10.1007/978-3-030-54260-3)	00_DOCUMENT_ERRATUM	1	0
54901	0014440962	A1969C495600012	10.1016/S0015-0282(16)36911-4	Brackett	Brackett	1969	Fertility and sterility	Effects of washing the gametes on fertilization in vitro.	00_DOCUMENT_MEETINGABSTRACT	0	1
174480	NULL	000079148102231	NULL	Debroux	Debroux et al.	1999	ABSTRACTS OF PAPERS OF THE AMERICAN CHEMICAL SOCIETY	The isolation, characterization, and reactivity of effluent organic matter (EFOM) present in a potable-reuse demonstration project.	00_DOCUMENT_MEETINGABSTRACT	0	1
175114	NULL	000177422200417	NULL	Szogi	Szogi et al.	2002	ABSTRACTS OF PAPERS OF THE AMERICAN CHEMICAL SOCIETY	Extraction and recovery of phosphorus from animal wastewater.	00_DOCUMENT_MEETINGABSTRACT	0	1
175115	NULL	000177422200419	NULL	LeCapitiane	LeCapitiane	2002	ABSTRACTS OF PAPERS OF THE AMERICAN CHEMICAL SOCIETY	Organic based fertilizer products from biosolids and animal manure's manufacture.	00_DOCUMENT_MEETINGABSTRACT	0	1
175116	NULL	000177422200420	NULL	Archer	Archer	2002	ABSTRACTS OF PAPERS OF THE AMERICAN CHEMICAL SOCIETY	Methods of utilizing biosolids as a horticultural fertilizer.	00_DOCUMENT_MEETINGABSTRACT	0	1
175117	NULL	000177422202667	NULL	Sengupta	Sengupta	2002	ABSTRACTS OF PAPERS OF THE AMERICAN CHEMICAL SOCIETY	Novel physico-chemical process for nutrient (N/P) removal from wastewater with simultaneous extraction of N/P fertilizer.	00_DOCUMENT_MEETINGABSTRACT	0	1
175365	NULL	000185672400351	NULL	Chang	Chang et al.	2003	FERTILITY AND STERILITY	Post-wash sperm motility as a predictor of in vitro fertilization rate in patients without a diagnosis of male infertility.	00_DOCUMENT_MEETINGABSTRACT	0	1
175454	NULL	000205501200205	NULL	Han	Han et al.	2004	HORTSCIENCE	The Impact of Composted, Municipal Biosolid Amendments to Soil on the Growth and Nutrient Content of Rhododendron x 'PJM'	00_DOCUMENT_MEETINGABSTRACT	0	1
175455	NULL	000205501200604	NULL	Liedl	Liedl et al.	2004	HORTSCIENCE	Solid Effluent from Thermophilic Anaerobic Digestion of Poultry Litter as a Potential Fertilizer	00_DOCUMENT_MEETINGABSTRACT	0	1
175462	NULL	000207593900507	NULL	Cao	Cao and Harris	2007	ABSTRACTS OF PAPERS OF THE AMERICAN CHEMICAL SOCIETY	AGRO 143-Carbonate and magnesium interactive effect on phosphorus recovery from dairy manure wastewater	00_DOCUMENT_MEETINGABSTRACT	0	1
175471	NULL	000208164702603	NULL	Tongesayi	Tongesayi et al.	2010	ABSTRACTS OF PAPERS OF THE AMERICAN CHEMICAL SOCIETY	Levels of selected heavy metals in New Jersey sanitary biosolids that are used as fertilizer	00_DOCUMENT_MEETINGABSTRACT	0	1
175643	NULL	000223712800400	NULL	Kulshrestha	Kulshrestha and Giese	2004	ABSTRACTS OF PAPERS OF THE AMERICAN CHEMICAL SOCIETY	Detection of residues of tetracycline antibiotics in soil fertilized with manure and waste water using enzyme linked immunosorbent assay (ELISA) and high performance liquid chromatography with electrospray ionization tandem mass spectrometry (LC/MS/MS): Correlation between results of screening and confirmatory tests.	00_DOCUMENT_MEETINGABSTRACT	0	1
175692	NULL	000224952400001	NULL	Annachhatre	Annachhatre	2004	WATER SCIENCE AND TECHNOLOGY	Wastewater treatment for nutrient removal and reuse - Selected Proceedings of the IWA International Specialised Conference on Wastewater Treatment for Nutrient Removal and Reuse, held in Bangkok, Thailand, 26-29 January 2004 - Preface	00_DOCUMENT_MEETINGABSTRACT	0	1
175764	NULL	000228177700170	NULL	Kulshrestha	Kulshrestha and Giese	2005	ABSTRACTS OF PAPERS OF THE AMERICAN CHEMICAL SOCIETY	Detection of tetracycline residues in soil fertilized with manure and wastewater using ELISA and LC/MS: Correlation between results of screening and confirmatory tests.	00_DOCUMENT_MEETINGABSTRACT	0	1
175811	NULL	000230494700654	NULL			2005	HORTSCIENCE	Liquid effluent from thermophillic anaerobic digestion of poultry litter as a potential fertilizer	00_DOCUMENT_MEETINGABSTRACT	0	1
176003	NULL	000236797300111	NULL	Kulshrestha	Kulshrestha et al.	2005	ABSTRACTS OF PAPERS OF THE AMERICAN CHEMICAL SOCIETY	AEI: Detection of residues of tetracycline antibiotics in soil fertilized with manure and wastewater using enzyme linked immunosorbent assay	00_DOCUMENT_MEETINGABSTRACT	0	1
176153	NULL	000241038501170	10.1016/j.fertnstert.2006.07.760	Burkman	Burkman et al.	2006	FERTILITY AND STERILITY	Fertility loss in the sperm of tobacco smokers may be reversed after washing with a cannabinoid agonist.	00_DOCUMENT_MEETINGABSTRACT	0	1
176157	NULL	000241443401022	NULL	Nieden	Nieden et al.	2006	EPIDEMIOLOGY	Fertility parameters and urine concentrations of phthalate metabolites in German men visiting an outpatient clinic for fertility workup	00_DOCUMENT_MEETINGABSTRACT	0	1
176603	NULL	000259252100615	10.1016/j.toxlet.2008.06.192	Lind	Lind et al.	2008	TOXICOLOGY LETTERS	Ewes exposed to multiple endocrine disrupting pollutants through sewage sludge-fertilized pasture show an anti-estrogenic effect in their trabecular bone	00_DOCUMENT_MEETINGABSTRACT	0	1
177255	NULL	000281760100759	10.1016/j.nbt.2009.06.893	Fijalkowski	Fijalkowski and Kacprzak	2009	NEW BIOTECHNOLOGY	Biologically induced phytoextraction of Zn, Pb and Cd from highly polluted soil by: Salix viminalis root-dipping in ectomycorrhizal fungi inoculum and sewage sludge fertilization	00_DOCUMENT_MEETINGABSTRACT	0	1
177479	NULL	000288873400133	10.1016/j.jbiotec.2010.08.149	Bonoli	Bonoli and Dall'Ara	2010	JOURNAL OF BIOTECHNOLOGY	A bioremediation case of an ex-quarry area restored by paper sludge	00_DOCUMENT_MEETINGABSTRACT	0	1
177480	NULL	000288873401390	10.1016/j.jbiotec.2010.09.212	Kulikowska	Kulikowska and Klimiuk	2010	JOURNAL OF BIOTECHNOLOGY	Co-composting of sewage sludge with lignocellulosic amendments - assessment of compost quality	00_DOCUMENT_MEETINGABSTRACT	0	1
177656	NULL	000295056201305	NULL	Cangani	Cangani et al.	2010	JOURNAL OF DAIRY SCIENCE	Effect of fertilization with swine wastewater on fermentative characteristics and losses of corn silage	00_DOCUMENT_MEETINGABSTRACT	0	1
179217	NULL	000346299700406	NULL	Westphal	Westphal et al.	2014	JOURNAL OF NEMATOLOGY	IMPROVED GROWTH OF BETA VULGARIS AFTER DIGESTATE FERTILIZATION IN HETERODERA SCHACHTII-INFESTED SOIL	00_DOCUMENT_MEETINGABSTRACT	0	1
179309	NULL	000348457601062	NULL	Yoo	Yoo et al.	2014	ABSTRACTS OF PAPERS OF THE AMERICAN CHEMICAL SOCIETY	Characteristics of co-combustion of coal and organic sludges in a 0.1MW pilot-scale circulating fluidized bed boiler	00_DOCUMENT_MEETINGABSTRACT	0	1
179340	NULL	000349165100835	NULL	Geis-Asteggiante	Geis-Asteggiante et al.	2014	ABSTRACTS OF PAPERS OF THE AMERICAN CHEMICAL SOCIETY	Developing unique tracers to distinguish nutrient contributions from agriculture and wastewater sources in the Choptank River and Anacostia River watersheds	00_DOCUMENT_MEETINGABSTRACT	0	1
179341	NULL	000349165105670	NULL	Priambodo	Priambodo and Huang	2014	ABSTRACTS OF PAPERS OF THE AMERICAN CHEMICAL SOCIETY	Removal and recovery of industrial wastewater containing phosphorus by heterogeneous ferrous phosphate crystallization in fluidized bed reactor	00_DOCUMENT_MEETINGABSTRACT	0	1
179342	NULL	000349165105792	NULL	Vanotti	Vanotti and Garcia Gonzalez	2014	ABSTRACTS OF PAPERS OF THE AMERICAN CHEMICAL SOCIETY	Removal and recovery of ammonia from livestock wastewater using hydrophobic gas-permeable membranes	00_DOCUMENT_MEETINGABSTRACT	0	1
179343	NULL	000349165106181	NULL	Mayer	Mayer et al.	2014	ABSTRACTS OF PAPERS OF THE AMERICAN CHEMICAL SOCIETY	Nutrient recovery from domestic wastewater using ion exchange and struvite precipitation	00_DOCUMENT_MEETINGABSTRACT	0	1
179345	NULL	000349167400103	NULL	Zheng	Zheng	2014	ABSTRACTS OF PAPERS OF THE AMERICAN CHEMICAL SOCIETY	Pilot-scale investigation on the tertiary treatment process of municipal wastewater with nutrient recovery	00_DOCUMENT_MEETINGABSTRACT	0	1
179346	NULL	000349167404720	NULL	Qi	Qi	2014	ABSTRACTS OF PAPERS OF THE AMERICAN CHEMICAL SOCIETY	Synthesis and characteristics of flocculating sludge conditioner: Novel amphoteric terpolymer PADA	00_DOCUMENT_MEETINGABSTRACT	0	1
180425	NULL	000380018900668	10.1016/j.fertnstert.2015.07.774	Thakore	Thakore et al.	2015	FERTILITY AND STERILITY	COMPARISON OF PRE-WASH AND POST-WASH SPERM MORPHOLOGICAL INDICES WITH PREGNANCY OUTCOMES IN INTRAUTERINE INSEMINATION AND IN VITRO FERTILIZATION.	00_DOCUMENT_MEETINGABSTRACT	0	1
181448	NULL	000405461405295	NULL	Olney	Olney et al.	2017	FASEB JOURNAL	Adding a Water, Sanitation and Hygiene Intervention and a Lipid-Based Nutrient Supplement to an Integrated Agriculture and Nutrition Program Improved the Nutritional Status of Young Burkinabe Children	00_DOCUMENT_MEETINGABSTRACT	0	1
181593	NULL	000411183300158	NULL	Abarca	Abarca et al.	2015	ABSTRACTS OF PAPERS OF THE AMERICAN CHEMICAL SOCIETY	Effect of upflow velocity on nutrient recovery from swine wastewater by fluidized bed struvite crystallization	00_DOCUMENT_MEETINGABSTRACT	0	1
181594	NULL	000411186500488	NULL	Gutierrez	Gutierrez et al.	2015	ABSTRACTS OF PAPERS OF THE AMERICAN CHEMICAL SOCIETY	Phosphorus speciation in anaerobic digestion of biosolids for efficient phosphorous recovery	00_DOCUMENT_MEETINGABSTRACT	0	1
181595	NULL	000411186500698	NULL	Huggins	Huggins	2015	ABSTRACTS OF PAPERS OF THE AMERICAN CHEMICAL SOCIETY	Iron oxide recovery from acid mine drainage using alkaline biochars and subsequent reuse for phosphorous recovery from municiple wastewater	00_DOCUMENT_MEETINGABSTRACT	0	1
182141	NULL	000429525604751	NULL	Qin	Qin and He	2017	ABSTRACTS OF PAPERS OF THE AMERICAN CHEMICAL SOCIETY	Nutrient-energy-water (NEW) recovery by osmotic bioelectrochemical systems towards sustainable wastewater treatment	00_DOCUMENT_MEETINGABSTRACT	0	1
182142	NULL	000429525604754	NULL	Rabinovich	Rabinovich and Rouff	2017	ABSTRACTS OF PAPERS OF THE AMERICAN CHEMICAL SOCIETY	Aerated fluidized bed treatment for phosphate recovery from dairy and swine wastewater	00_DOCUMENT_MEETINGABSTRACT	0	1
182143	NULL	000429525604757	NULL	Sui	Sui et al.	2017	ABSTRACTS OF PAPERS OF THE AMERICAN CHEMICAL SOCIETY	Low cost nutrient monitoring for fertilizer production from source-separated urine on an urban farm	00_DOCUMENT_MEETINGABSTRACT	0	1
182192	NULL	000430569100842	NULL	Ge	Ge and Ren	2017	ABSTRACTS OF PAPERS OF THE AMERICAN CHEMICAL SOCIETY	Capacitive nutrient removal and recovery from anaerobic membrane bioreactor effluent	00_DOCUMENT_MEETINGABSTRACT	0	1
182193	NULL	000430569101143	NULL	Saetta	Saetta and Boyer	2017	ABSTRACTS OF PAPERS OF THE AMERICAN CHEMICAL SOCIETY	Urea hydrolysis inhibition in waterless urinals for water conservation and nutrient recovery	00_DOCUMENT_MEETINGABSTRACT	0	1
182194	NULL	000430569101144	NULL	Tarpeh	Tarpeh and Nelson	2017	ABSTRACTS OF PAPERS OF THE AMERICAN CHEMICAL SOCIETY	Electrochemical stripping to recover nitrogen from source-separated urine	00_DOCUMENT_MEETINGABSTRACT	0	1
182195	NULL	000430569101147	NULL	Jagtap	Jagtap	2017	ABSTRACTS OF PAPERS OF THE AMERICAN CHEMICAL SOCIETY	Solution to pollution is not dilution: An integrated system for total nutrient recovery from source separated urine	00_DOCUMENT_MEETINGABSTRACT	0	1
182196	NULL	000430569101150	NULL	Goetsch	Goetsch et al.	2017	ABSTRACTS OF PAPERS OF THE AMERICAN CHEMICAL SOCIETY	Fate of human BK polyomavirus through urine diverted for fertilizer	00_DOCUMENT_MEETINGABSTRACT	0	1
182197	NULL	000430569101552	NULL	Moores	Moores et al.	2017	ABSTRACTS OF PAPERS OF THE AMERICAN CHEMICAL SOCIETY	Sustainable struvite control and recovery in wastewater treatment plants using residual biogas	00_DOCUMENT_MEETINGABSTRACT	0	1
182198	NULL	000430569101553	NULL	Tong	Tong et al.	2017	ABSTRACTS OF PAPERS OF THE AMERICAN CHEMICAL SOCIETY	Fate and impact of contaminants of emerging concern during nutrient recovery via ion exchange from synthetic anaerobic effluent	00_DOCUMENT_MEETINGABSTRACT	0	1
182242	NULL	000431460204531	NULL	Chae	Chae	2016	ABSTRACTS OF PAPERS OF THE AMERICAN CHEMICAL SOCIETY	Advances and challenges in recycling of high strength organic waste and wastewater for clean water and energy	00_DOCUMENT_MEETINGABSTRACT	0	1
182243	NULL	000431460204628	NULL	Ge	Ge et al.	2016	ABSTRACTS OF PAPERS OF THE AMERICAN CHEMICAL SOCIETY	Phosphorus recovery from anaerobic digester effluents by using dolomite lime	00_DOCUMENT_MEETINGABSTRACT	0	1
182244	NULL	000431460204676	NULL	Inam	Inam et al.	2016	ABSTRACTS OF PAPERS OF THE AMERICAN CHEMICAL SOCIETY	Assessment of sludge wastes generated from selected water treatment plants for use as soil conditioner and plant fertilizer in Nigeria	00_DOCUMENT_MEETINGABSTRACT	0	1
182285	NULL	000432475500603	NULL	Mullen	Mullen et al.	2015	ABSTRACTS OF PAPERS OF THE AMERICAN CHEMICAL SOCIETY	Analysis of pharmaceuticals in food crops grown in urine- and struvite-fertilized soil by liquid chromatography tandem mass spectrometry	00_DOCUMENT_MEETINGABSTRACT	0	1
182286	NULL	000432475504769	NULL	Tuan Doan	Tuan Doan et al.	2015	ABSTRACTS OF PAPERS OF THE AMERICAN CHEMICAL SOCIETY	Nitrous oxide (N2O) recovery from ammonia oxidizing culture (AMO) in membrane aerated biofilm reactor with high NH3 strength wastewater	00_DOCUMENT_MEETINGABSTRACT	0	1
182287	NULL	000432475504788	NULL	Solanki	Solanki and Boyer	2015	ABSTRACTS OF PAPERS OF THE AMERICAN CHEMICAL SOCIETY	Removal of pharmaceuticals in source separated urine using biochar for nutrient recovery	00_DOCUMENT_MEETINGABSTRACT	0	1
182288	NULL	000432475504789	NULL	Landry	Landry et al.	2015	ABSTRACTS OF PAPERS OF THE AMERICAN CHEMICAL SOCIETY	Contaminant removal from source separated urine will enhance opportunities for nutrient recovery	00_DOCUMENT_MEETINGABSTRACT	0	1
182289	NULL	000432475504792	NULL	Boyer	Boyer	2015	ABSTRACTS OF PAPERS OF THE AMERICAN CHEMICAL SOCIETY	Adsorption applications for total nutrient recovery from urine	00_DOCUMENT_MEETINGABSTRACT	0	1
182290	NULL	000432475504793	NULL	Tarpeh	Tarpeh and Nelson	2015	ABSTRACTS OF PAPERS OF THE AMERICAN CHEMICAL SOCIETY	Evaluating ion exchange and electrochemical nitrogen recovery from source-separated urine	00_DOCUMENT_MEETINGABSTRACT	0	1
182291	NULL	000432475504794	NULL	Goel	Goel and Huang	2015	ABSTRACTS OF PAPERS OF THE AMERICAN CHEMICAL SOCIETY	Coupling chemical and biological processes for nutrient recovery and removal for better source separated urine management	00_DOCUMENT_MEETINGABSTRACT	0	1
182292	NULL	000432475505201	NULL	Gutierrez	Gutierrez et al.	2015	ABSTRACTS OF PAPERS OF THE AMERICAN CHEMICAL SOCIETY	Phosphorus speciation in wastewater biosolids for efficient phosphorous recovery	00_DOCUMENT_MEETINGABSTRACT	0	1
182391	NULL	000435539900802	NULL	Shashvatt	Shashvatt et al.	2018	ABSTRACTS OF PAPERS OF THE AMERICAN CHEMICAL SOCIETY	Using ion exchange membranes to recover phosphorus from wastewater	00_DOCUMENT_MEETINGABSTRACT	0	1
182392	NULL	000435539901115	NULL	Tarpeh	Tarpeh et al.	2018	ABSTRACTS OF PAPERS OF THE AMERICAN CHEMICAL SOCIETY	Assessing risks from pharmaceuticals and transformation products in urine-derived fertilizers	00_DOCUMENT_MEETINGABSTRACT	0	1
182393	NULL	000435539901239	NULL	Kitt	Kitt and Cusick	2018	ABSTRACTS OF PAPERS OF THE AMERICAN CHEMICAL SOCIETY	Characterizing the potential of waste aerobic granular sludge as an ion-selective seed material for phosphorus recovery from nutrient rich wastewater	00_DOCUMENT_MEETINGABSTRACT	0	1
182394	NULL	000435539901300	NULL	Nakarmi	Nakarmi and Viswanathan	2018	ABSTRACTS OF PAPERS OF THE AMERICAN CHEMICAL SOCIETY	Removal and recovery of phosphate from wastewater using novel reusable renewable resource-based nanocomposites	00_DOCUMENT_MEETINGABSTRACT	0	1
182395	NULL	000435539901325	NULL	Orandle	Orandle et al.	2018	ABSTRACTS OF PAPERS OF THE AMERICAN CHEMICAL SOCIETY	Diurnal variability in organic matter constituents in an anaerobic baffled reactor treating domestic wastewater for agricultural water reuse applications	00_DOCUMENT_MEETINGABSTRACT	0	1
182780	NULL	000447600000678	NULL	Wombacher	Wombacher and Aga	2018	ABSTRACTS OF PAPERS OF THE AMERICAN CHEMICAL SOCIETY	Fate of pharmaceuticals and other micropollutants during reverse osmosis of sourceseparated human urine for agricultural fertilizer application	00_DOCUMENT_MEETINGABSTRACT	0	1
182781	NULL	000447609100033	NULL	Love	Love	2018	ABSTRACTS OF PAPERS OF THE AMERICAN CHEMICAL SOCIETY	Advancing technologies and improving communication of urine-derived fertilizers within a risk-based framework	00_DOCUMENT_MEETINGABSTRACT	0	1
182782	NULL	000447609100034	NULL	Ray	Ray et al.	2018	ABSTRACTS OF PAPERS OF THE AMERICAN CHEMICAL SOCIETY	Urea recovery from fresh urine by forward osmosis and membrane distillation	00_DOCUMENT_MEETINGABSTRACT	0	1
182783	NULL	000447609100035	NULL	Saetta	Saetta et al.	2018	ABSTRACTS OF PAPERS OF THE AMERICAN CHEMICAL SOCIETY	Smart nonwater urinals for urea stabilization, phosphorus recovery, and water conservation	00_DOCUMENT_MEETINGABSTRACT	0	1
182784	NULL	000447609100036	NULL	Jagtap	Jagtap and Boyer	2018	ABSTRACTS OF PAPERS OF THE AMERICAN CHEMICAL SOCIETY	Integrated, multi-process approach to total and customizable nutrient recovery from hydrolyzed urine	00_DOCUMENT_MEETINGABSTRACT	0	1
182785	NULL	000447609100037	NULL	Tarpeh	Tarpeh	2018	ABSTRACTS OF PAPERS OF THE AMERICAN CHEMICAL SOCIETY	Pharmaceutical transformation during production of urine-derived fertilizers	00_DOCUMENT_MEETINGABSTRACT	0	1
182786	NULL	000447609100093	NULL	Lobanov	Lobanov and Lo	2018	ABSTRACTS OF PAPERS OF THE AMERICAN CHEMICAL SOCIETY	Simultaneous recovery of struvite and K-struvite from a synthetic wastewater stream as a pelletized slow release fertilizer	00_DOCUMENT_MEETINGABSTRACT	0	1
182787	NULL	000447609100097	NULL	Wang	Wang et al.	2018	ABSTRACTS OF PAPERS OF THE AMERICAN CHEMICAL SOCIETY	Application of struvite supported palygorskite derived by nutrient recovery from wastewater for in-situ immobilization of heavy metals in contaminated soil	00_DOCUMENT_MEETINGABSTRACT	0	1
182788	NULL	000447609100174	NULL	Vanotti	Vanotti	2018	ABSTRACTS OF PAPERS OF THE AMERICAN CHEMICAL SOCIETY	Recovery of ammonia and phosphate minerals from agricultural wastewater	00_DOCUMENT_MEETINGABSTRACT	0	1
182789	NULL	000447609100176	NULL	Li	Li and Wang	2018	ABSTRACTS OF PAPERS OF THE AMERICAN CHEMICAL SOCIETY	Synchronous recovery of Chlorella vulgaris, nitrogen and phosphate from simulated wastewater by MgO modified diatomite: Interaction mechanism	00_DOCUMENT_MEETINGABSTRACT	0	1
182790	NULL	000447609100178	NULL	Sena	Sena and Hicks	2018	ABSTRACTS OF PAPERS OF THE AMERICAN CHEMICAL SOCIETY	Life cycle assessment of wastewater nutrient recovery through struvite precipitation	00_DOCUMENT_MEETINGABSTRACT	0	1
182791	NULL	000447609100361	NULL	Tang	Tang et al.	2018	ABSTRACTS OF PAPERS OF THE AMERICAN CHEMICAL SOCIETY	Potential of sewage sludge pyrolyzed biochar as soil amendment: Phosphorous speciation and recovery	00_DOCUMENT_MEETINGABSTRACT	0	1
182792	NULL	000447609100470	NULL	Abdelraheem	Abdelraheem et al.	2018	ABSTRACTS OF PAPERS OF THE AMERICAN CHEMICAL SOCIETY	Nitrogen- and boron-codoped TiO2 vatalyst with improved photocatalytic activity for wastewater treatment/reuse applications	00_DOCUMENT_MEETINGABSTRACT	0	1
182793	NULL	000447609100510	NULL	Ronen	Ronen and Kekre	2018	ABSTRACTS OF PAPERS OF THE AMERICAN CHEMICAL SOCIETY	Nitrogen and phosphorus recovery and separation from agricultural wastewater effluents: The role of electrically conductive membranes	00_DOCUMENT_MEETINGABSTRACT	0	1
182794	NULL	000447609100605	NULL	Ramlogan	Ramlogan et al.	2018	ABSTRACTS OF PAPERS OF THE AMERICAN CHEMICAL SOCIETY	Ammonia gas sorption by struvite recovered from swine and dairy effluent using STA-PTA-FTIR	00_DOCUMENT_MEETINGABSTRACT	0	1
182795	NULL	000447609100726	NULL	Pandorf	Pandorf et al.	2018	ABSTRACTS OF PAPERS OF THE AMERICAN CHEMICAL SOCIETY	Urine, a sustainable fertilizer for the future?	00_DOCUMENT_MEETINGABSTRACT	0	1
183058	NULL	000455051904018	NULL	Stanford	Stanford et al.	2018	JOURNAL OF ANIMAL SCIENCE	Effects of feeding an alkaloid binder on nutrient digestibility, alkaloid recovery in feces and performance of lambs fed diets contaminated with cereal ergot	00_DOCUMENT_MEETINGABSTRACT	0	1
183893	NULL	000478860502499	NULL	Tang	Tang et al.	2019	ABSTRACTS OF PAPERS OF THE AMERICAN CHEMICAL SOCIETY	Facile synthesis of promising phosphorus fertilizer from sewage sludge through calcium oxide enhanced pyrolysis	00_DOCUMENT_MEETINGABSTRACT	0	1
183894	NULL	000478861200298	NULL	Dykstra	Dykstra	2019	ABSTRACTS OF PAPERS OF THE AMERICAN CHEMICAL SOCIETY	Development of a bioelectrochemical system for simultaneous energy and nutrient recovery from wastewater treatment	00_DOCUMENT_MEETINGABSTRACT	0	1
183895	NULL	000478861200299	NULL	Perera	Perera and Englehardt	2019	ABSTRACTS OF PAPERS OF THE AMERICAN CHEMICAL SOCIETY	Simultaneous chemical-free nitrogen and phosphorus recovery from municipal wastewater	00_DOCUMENT_MEETINGABSTRACT	0	1
183896	NULL	000478861200300	NULL	Chen	Chen et al.	2019	ABSTRACTS OF PAPERS OF THE AMERICAN CHEMICAL SOCIETY	Microbial Electrochemical Nutrient Recovery from Wastewater	00_DOCUMENT_MEETINGABSTRACT	0	1
183897	NULL	000478861200601	NULL	Tan	Tan and Yang	2019	ABSTRACTS OF PAPERS OF THE AMERICAN CHEMICAL SOCIETY	Simulation for the fate of emerging trace organic contaminants during reuse of reclaimed wastewater in agriculture	00_DOCUMENT_MEETINGABSTRACT	0	1
184446	NULL	000507409900562	NULL	Longhini	Longhini et al.	2019	JOURNAL OF ANIMAL SCIENCE	Soil parameters affect ammonia fluxes from livestock urine and urea fertilizer	00_DOCUMENT_MEETINGABSTRACT	0	1
184796	NULL	000525055503695	NULL	Dardona	Dardona et al.	2019	ABSTRACTS OF PAPERS OF THE AMERICAN CHEMICAL SOCIETY	Recovering rare earth elements (REEs) from coal fly ash and power plant wastewater sludge leachates with an engineered sorbent	00_DOCUMENT_MEETINGABSTRACT	0	1
184797	NULL	000525061500085	NULL	Jimenez-Arias	Jimenez-Arias et al.	2019	ABSTRACTS OF PAPERS OF THE AMERICAN CHEMICAL SOCIETY	Physicochemical and microbiological characterization of digestate from swine manure biogas systems for its application as organic fertilizer	00_DOCUMENT_MEETINGABSTRACT	0	1
184798	NULL	000525061500222	NULL	Dong	Dong et al.	2019	ABSTRACTS OF PAPERS OF THE AMERICAN CHEMICAL SOCIETY	Novel hybrid ion exchange process for municipal wastewater reclamation and nutrient recovery driven by waste carbon dioxide	00_DOCUMENT_MEETINGABSTRACT	0	1
184799	NULL	000525061500273	NULL	Bowers	Bowers	2019	ABSTRACTS OF PAPERS OF THE AMERICAN CHEMICAL SOCIETY	Equilibrium modeling of struvite recovery in wastewater processes	00_DOCUMENT_MEETINGABSTRACT	0	1
184800	NULL	000525061500343	NULL	Tarpeh	Tarpeh et al.	2019	ABSTRACTS OF PAPERS OF THE AMERICAN CHEMICAL SOCIETY	Suspect screening to determining pharmaceutical fate in urine-derived fertilizers	00_DOCUMENT_MEETINGABSTRACT	0	1
184801	NULL	000525061500449	NULL	Clark	Clark and Tarpeh	2019	ABSTRACTS OF PAPERS OF THE AMERICAN CHEMICAL SOCIETY	Development of an ammonium-selective adsorbent for energy-efficient wastewater nutrient recovery	00_DOCUMENT_MEETINGABSTRACT	0	1
184802	NULL	000525061500543	NULL	Liu	Liu and Tarpeh	2019	ABSTRACTS OF PAPERS OF THE AMERICAN CHEMICAL SOCIETY	Identifying and overcoming rate-limiting steps of electrochemical stripping for nitrogen recovery from wastewater	00_DOCUMENT_MEETINGABSTRACT	0	1
184803	NULL	000525061500670	NULL	Alessi	Alessi et al.	2019	ABSTRACTS OF PAPERS OF THE AMERICAN CHEMICAL SOCIETY	Emerging challenges in the application of biochar to agricultural and wastewater treatment	00_DOCUMENT_MEETINGABSTRACT	0	1
184804	NULL	000525061500713	NULL	Szczuka	Szczuka and Mitch	2019	ABSTRACTS OF PAPERS OF THE AMERICAN CHEMICAL SOCIETY	Energy efficient potable reuse: Lowering organic RO membrane fouling and DBP formation when treating anaerobic secondary effluent	00_DOCUMENT_MEETINGABSTRACT	0	1
184805	NULL	000525061500751	NULL	Iddya	Iddya et al.	2019	ABSTRACTS OF PAPERS OF THE AMERICAN CHEMICAL SOCIETY	Highly efficient ammonia recovery from wastewater using electrically conducting gas-stripping membranes	00_DOCUMENT_MEETINGABSTRACT	0	1
185008	NULL	000536060200073	NULL	Owen	Owen et al.	2012	HORTSCIENCE	Evaluating a More Sustainable Controlled-release Fertilizer for Ornamental Crops using a Struvite Byproduct from Waste-water Treatment	00_DOCUMENT_MEETINGABSTRACT	0	1
185009	NULL	000536068900614	NULL	Gimondo	Gimondo et al.	2017	HORTSCIENCE	Wastewater-grown Algae Pellets and Paste As Slow-release Fertilizers	00_DOCUMENT_MEETINGABSTRACT	0	1
185010	NULL	000536070300458	NULL	Gimondo	Gimondo et al.	2018	HORTSCIENCE	Wastewater-grown Algae As Fertilizer	00_DOCUMENT_MEETINGABSTRACT	0	1
185234	NULL	000552121500113	NULL	Adaniya	Adaniya et al.	2020	HUMAN REPRODUCTION	Effect of microfluidic sperm separation versus standard sperm washing processes on fertilization rates, blastocyst development and euploidy rates among all infertility patients	00_DOCUMENT_MEETINGABSTRACT	0	1
187017	NULL	A19658449400009	NULL	LAKSHMIN.JS	LAKSHMIN.JS and PARABRAH.M	1965	PROCEEDINGS OF THE NATIONAL ACADEMY OF SCIENCES INDIA SECTION A-PHYSICAL SCIENCES	OXIDATION POND EFFLUENTS AND THEIR ROLE IN LAND FERTILITY	00_DOCUMENT_MEETINGABSTRACT	0	1
187024	NULL	A1969E665800065	NULL	ARTHUR	ARTHUR et al.	1969	TRANSACTIONS-AMERICAN GEOPHYSICAL UNION	ALGAL NUTRIENT RESPONSES IN AGRICULTURAL WASTEWATER	00_DOCUMENT_MEETINGABSTRACT	0	1
187026	NULL	A1970H570300176	NULL	BRAIDS	BRAIDS and WELCH	1970	AGRICULTURAL ENGINEERING	NITRATE IN DRAINAGE WATER FROM SOILS RECEIVING SLUDGE AND FERTILIZER	00_DOCUMENT_MEETINGABSTRACT	0	1
187029	NULL	A1972N734300323	NULL	SEXTON	SEXTON	1972	POULTRY SCIENCE	COMPARISON OF VARIOUS CRYOPRESERVATIVE AGENTS ON WASHED CHICKEN SPERMATOZOA .2. EFFECT ON FERTILITY AND HATCHABILITY	00_DOCUMENT_MEETINGABSTRACT	0	1
187031	NULL	A1973R422600351	NULL	SEXTON	SEXTON	1973	POULTRY SCIENCE	COMPARISON OF VARIOUS CRYOPROTECTIVE AGENTS ON WASHED CHICKEN SPERMATOZOA .3. EFFECT OF COOLING AND METHOD OF ADDITION ON FERTILITY	00_DOCUMENT_MEETINGABSTRACT	0	1
187034	NULL	A1974T823700747	NULL	HUNT	HUNT	1974	ABSTRACTS OF PAPERS OF THE AMERICAN CHEMICAL SOCIETY	DEVELOPMENT OF GUIDELINES FOR EFFLUENT LIMITATIONS (SEC 304B) AND NATIONAL STANDARDS OF PERFORMANCE (SEC 306) FOR FERTILIZER MANUFACTURING INDUSTRY	00_DOCUMENT_MEETINGABSTRACT	0	1
187036	NULL	A1975AU85300286	NULL	MILLER	MILLER	1975	POULTRY SCIENCE	RECOVERY NUTRIENTS FROM POULTRY-PROCESSING PLANT WASTE-WATER	00_DOCUMENT_MEETINGABSTRACT	0	1
187039	NULL	A1976BY51500071	NULL	SMITH	SMITH et al.	1976	JOURNAL OF NUTRITION	RECYCLING SEWAGE SOLIDS AS FEEDS AND FERTILIZER	00_DOCUMENT_MEETINGABSTRACT	0	1
187041	NULL	A1977CX28400857	NULL	SCHERM	SCHERM and LAWSON	1977	ABSTRACTS OF PAPERS OF THE AMERICAN CHEMICAL SOCIETY	REUSE OF RENOVATED WASTEWATER FROM ORGANIC CHEMICAL MANUFACTURING - PILOT SCALE EXPERIENCES	00_DOCUMENT_MEETINGABSTRACT	0	1
187042	NULL	A1977CY77100178	NULL	LENAU	LENAU and NIERMANN	1977	FERTILITY AND STERILITY	STUDIES ON TESTOSTERONE IN NORMOSPERMIA, OLIGOSPERMIA, AND AZOOSPERMIA AND ON TESTOSTERONE, LUTEINIZING-HORMONE, AND FOLLICLE-STIMULATING-HORMONE IN NORMOSPERMIA AND MEN WITH PROVED FERTILITY MEASURED BY RADIOIMMUNOASSAY IN SERUM AND URINE	00_DOCUMENT_MEETINGABSTRACT	0	1
187048	NULL	A1977DT20000164	NULL	HEMPHILL	HEMPHILL et al.	1977	HORTSCIENCE	SEWAGE SLUDGE AS A VEGETABLE CROP FERTILIZER, VALUABLE RESOURCE OR ENVIRONMENTAL CONTAMINANT	00_DOCUMENT_MEETINGABSTRACT	0	1
187055	NULL	A1978FL88301026	NULL	BARBER	BARBER	1978	ABSTRACTS OF PAPERS OF THE AMERICAN CHEMICAL SOCIETY	NEW FERTILIZER PRODUCTION PROCESS - USE OF SEWAGE SLUDGE IN GRANULATION	00_DOCUMENT_MEETINGABSTRACT	0	1
187061	NULL	A1979GQ42700248	NULL	TAYLOR	TAYLOR	1979	OHIO JOURNAL OF SCIENCE	EFFECTS OF SEWAGE SLUDGE AND FERTILIZER ON AN AGRICULTURAL AND A GRASSLAND ECOSYSTEM	00_DOCUMENT_MEETINGABSTRACT	0	1
187063	NULL	A1979GX47600835	NULL	HEMPHILL	HEMPHILL et al.	1979	PLANT PHYSIOLOGY	MUNICIPAL SEWAGE SLUDGE AS A SWEET CORN FERTILIZER - 3 YEAR STUDY	00_DOCUMENT_MEETINGABSTRACT	0	1
187065	NULL	A1979HA04200482	NULL	HEMPHILL	HEMPHILL et al.	1979	HORTSCIENCE	MUNICIPAL SEWAGE SLUDGE AS A SWEET CORN FERTILIZER - 3 YEAR STUDY	00_DOCUMENT_MEETINGABSTRACT	0	1
187066	NULL	A1979HC48500167	NULL	BUCK	BUCK et al.	1979	POULTRY SCIENCE	CADMIUM RETENTION BY CHICKENS FED CROPS FROM SOILS FERTILIZED WITH SEWAGE SLUDGE	00_DOCUMENT_MEETINGABSTRACT	0	1
187068	NULL	A1980JT06600268	NULL	OCONNOR	OCONNOR et al.	1980	TRANSACTIONS OF THE AMERICAN NUCLEAR SOCIETY	FERTILITY VALUE OF GAMMA-IRRADIATED SEWAGE-SLUDGE	00_DOCUMENT_MEETINGABSTRACT	0	1
187070	NULL	A1980JY84100047	NULL	DAMRON	DAMRON et al.	1980	POULTRY SCIENCE	FEEDING CORN FERTILIZED WITH MUNICIPAL SLUDGE TO BROILER CHICKS AND LAYING HENS	00_DOCUMENT_MEETINGABSTRACT	0	1
187071	NULL	A1980JZ83500059	NULL	BEARCE	BEARCE et al.	1980	HORTSCIENCE	BEDDING PLANT GERMINATION AND GROWTH IN HARDWOOD BARK FINES COMPOSTED WITH SEWAGE-SLUDGE OR INORGANIC FERTILIZERS	00_DOCUMENT_MEETINGABSTRACT	0	1
187072	NULL	A1980KA66800026	NULL	STERRETT	STERRETT et al.	1980	HORTSCIENCE	UTILIZATION OF SEWAGE-SLUDGE COMPOST AS A MEDIA AMENDMENT FOR VEGETABLE TRANSPLANTS	00_DOCUMENT_MEETINGABSTRACT	0	1
187073	NULL	A1980KQ66600074	NULL	UYEKI	UYEKI and WILTSE	1980	BIOLOGICAL BULLETIN	THE EFFECT OF SEWAGE FERTILIZATION ON BENTHIC MACROINVERTEBRATES IN SALT-MARSH CREEKS	00_DOCUMENT_MEETINGABSTRACT	0	1
187076	NULL	A1980LG43101517	NULL	BARBER	BARBER and MOELLER	1980	ABSTRACTS OF PAPERS OF THE AMERICAN CHEMICAL SOCIETY	INCORPORATION OF SEWAGE-SLUDGE IN COMMERCIAL FERTILIZERS	00_DOCUMENT_MEETINGABSTRACT	0	1
187077	NULL	A1981LX34700282	NULL	WRAY	WRAY and BEARCE	1981	HORTSCIENCE	GROWTH AND FLOWERING OF REDWING AZALEAS IN HARDWOOD BARK FINES COMPOSTED WITH SEWAGE-SLUDGE OR INORGANIC FERTILIZERS	00_DOCUMENT_MEETINGABSTRACT	0	1
187082	NULL	A1981MP70900064	NULL	HAMLETT	HAMLETT et al.	1981	BIOLOGICAL BULLETIN	SELECTIVE PRESSURES EXERTED BY SEWAGE-SLUDGE FERTILIZATION OF CHEMOHETEROTROPHIC BACTERIAL COMMUNITIES IN THE GREAT SIPPEWISSETT MARSH	00_DOCUMENT_MEETINGABSTRACT	0	1
187086	NULL	A1982NW60100257	NULL	FALAHIARDAKANI	FALAHIARDAKANI and GOUIN	1982	HORTSCIENCE	GROWTH-RESPONSE AND METAL UPTAKE OF VEGETABLE BEDDING PLANTS GROWING IN SLUDGE COMPOST AMENDED MEDIUM AS INFLUENCED BY FERTILIZERS	00_DOCUMENT_MEETINGABSTRACT	0	1
187087	NULL	A1982NW60100319	NULL	GOUIN	GOUIN	1982	HORTSCIENCE	FERTILIZERS PROGRAMS FOR GROWING POTTED MUMS IN MEDIA AMENDED WITH COMPOSTED SEWAGE-SLUDGE	00_DOCUMENT_MEETINGABSTRACT	0	1
187089	NULL	A1982PK23600106	NULL	MARTIN	MARTIN et al.	1982	CLINICAL AND EXPERIMENTAL PHARMACOLOGY AND PHYSIOLOGY	MEASUREMENT OF HUMAN CHORIONIC-GONADOTROPIN (HCG) IN URINE FOLLOWING INVITRO FERTILIZATION AND EMBRYO TRANSFER	00_DOCUMENT_MEETINGABSTRACT	0	1
187096	NULL	A1984SB15800030	NULL	LIBERTI	LIBERTI et al.	1984	REACTIVE POLYMERS	THE RIM NUT PROCESS FOR REMOVAL AND RECOVERY OF N-P FERTILIZER FROM SEWAGE - START-UP OF BARIS PLANT	00_DOCUMENT_MEETINGABSTRACT	0	1
187099	NULL	A1984SV67200630	NULL	KASPER	KASPER et al.	1984	CLINICAL CHEMISTRY	OVUSTICK URINE HLH TEST - AN AID FOR MANAGEMENT OF FERTILITY IN WOMEN	00_DOCUMENT_MEETINGABSTRACT	0	1
187101	NULL	A1985AET1000303	NULL	HYDER	HYDER and BARRETT	1985	OHIO JOURNAL OF SCIENCE	THE EFFECTS OF SEWAGE-SLUDGE AND FERTILIZER ON PLANT-SPECIES DIVERSITY AND PRIMARY PRODUCTIVITY IN A 6TH-YEAR OLD-FIELD COMMUNITY	00_DOCUMENT_MEETINGABSTRACT	0	1
187105	NULL	A1986A715000027	NULL	BASURAY	BASURAY et al.	1986	JOURNAL OF ANDROLOGY	SELECTION OF MOTILE SPERMATOZOA FOR INVITRO FERTILIZATION (IVF) - COMPARISON OF 2 WASHING PROCEDURES ON OOCYTES COLLECTED FROM THE SAME PATIENT	00_DOCUMENT_MEETINGABSTRACT	0	1
187111	NULL	A1987G570000318	NULL	CANGIALOSI	CANGIALOSI et al.	1987	OHIO JOURNAL OF SCIENCE	THE EFFECTS OF VARIATION IN VEGETATION STRUCTURE ASSOCIATED WITH FERTILIZER AND SLUDGE APPLICATION ON THE WEB-BUILDING SPIDER COMMUNITY	00_DOCUMENT_MEETINGABSTRACT	0	1
187114	NULL	A1987K430400720	NULL	FALAHIARDAKANI	FALAHIARDAKANI	1987	HORTSCIENCE	GROWTH-RESPONSE AND MINERAL UPTAKE OF LETTUCE AND TOMATO PLANTS GROWN IN COMPOSTED SEWAGE SLUDGE-AMENDED MEDIA AS INFLUENCED BY FERTILIZERS AND AMENDMENTS	00_DOCUMENT_MEETINGABSTRACT	0	1
187123	NULL	A1989AB73800434	NULL	NG	NG et al.	1989	CLINICAL CHEMISTRY	PREDICTION OF OVULATION IN AN INVITRO FERTILIZATION PROGRAM BY MONITORING LUTEINIZING-HORMONE CREATININE RATIO ON RANDOM URINE SAMPLES	00_DOCUMENT_MEETINGABSTRACT	0	1
187263	NULL	A1991HG08001774	NULL	FAIR	FAIR	1991	ABSTRACTS OF PAPERS OF THE AMERICAN CHEMICAL SOCIETY	INNOVATIVE AND PRACTICAL SOLUTIONS FOR WASTE-WATER AND RINSATE MANAGEMENT FOR RETAIL FERTILIZER DEALERS	00_DOCUMENT_MEETINGABSTRACT	0	1
187327	NULL	A1992JJ31201444	NULL	FORSTE	FORSTE	1992	ABSTRACTS OF PAPERS OF THE AMERICAN CHEMICAL SOCIETY	AGRICULTURAL USE OF SLUDGE AS A FERTILIZER SUBSTITUTE - CURRENT STATUS AND FUTURE OUTLOOK	00_DOCUMENT_MEETINGABSTRACT	0	1
187328	NULL	A1992JJ31201447	NULL	CREAMER	CREAMER and SPINDLER	1992	ABSTRACTS OF PAPERS OF THE AMERICAN CHEMICAL SOCIETY	HEAT DRIED SEWAGE-SLUDGE - AN ECONOMICAL AND BENEFICIAL FERTILIZER FOR AGRICULTURAL APPLICATIONS	00_DOCUMENT_MEETINGABSTRACT	0	1
187425	NULL	A1993LP32101477	NULL	CREAMER	CREAMER	1993	ABSTRACTS OF PAPERS OF THE AMERICAN CHEMICAL SOCIETY	THE IMPACT OF CFR PART-503 ON SLUDGE USE AND DISPOSAL AND THE ROLE OF SLUDGE IN FERTILIZERS	00_DOCUMENT_MEETINGABSTRACT	0	1
187567	NULL	A1994PA26101808	NULL	HOLCOMBE	HOLCOMBE and TROWBRIDGE	1994	ABSTRACTS OF PAPERS OF THE AMERICAN CHEMICAL SOCIETY	CONVERSION OF ORGANIC SLUDGES TO FERTILIZER WITH THE CARVER-GREENFIELD PROCESS	00_DOCUMENT_MEETINGABSTRACT	0	1
187568	NULL	A1994PA26101809	NULL	FORSTE	FORSTE	1994	ABSTRACTS OF PAPERS OF THE AMERICAN CHEMICAL SOCIETY	PROMOTING THE USE OF BIOSOLIDS AS A FERTILIZER MATERIAL UNDER 503	00_DOCUMENT_MEETINGABSTRACT	0	1
187650	NULL	A1995QD32100068	NULL	BECK	BECK et al.	1995	KIDNEY INTERNATIONAL	ADMINISTRATION OF ORGANIC OSMOLYTES AFTER CHRONIC DIURESIS DOES NOT ACCELERATE RECOVERY OF URINE CONCENTRATING ABILITY OR RENAL ORGANIC OSMOLYTES	00_DOCUMENT_MEETINGABSTRACT	0	1
187810	NULL	A1996UA48202743	NULL	Guilherme	Guilherme and Anderson	1996	ABSTRACTS OF PAPERS OF THE AMERICAN CHEMICAL SOCIETY	Copper adsorption and desorption rates in four oxic soils: Effects of sludge and phosphate amendments.	00_DOCUMENT_MEETINGABSTRACT	0	1
187859	NULL	A1996VA91501790	NULL	Logan	Logan and Harrison	1996	ABSTRACTS OF PAPERS OF THE AMERICAN CHEMICAL SOCIETY	Uses of processed biosolids in the manufacture and marketing of horticultural fertilizers and soil blends	00_DOCUMENT_MEETINGABSTRACT	0	1
187860	NULL	A1996VA91501801	NULL	Fergen	Fergen	1996	ABSTRACTS OF PAPERS OF THE AMERICAN CHEMICAL SOCIETY	Fertilizer raw materials from waste water treatment facility residuals	00_DOCUMENT_MEETINGABSTRACT	0	1
12809	46749152674	000269666100003	10.1080/07438140809354056	Effler	Effler and Matthews	2008	Lake and Reservoir Management	Implications of redox processes for the rehabilitation of an urban lake, onondaga lake, New York	00_DOCUMENT_NOTFOUND	1	1
48703	85089870714	000562709900001	10.1007/s11164-020-04244-2	Dang	Dang et al.	2020	Research on Chemical Intermediates	Secondary treated wastewater of latex processing: reusing for irrigation or treatment by membrane filtration	00_DOCUMENT_NOTFOUND	1	1
54973	0020045471	A1982NB88800008	NULL	Hileman	Hileman	1982	BioCycle	Fortified compost product shows promise as fertilizer	00_DOCUMENT_NOTFOUND	1	1
146540	0018248301	NULL	NULL	Brosman	Brosman	1978	WATER WASTES ENG.	Feed your plant liquid fertilizer. This could be the best prescription for nutrient-deficient wastewater symptoms	00_DOCUMENT_NOTFOUND	1	0
149469	0031339981	NULL	NULL	Sengupta	Sengupta and Rose	1997	Hazardous and Industrial Wastes - Proceedings of the Mid-Atlantic Industrial Waste Conference	Nitrogen and phosphorus (N/P) removal from wastewater combined with extraction of N/P fertilizer	00_DOCUMENT_NOTFOUND	1	0
150078	0035269591	NULL	NULL			2001	JOM	High-purity white phosphorus recovered from sewage sludge	00_DOCUMENT_NOTFOUND	1	0
152419	42949170973	NULL	NULL	Yasunaga	Yasunaga and Hirotsuji	2003	Mitsubishi Electric Advance	Recovering phosphates from sewage sludge	00_DOCUMENT_NOTFOUND	1	0
153624	77949742117	NULL	NULL	Jenssen	Jenssen	1999	Water and Wastewater International	Norwegian system converts blackwater into fertiliser	00_DOCUMENT_NOTFOUND	1	0
161386	85060818185	NULL	NULL	Rubin	Rubin and Gallagher	2019	91st Annual Water Environment Federation Technical Exhibition and Conference, WEFTEC 2018	The news model recovery of nutrients, energy, and water in a sustainable (NEWS) manner resources from onsite and decentralized wastewater facilities	00_DOCUMENT_NOTFOUND	1	0
174363	NULL	000074669800070	NULL	Shi	Shi and Zhu	1996	RECYCLING THE RESOURCE	Liquid fertilization of nightsoil sewage by photosynthetic bacteria	00_DOCUMENT_NOTFOUND	0	1
175301	NULL	000184694000016	NULL	Kunz	Kunz and Rettenberger	2001	ECOSAN - CLOSING THE LOOP IN WASTEWATER MANAGEMENT AND SANITATION	Production of fertilizer water from wastewater	00_DOCUMENT_NOTFOUND	0	1
177867	NULL	000302836000014	NULL			2012	INTERNATIONAL SUGAR JOURNAL	ThermoEnergy produces fertilizers and chemicals from wastewater	00_DOCUMENT_NOTFOUND	0	1
187025	NULL	A1970F161300003	NULL	CONN	CONN	1970	CROPS AND SOILS MAGAZINE	LIQUID SLUDGE AS A FARM FERTILIZER	00_DOCUMENT_NOTFOUND	0	1
187032	NULL	A1973S288900027	NULL	KALE	KALE	1973	INDIAN JOURNAL OF AGRICULTURAL SCIENCES	FERTILITY VALUE OF OXIDATION POND EFFLUENT FOR GROUNDNUT (ARACHIS-HYPOGAEA L)	00_DOCUMENT_NOTFOUND	0	1
187053	NULL	A1978FA28500014	NULL	BROSMAN	BROSMAN	1978	WATER & WASTES ENGINEERING	FEED YOUR PLANT LIQUID FERTILIZER .1. PRESCRIPTION FOR NUTRIENT-DEFICIENT WASTEWATER SYMPTOMS	00_DOCUMENT_NOTFOUND	0	1
187056	NULL	A1978FU46700001	NULL			1978	WATER SERVICES	TREATMENT AND REUSE OF STRONG ORGANIC EFFLUENTS	00_DOCUMENT_NOTFOUND	0	1
187064	NULL	A1979GZ46500010	NULL	EVERS	EVERS	1979	CHIMIA	TREATMENT AND REUSE OF ORGANIC EFFLUENTS	00_DOCUMENT_NOTFOUND	0	1
188001	NULL	A1997YB40100027	NULL			1997	APPITA JOURNAL	Human waste fertilizers tree crop	00_DOCUMENT_NOTFOUND	0	1
206112	NULL	000724184800019	NULL	Wu	Wu and Dong	2020	BIOREFINERY OF INORGANICS	Nutrients and Plant Hormones in Anaerobic Digestates: Characterization and Land Application	00_DOCUMENT_NOTFOUND	0	1
16691	80255138400	000296479700004	10.1007/s00248-011-9893-9	Kayee	Kayee et al.	2011	Microbial Ecology	Retraction Note to: Archaeal amoA Genes Outnumber Bacterial amoA Genes in Municipal Wastewater Treatment Plants in Bangkok (Microb Ecol, 2011, 62, 776-788, 10.1007/s00248-011-9893-9)	00_DOCUMENT_RETRACTED	1	1
18262	84863859955	000307159100031	10.1016/j.apcatb.2012.04.046	Wilson	Wilson et al.	2012	Applied Catalysis B: Environmental	Retraction notice to "Ceria-doped and TiO2nanocomposite coating on multiwalled carbon nanotubes for the photocatalytic remediation of agro-industrial wastewaters" [Appl. Catal. B: Environ. 123-124 (2012) 273-281]	00_DOCUMENT_RETRACTED	1	1
23550	84928627952	000344349200001	10.1007/s10661-014-4050-9	Jinmei	Jinmei and Xueping	2014	Environmental Monitoring and Assessment	Retraction Note to: Heavy metal pollution in surface soils of Pearl River Delta, China [Environ Monit Assess, (2014), 186, 12, 8051-8061, 10.1007/s10661-014-4050-9]	00_DOCUMENT_RETRACTED	1	1
24375	84925467112	000349605100008	10.1007/s11368-014-1031-0	Rastetter	Rastetter and Gerhardt	2015	Journal of Soils and Sediments	Retraction Note to: Toxic potential of different types of sewage sludge as fertiliser in agriculture: ecotoxicological effects on aquatic and soil indicator species (Journal of Soils and Sediments, (2015), 15, (565-577), DOI :10.1007/s11368-014-1031-0)	00_DOCUMENT_RETRACTED	1	1
25506	84934300420	000357192600001	10.1155/2015/398028	Wang	Wang et al.	2015	BioMed Research International	Retracted: Anaerobic Treatment of palm oil mill effluent in pilot-scale anaerobic EGSB reactor (BioMed Research International (2015) 2015 (390828) DOI: 10.1155/2015/398028)	00_DOCUMENT_RETRACTED	1	1
26622	84948425571	000365385700001	10.1038/srep17270	Liu	Liu et al.	2015	Scientific Reports	Retraction: Heavy metal removal from MSS fly ash by thermal and chlorination treatments (Scientific Reports (2017) 5 (17270) DOI: 10.1038/srep17270)	00_DOCUMENT_RETRACTED	1	1
28282	84960100229	000376265500024	10.1007/s11368-016-1384-7	Rastetter	Rastetter and Gerhardt	2016	Journal of Soils and Sediments	Retraction Note to: Toxic potential of different types of sewage sludge as fertiliser in agriculture: ecotoxicological effects on aquatic and soil indicator species (Journal of Soils and Sediments, (2015), 15, (565-577), DOI :10.1007/s11368-014-1031-0)	00_DOCUMENT_RETRACTED	1	1
29992	84986905144	000388334100026	10.1111/rda.12740	Aramli	Aramli et al.	2016	Reproduction in domestic animals = Zuchthygiene	Retracted: Reliable collection of Caspian brown trout (Salmo trutta caspius) sperm using a catheter (Reproduction in Domestic Animals, (2016), 51, 5, (831-834), 10.1111/rda.12740)	00_DOCUMENT_RETRACTED	1	1
30222	84995519534	000390082600014	10.1016/j.contraception.2016.08.004	Darney	Darney et al.	2017	Contraception	Retraction notice to u201cMaintaining rigor in research: flaws in a recent study and a reanalysis of the relationship between state abortion laws and maternal mortality in Mexicou201d [Contraception 95/1 (2017) 105-111](S0010782416303791)(10.1016/j.contraception.2016.08.004)	00_DOCUMENT_RETRACTED	1	1
33678	85029510401	000413880100032	10.1016/j.powtec.2017.09.026	Chen	Chen et al.	2017	Powder Technology	Retraction notice to u201cEnhanced photocatalytic activity of La and N co-doped TiO2/diatomite compositeu201d [Powder Technology 322 (2017) 296–300] (Powder Technology (2017) 322 (296–300), (S003259101730757X), (10.1016/j.powtec.2017.09.026))	00_DOCUMENT_RETRACTED	1	1
42024	85066256363	000473380300019	10.1016/j.jenvman.2019.03.027	Wu	Wu et al.	2019	Journal of Environmental Management	Retraction notice to u201cThe removal of cyhalofop-butyl in soil by surplus Rhodopseudanonas palustris in wastewater purificationu201d [J. Environ. Manag. 245, 2019, 168–172] (Journal of Environmental Management (2019) 245 (168–172), (S0301479719303172), (10.1016/j.jenvman.2019.03.027))	00_DOCUMENT_RETRACTED	1	1
42220	85067390723	000475479300031	10.1002/jctb.6082	Chen	Chen et al.	2019	Journal of Chemical Technology and Biotechnology	Retraction: The fabrication of magnetic recyclable nitrogen-doped titanium dioxide/calcium ferrite/diatomite heterojunction nanocomposite for improved visible-light-driven degradation of tetracycline (J Chem Technol Biotechnol, (2019), 94, (2702–2712), 10.1002/jctb.6082)	00_DOCUMENT_RETRACTED	1	1
42397	85066959235	000477691500067	10.1016/j.chemosphere.2019.05.237	Wu	Wu et al.	2019	Chemosphere	Retraction notice to u201cCarbaryl waste-water treatment by Rhodopseudomonas sphaeroidesu201d [Chemosphere 233 (October 2019) 597–602](S0045653519311580)(10.1016/j.chemosphere.2019.05.237)	00_DOCUMENT_RETRACTED	1	1
98503	85032638539	000413934800018	10.1039/c7ew90022h			2017	Environmental Science: Water Research and Technology	Retraction: The feasibility of char and bio-oil production from pyrolysis of pit latrine sludge (Environmental Science: Water Research and Technology (2017) DOI: 10.1039/c7ew00132k)	00_DOCUMENT_RETRACTED	1	0
98883	85044051486	000427772400010	10.1080/09064710.2018.1441943			2018	Acta Agriculturae Scandinavica Section B: Soil and Plant Science	Effect of steel converter slag as iron fertilizer in some calcareous soils	00_DOCUMENT_RETRACTED	1	0
99011	85046639654	000439317100001	10.1016/j.biortech.2018.05.003	Song	Song et al.	2018	Bioresource Technology	Removal notice to Porous forward osmosis membranes for polishing biologically treated wastewater: Condition optimization and draw solution recovery Bioresource Technology 263 (2018) 192–198 (S0960852418306515) (10.1016/j.biortech.2018.05.003))	00_DOCUMENT_RETRACTED	1	0
99667	85059045115	000461237300022	10.1002/jctb.5871	Chen	Chen et al.	2019	Journal of Chemical Technology and Biotechnology	Retraction: Self-floating Cu/N co-doped TiO2/diatomite granule composite with enhanced visible-light-responsive photoactivity and reusability (J Chem Technol Biotechnol, (2019), 94, (1210–1219), 10.1002/jctb.5871)	00_DOCUMENT_RETRACTED	1	0
101483	85087824164	000571855600003	10.1016/j.envpol.2020.115120	Sleep	Sleep and Juhasz	2020	Environmental Pollution	Removal notice to u201cPerfluoroalkyl, fluorotelomer sulfonate, and perfluorooctane sulfonamide contamination in biosolids: Composition, co-contamination and re-use implicationsu201d [Environ. Pollut. 266P1 (2020) 115120] (Environmental Pollution (2020) 266(P1), (S0269749120324003), (10.1016/j.envpol.2020.115120))	00_DOCUMENT_RETRACTED	1	0
102608	85105699499	000615179200003	10.4315/JFP-20-315	Mohammad	Mohammad et al.	2020	Journal of food protection	Retraction: Assessing Food Safety Practices Among Texas Small Growers (Journal of food protection (2021) 84 2 (186))	00_DOCUMENT_RETRACTED	1	0
152151	35348912473	NULL	NULL	Daya	Daya and Gunby	2007	Cochrane database of systematic reviews (Online)	WITHDRAWN: Recombinant versus urinary follicle stimulating hormone for ovarian stimulation in assisted reproduction cycles.	00_DOCUMENT_RETRACTED	1	0
153918	77956147323	NULL	10.1109/ICBBE.2010.5514994	Dong	Dong et al.	2010	2010 4th International Conference on Bioinformatics and Biomedical Engineering, iCBBE 2010	RETRACTED ARTICLE: Anaerobic and microaerobic operation for the EGSB reactor treating actual coking wastewater	00_DOCUMENT_RETRACTED	1	0
153939	77956479008	NULL	10.1109/CCTAE.2010.5543439	Yuan	Yuan and Huang	2010	CCTAE 2010 - 2010 International Conference on Computer and Communication Technologies in Agriculture Engineering	RETRACTED ARTICLE: Effect of temperature on the protein mass concentration in anaerobic fermentation of chicken feces and vinasse	00_DOCUMENT_RETRACTED	1	0
154007	77957777993	NULL	10.1109/ESIAT.2010.5567398	Ouyang	Ouyang and Wang	2010	2010 2nd Conference on Environmental Science and Information Application Technology, ESIAT 2010	RETRACTED ARTICLE: Mesophilic anaerobic digestion of thermal-hydrolyzed sewage sludge	00_DOCUMENT_RETRACTED	1	0
154024	77958053276	NULL	10.1109/ESIAT.2010.5568574	Liu	Liu and Cong	2010	2010 2nd Conference on Environmental Science and Information Application Technology, ESIAT 2010	RETRACTED ARTICLE: Biochemical united technology process to wastewater of nitrogenous fertilizer plant	00_DOCUMENT_RETRACTED	1	0
154025	77958059739	NULL	10.1109/ESIAT.2010.5568544	Li	Li et al.	2010	2010 2nd Conference on Environmental Science and Information Application Technology, ESIAT 2010	RETRACTED ARTICLE: Toxicity analysis of landscape using reclaimed water controlled by "GFH+BF" treatment system	00_DOCUMENT_RETRACTED	1	0
154027	77958064124	NULL	10.1109/ESIAT.2010.5567217	Yang	Yang et al.	2010	2010 2nd Conference on Environmental Science and Information Application Technology, ESIAT 2010	RETRACTED ARTICLE: Optimization of solid phase extraction for determining steroid estrogens in wastewater by high-performance liquid chromatography	00_DOCUMENT_RETRACTED	1	0
154028	77958065553	NULL	10.1109/ESIAT.2010.5567453	Ma	Ma and Zhang	2010	2010 2nd Conference on Environmental Science and Information Application Technology, ESIAT 2010	RETRACTED ARTICLE: Discussions on calculation formula of internal recycle ratio of pre-denitrification process	00_DOCUMENT_RETRACTED	1	0
154029	77958066402	NULL	10.1109/ESIAT.2010.5567456	Gu	Gu et al.	2010	2010 2nd Conference on Environmental Science and Information Application Technology, ESIAT 2010	RETRACTED ARTICLE: Application study of using IC-SBBR process for livestock wastewater treatment	00_DOCUMENT_RETRACTED	1	0
154547	79960109552	NULL	10.1109/icbbe.2011.5781130	Huang	Huang et al.	2011	5th International Conference on Bioinformatics and Biomedical Engineering, iCBBE 2011	RETRACTED ARTICLE: Research on the advanced treatment of coking water with iron-carbon substrate constructed wetland	00_DOCUMENT_RETRACTED	1	0
154548	79960110657	NULL	10.1109/icbbe.2011.5780816	Huang	Huang et al.	2011	5th International Conference on Bioinformatics and Biomedical Engineering, iCBBE 2011	RETRACTED ARTICLE: Evaluation of water quality pollution and identification index for the Liu River, Zhangwu County, China	00_DOCUMENT_RETRACTED	1	0
154549	79960112469	NULL	10.1109/icbbe.2011.5780148	Wang	Wang et al.	2011	5th International Conference on Bioinformatics and Biomedical Engineering, iCBBE 2011	RETRACTED ARTICLE: Hydrothermal modification of granular steel slag for phosphate removal	00_DOCUMENT_RETRACTED	1	0
154550	79960113900	NULL	10.1109/icbbe.2011.5781459	Liu	Liu and Cui	2011	5th International Conference on Bioinformatics and Biomedical Engineering, iCBBE 2011	RETRACTED ARTICLE: A new enterobacteria biological control method of poultry wastes	00_DOCUMENT_RETRACTED	1	0
154551	79960117103	NULL	10.1109/icbbe.2011.5781019	Wang	Wang et al.	2011	5th International Conference on Bioinformatics and Biomedical Engineering, iCBBE 2011	RETRACTED ARTICLE: Urban wastewater reclamation and reuse advanced techniques: Novel membrane bio-reactor technology	00_DOCUMENT_RETRACTED	1	0
154552	79960120958	NULL	10.1109/icbbe.2011.5781453	Zhang	Zhang et al.	2011	5th International Conference on Bioinformatics and Biomedical Engineering, iCBBE 2011	RETRACTED ARTICLE: Effect of alkaline fly ash on heavy metal speciation in stabilized sewage sludge	00_DOCUMENT_RETRACTED	1	0
154553	79960123441	NULL	10.1109/icbbe.2011.5781092	Shi	Shi et al.	2011	5th International Conference on Bioinformatics and Biomedical Engineering, iCBBE 2011	RETRACTED ARTICLE: Treating papermaking effluent under pilot-scale test by electrochemical/fixed biofilm technologies	00_DOCUMENT_RETRACTED	1	0
154554	79960123765	NULL	10.1109/icbbe.2011.5780156	Li	Li and Yue	2011	5th International Conference on Bioinformatics and Biomedical Engineering, iCBBE 2011	RETRACTED ARTICLE: Thermodynamics study on removing nitrate nitrogen from wastewater with anion exchange resins	00_DOCUMENT_RETRACTED	1	0
154555	79960126365	NULL	10.1109/icbbe.2011.5781005	Yang	Yang et al.	2011	5th International Conference on Bioinformatics and Biomedical Engineering, iCBBE 2011	RETRACTED ARTICLE: Phosphorous precipitation/recovery as struvite from wastewaters of low phosphorous concentration	00_DOCUMENT_RETRACTED	1	0
154557	79960128366	NULL	10.1109/icbbe.2011.5781075	Zhang	Zhang et al.	2011	5th International Conference on Bioinformatics and Biomedical Engineering, iCBBE 2011	RETRACTED ARTICLE: Recovery and reuse of coagulant from MDF effluent coagulation sludge	00_DOCUMENT_RETRACTED	1	0
154558	79960128800	NULL	10.1109/icbbe.2011.5780991	Liu	Liu et al.	2011	5th International Conference on Bioinformatics and Biomedical Engineering, iCBBE 2011	RETRACTED ARTICLE: Formation and properties of aerobic granular sludge in a continuous airlift fluidized bed	00_DOCUMENT_RETRACTED	1	0
154559	79960133765	NULL	10.1109/icbbe.2011.5780151	Xu	Xu et al.	2011	5th International Conference on Bioinformatics and Biomedical Engineering, iCBBE 2011	RETRACTED ARTICLE: Degradation of reactive brilliant Red X-3B using a circulating-flowing aqueous film photoelectrocatalytic reactor	00_DOCUMENT_RETRACTED	1	0
154560	79960135001	NULL	10.1109/icbbe.2011.5781248	Liu	Liu et al.	2011	5th International Conference on Bioinformatics and Biomedical Engineering, iCBBE 2011	RETRACTED ARTICLE: Ventilation air methane recovery by pressure swing adsorption	00_DOCUMENT_RETRACTED	1	0
154561	79960136736	NULL	10.1109/icbbe.2011.5781599	Zhang	Zhang et al.	2011	5th International Conference on Bioinformatics and Biomedical Engineering, iCBBE 2011	RETRACTED ARTICLE: Cadmium concentration in animal manure and the regional pollution hazard: A case study in Northeast China	00_DOCUMENT_RETRACTED	1	0
154562	79960136996	NULL	10.1109/icbbe.2011.5781339	Li	Li et al.	2011	5th International Conference on Bioinformatics and Biomedical Engineering, iCBBE 2011	RETRACTED ARTICLE: Health risk assessment of organic contaminants in a typical wastewater irrigation area, Northeastern China	00_DOCUMENT_RETRACTED	1	0
154563	79960139122	NULL	10.1109/icbbe.2011.5781023	Xun	Xun	2011	5th International Conference on Bioinformatics and Biomedical Engineering, iCBBE 2011	RETRACTED ARTICLE: Study of retting flax wastewater treatment by flotation/flysoil percolation process	00_DOCUMENT_RETRACTED	1	0
154564	79960144020	NULL	10.1109/icbbe.2011.5781020	Dong	Dong et al.	2011	5th International Conference on Bioinformatics and Biomedical Engineering, iCBBE 2011	RETRACTED ARTICLE: Comparative study of actual coking wastewater treatment in micro-aerobic egsb reactor for continuous and intermittent oxygenation	00_DOCUMENT_RETRACTED	1	0
154565	79960150154	NULL	10.1109/icbbe.2011.5780984	Zhao	Zhao et al.	2011	5th International Conference on Bioinformatics and Biomedical Engineering, iCBBE 2011	RETRACTED ARTICLE: Study on oilfield wastewater treatment with composite nanoparticles modified pvdf uf membrane	00_DOCUMENT_RETRACTED	1	0
154566	79960151286	NULL	10.1109/icbbe.2011.5780758	Chung	Chung et al.	2011	5th International Conference on Bioinformatics and Biomedical Engineering, iCBBE 2011	RETRACTED ARTICLE: Interpretation of polycyclic aromatic hydrocarbon contaminants and soil properties of surface sediment in Dapeng Bay and neighbouring rivers	00_DOCUMENT_RETRACTED	1	0
154727	80053292665	NULL	10.1109/AIMSEC.2011.6009662	Zhang	Zhang and Wei	2011	2011 2nd International Conference on Artificial Intelligence, Management Science and Electronic Commerce, AIMSEC 2011 - Proceedings	RETRACTED ARTICLE: Final product of sewage sludge composting by recycling matured compost	00_DOCUMENT_RETRACTED	1	0
156979	84900940379	NULL	10.1109/icbbe.2011.5781143	Xu	Xu et al.	2011	5th International Conference on Bioinformatics and Biomedical Engineering, iCBBE 2011	RETRACTED ARTICLE: Study on source-separated urine using HydroLab DS5X	00_DOCUMENT_RETRACTED	1	0
156980	84900944748	NULL	10.1109/icbbe.2011.5781073	Lu	Lu et al.	2011	5th International Conference on Bioinformatics and Biomedical Engineering, iCBBE 2011	RETRACTED ARTICLE: Wastewater treatment and reuse using A2O process coupled with microfiltration	00_DOCUMENT_RETRACTED	1	0
165563	77957948156	NULL	10.1109/ESIAT.2010.5568956	Liu	Liu et al.	2010	2010 2nd Conference on Environmental Science and Information Application Technology, ESIAT 2010	RETRACTED ARTICLE: Study on IC anaerobic reactor treating high-strength organic wastewater and its best external recirculation ratio	00_DOCUMENT_RETRACTED	1	0
165599	79960132696	NULL	10.1109/icbbe.2011.5781183	Li	Li et al.	2011	5th International Conference on Bioinformatics and Biomedical Engineering, iCBBE 2011	RETRACTED ARTICLE: Effect of recirculation rate on nitrogen removal in CASS process	00_DOCUMENT_RETRACTED	1	0
177749	NULL	000299096402087	10.1016/j.egypro.2011.10.577	Ma Wenlin	Ma Wenlin et al.	2011	2011 INTERNATIONAL CONFERENCE ON ENERGY AND ENVIRONMENTAL SCIENCE-ICEES 2011	An Overview on Modern Biogas Utilizing Technology of Livestock Manure (Retracted Article)	00_DOCUMENT_RETRACTED	0	1
177750	NULL	000299096403041	10.1016/j.egypro.2011.10.675	Yu	Yu et al.	2011	2011 INTERNATIONAL CONFERENCE ON ENERGY AND ENVIRONMENTAL SCIENCE-ICEES 2011	The Disposal of Heterotrophic Nitrification-aerobic Denitrifying Bacteria Loaded by Modified Bacterial Cellulose to Nitrogenous Wastewater (Retracted Article)	00_DOCUMENT_RETRACTED	0	1
177751	NULL	000299096403069	10.1016/j.egypro.2011.10.703	Xiaoling-Zhang	Xiaoling-Zhang et al.	2011	2011 INTERNATIONAL CONFERENCE ON ENERGY AND ENVIRONMENTAL SCIENCE-ICEES 2011	Effects of Organic Loading Rate on the Formation and the Phosphorus Removal of Granular Sludge (Retracted Article)	00_DOCUMENT_RETRACTED	0	1
177752	NULL	000299096403138	10.1016/j.egypro.2011.10.772	Sun	Sun et al.	2011	2011 INTERNATIONAL CONFERENCE ON ENERGY AND ENVIRONMENTAL SCIENCE-ICEES 2011	Remediation with Lime and Organic Manures of a Heavy Metal Contaminated Smeltering Red Soils (Retracted Article)	00_DOCUMENT_RETRACTED	0	1
177753	NULL	000299096403147	10.1016/j.egypro.2011.10.781	Pan	Pan and Xiao	2011	2011 INTERNATIONAL CONFERENCE ON ENERGY AND ENVIRONMENTAL SCIENCE-ICEES 2011	STATUS OF WASTE TREATMENT METHODS IN HEAVY OIL COLD PRODUCTION (Retracted Article)	00_DOCUMENT_RETRACTED	0	1
177755	NULL	000299096404088	10.1016/j.egypro.2011.10.871	Tao	Tao et al.	2011	2011 INTERNATIONAL CONFERENCE ON ENERGY AND ENVIRONMENTAL SCIENCE-ICEES 2011	Kinetics of Phosphorus Removal and Recovery as Struvite from Wastewaters with Medium-low Phosphorous Concentration (Retracted Article)	00_DOCUMENT_RETRACTED	0	1
177756	NULL	000299096404092	10.1016/j.egypro.2011.10.875	Shen	Shen et al.	2011	2011 INTERNATIONAL CONFERENCE ON ENERGY AND ENVIRONMENTAL SCIENCE-ICEES 2011	Study on Biological Aerated Filter as Enhanced Pretreatment Process of Coagulation and Sedimentation (Retracted Article)	00_DOCUMENT_RETRACTED	0	1
178954	84902436484	000338044500006	10.1039/c4ra03008g	Kundu	Kundu et al.	2014	RSC Advances	Sonochemical synthesis of poly(methyl methacrylate) core-surfactin shell nanoparticles for recyclable removal of heavy metal ions and its cytotoxicity	00_DOCUMENT_RETRACTED	0	1
180721	84994726372	000387625100025	10.1021/acs.iecr.6b03365	Shen	Shen	2016	Industrial and Engineering Chemistry Research	Dechlorination of Poly(vinyl chloride) Wastes via Hydrothermal Carbonization with Lignin for Clean Solid Fuel Production	00_DOCUMENT_RETRACTED	0	1
199411	85112742683	000686628600017	10.1007/s12517-021-08017-y	Junjun	Junjun	2021	Arabian Journal of Geosciences	Retraction Note to: Characteristics of heavy metal pollutants in groundwater based on fuzzy decision making and the effect of aerobic exercise on teenagers (Arabian Journal of Geosciences, (2021), 14, (1817), 10.1007/s12517-021-08017-y)	00_DOCUMENT_RETRACTED	1	1
195	0032485299	000072555700007	10.1016/S0048-9697(97)00332-X	Morse	Morse et al.	1998	Science of the Total Environment	Review: Phosphorus removal and recovery technologies	00_DOCUMENT_REVIEW	1	1
1271	0032800111	000082247900010	10.1080/09593332008616870	Durrant	Durrant et al.	1999	Environmental Technology (United Kingdom)	Review of the feasibility of recovering phosphate from wastewater for use as a raw material by the phosphate industry	00_DOCUMENT_REVIEW	1	1
2282	0034530642	000166138800025	10.2166/wst.2000.0197	Müller	Müller	2000	Water Science and Technology	Pretreatment processes for the recycling and reuse of sewage sludge	00_DOCUMENT_REVIEW	1	1
5313	84942981014	000209909600001	10.1080/12269328.2015.1037966	Kim	Kim et al.	2015	Geosystem Engineering	Recent applications of bioelectrochemical system for useful resource recovery: retrieval of nutrient and metal from wastewater	00_DOCUMENT_REVIEW	1	1
6076	5644269221	000225194700021	10.1016/j.watres.2004.07.014	De-Bashan	De-Bashan and Bashan	2004	Water Research	Recent advances in removing phosphorus from wastewater and its future use as fertilizer (1997-2003)	00_DOCUMENT_REVIEW	1	1
8332	33748320772	000241181800003	10.1016/j.watres.2006.07.012	Maurer	Maurer et al.	2006	Water Research	Treatment processes for source-separated urine	00_DOCUMENT_REVIEW	1	1
9164	34147110983	000246465800001	10.1016/j.jhazmat.2007.01.027	Wang	Wang and Wang	2007	Journal of Hazardous Materials	Application of radiation technology to sewage sludge processing: A review	00_DOCUMENT_REVIEW	1	1
9966	34948824907	000251531600025	10.2166/wst.2007.574	Grundestam	Grundestam and Hellström	2007	Water Science and Technology	Wastewater treatment with anaerobic membrane bioreactor and reverse osmosis	00_DOCUMENT_REVIEW	1	1
12741	84882718289	000269227400004	NULL	De Sousa	De Sousa et al.	2009	Sewage Treatment: Uses, Processes and Impact	Treatment of sewage for use in agriculture	00_DOCUMENT_REVIEW	1	1
13025	70349629997	000271141200049	10.1016/j.desal.2008.05.076	Pronk	Pronk and Koné	2009	Desalination	Options for urine treatment in developing countries	00_DOCUMENT_REVIEW	1	1
15560	79951812513	000288530100002	10.1016/j.resconrec.2010.12.008	Karak	Karak and Bhattacharyya	2011	Resources, Conservation and Recycling	Human urine as a source of alternative natural fertilizer in agriculture: A flight of fancy or an achievable reality	00_DOCUMENT_REVIEW	1	1
18941	84869886967	000312182300010	10.1016/j.copbio.2012.08.001	Yuan	Yuan et al.	2012	Current Opinion in Biotechnology	Phosphorus recovery from wastewater through microbial processes	00_DOCUMENT_REVIEW	1	1
20247	84874901487	000320828201004	10.4028/www.scientific.net/AMM.295-298.1701	Wang	Wang and Qiu	2013	Applied Mechanics and Materials	The treatment methods review of source-separated urine	00_DOCUMENT_REVIEW	1	1
20951	84885189853	000326061300023	10.1016/j.wasman.2013.05.024	Donatello	Donatello and Cheeseman	2013	Waste Management	Recycling and recovery routes for incinerated sewage sludge ash (ISSA): A review	00_DOCUMENT_REVIEW	1	1
21691	84892486205	000331461000047	10.1016/j.biortech.2013.12.046	Kelly	Kelly and He	2014	Bioresource Technology	Nutrients removal and recovery in bioelectrochemical systems: A review	00_DOCUMENT_REVIEW	1	1
22741	84893923575	000338600200136	10.4028/www.scientific.net/AMM.507.702	Guo	Guo et al.	2014	Applied Mechanics and Materials	Emerging technologies for phosphorus removal and recovery: A review	00_DOCUMENT_REVIEW	1	1
22947	84904816544	000340209300003	10.1177/0734242X14538303	Zhang	Zhang et al.	2014	Waste Management and Research	Overview of current biological and thermo-chemical treatment technologies for sustainable sludge management	00_DOCUMENT_REVIEW	1	1
23523	84920101210	000344057500003	10.1080/10643389.2013.866531	Desmidt	Desmidt et al.	2015	Critical Reviews in Environmental Science and Technology	Global phosphorus scarcity and full-scale P-recovery techniques: A review	00_DOCUMENT_REVIEW	1	1
23524	84920091917	000344057500004	10.1080/10643389.2013.866621	Mehta	Mehta et al.	2015	Critical Reviews in Environmental Science and Technology	Technologies to recover nutrients from waste streams: A critical review	00_DOCUMENT_REVIEW	1	1
24205	84961287825	000348704100005	10.1016/B978-0-12-802139-2.00004-4	Vaneeckhaute	Vaneeckhaute et al.	2014	Advances in Agronomy	Assessing nutrient use efficiency and environmental pressure of macronutrients in biobased mineral fertilizers: A review of recent advances and best practices at field scale	00_DOCUMENT_REVIEW	1	1
25282	84933507030	000355640000010	10.2533/chimia.2015.296	Heinzelmann	Heinzelmann	2015	Chimia	Recovering valuable phosphates: Chemical biotechnology as a problem solver for the environment	00_DOCUMENT_REVIEW	1	1
25508	84930917028	000357232000002	10.1016/j.chemosphere.2014.10.021	Batstone	Batstone et al.	2015	Chemosphere	Platforms for energy and nutrient recovery from domestic wastewater: A review	00_DOCUMENT_REVIEW	1	1
25836	84938304105	000359891700003	10.1021/acs.est.5b00150	Wilfert	Wilfert et al.	2015	Environmental Science and Technology	The Relevance of Phosphorus and Iron Chemistry to the Recovery of Phosphorus from Wastewater: A Review	00_DOCUMENT_REVIEW	1	1
26627	84947612527	000365423100018	10.1007/s11356-015-5450-2	Kumar	Kumar and Pal	2015	Environmental Science and Pollution Research	Assessing the feasibility of N and P recovery by struvite precipitation from nutrient-rich wastewater: a review	00_DOCUMENT_REVIEW	1	1
27015	84983611738	000367769900010	10.1016/j.resconrec.2015.09.016	Egle	Egle et al.	2015	Resources, Conservation and Recycling	Overview and description of technologies for recovering phosphorus from municipal wastewater	00_DOCUMENT_REVIEW	1	1
27035	84953835765	000367837600029	10.1080/19443994.2014.1001794	Hidalgo	Hidalgo et al.	2016	Desalination and Water Treatment	Resource recovery from anaerobic digestate: struvite crystallisation versus ammonia stripping	00_DOCUMENT_REVIEW	1	1
27417	84946743678	000370816200094	NULL	Dunca	Dunca et al.	2014	International Multidisciplinary Scientific GeoConference Surveying Geology and Mining Ecology Management, SGEM	The eco-technologies based on extensively natural treatment wastewater in rural and suburban areas the purpose of recovering the energy and nutrients	00_DOCUMENT_REVIEW	1	1
27431	84956601295	000370906500014	10.1016/j.resconrec.2015.12.009	Kataki	Kataki et al.	2016	Resources, Conservation and Recycling	Phosphorus recovery as struvite: Recent concerns for use of seed, alternative Mg source, nitrogen conservation and fertilizer potential	00_DOCUMENT_REVIEW	1	1
28124	84959479200	000375162600026	10.1016/j.jclepro.2016.02.022	Gude	Gude	2016	Journal of Cleaner Production	Wastewater treatment in microbial fuel cells - An overview	00_DOCUMENT_REVIEW	1	1
28548	84962019395	000377935100020	10.1016/j.biortech.2016.03.129	Nancharaiah	Nancharaiah et al.	2016	Bioresource Technology	Recent advances in nutrient removal and recovery in biological and bioelectrochemical systems	00_DOCUMENT_REVIEW	1	1
29239	84982973103	000382850900003	10.1007/s11157-016-9403-0	Pramanik	Pramanik et al.	2016	Reviews in Environmental Science and Biotechnology	A critical review of membrane crystallization for the purification of water and recovery of minerals	00_DOCUMENT_REVIEW	1	1
29511	84978291017	000384710500112	10.1016/j.biortech.2016.07.003	Ye	Ye et al.	2016	Bioresource Technology	Insight into biological phosphate recovery from sewage	00_DOCUMENT_REVIEW	1	1
30271	85003749688	000390454300026	10.1016/j.ecoleng.2016.10.076	Roy	Roy	2017	Ecological Engineering	Phosphorus recovery and recycling with ecological engineering: A review	00_DOCUMENT_REVIEW	1	1
30360	84992665988	000390964700015	10.1016/j.scitotenv.2016.10.078	Ye	Ye et al.	2017	Science of the Total Environment	Insight into chemical phosphate recovery from municipal wastewater	00_DOCUMENT_REVIEW	1	1
30401	85011968111	000391320300001	10.3389/fmicb.2016.02106	Puyol	Puyol et al.	2017	Frontiers in Microbiology	Resource recovery from wastewater by biological technologies: Opportunities, challenges, and prospects	00_DOCUMENT_REVIEW	1	1
30496	85006742052	000392037500042	10.1016/j.jenvman.2016.10.067	Afolabi	Afolabi and Sohail	2017	Journal of Environmental Management	Microwaving human faecal sludge as a viable sanitation technology option for treatment and value recovery – A critical review	00_DOCUMENT_REVIEW	1	1
30534	85001836463	000392293800002	10.1007/s12649-016-9642-x	Vaneeckhaute	Vaneeckhaute et al.	2017	Waste and Biomass Valorization	Nutrient Recovery from Digestate: Systematic Technology Review and Product Classification	00_DOCUMENT_REVIEW	1	1
31355	85006778836	000398135300033	10.1016/j.jclepro.2016.11.116	Cieślik	Cieślik and Konieczka	2017	Journal of Cleaner Production	A review of phosphorus recovery methods at various steps of wastewater treatment and sewage sludge management. The concept of “no solid waste generation” and analytical methods	00_DOCUMENT_REVIEW	1	1
31818	85018611148	000401201900003	10.1016/j.jclepro.2017.03.199	Zou	Zou et al.	2017	Journal of Cleaner Production	Nutrient-energy-water recovery from synthetic sidestream centrate using a microbial electrolysis cell - forward osmosis hybrid system	00_DOCUMENT_REVIEW	1	1
32129	85016392796	000403381300073	10.1016/j.rser.2017.03.096	Jadhav	Jadhav et al.	2017	Renewable and Sustainable Energy Reviews	Third generation in bio-electrochemical system research – A systematic review on mechanisms for recovery of valuable by-products from wastewater	00_DOCUMENT_REVIEW	1	1
32383	85021804716	000404718800001	10.1039/c7ew00110j	Qin	Qin and He	2017	Environmental Science: Water Research and Technology	Resource recovery by osmotic bioelectrochemical systems towards sustainable wastewater treatment	00_DOCUMENT_REVIEW	1	1
33282	85026850819	000411846900045	10.1016/j.chemosphere.2017.07.089	Melia	Melia et al.	2017	Chemosphere	Trends in the recovery of phosphorus in bioavailable forms from wastewater	00_DOCUMENT_REVIEW	1	1
34159	85031307289	000417386200048	10.1063/1.5003531	Yulistyorini	Yulistyorini	2017	AIP Conference Proceedings	A mini review on the integration of resource recovery from wastewater into sustainability of the green building through phycoremediation	00_DOCUMENT_REVIEW	1	1
34229	85015013063	000417815900005	10.4018/978-1-5225-1037-6.ch003	Bonmatí-Blasi	Bonmatí-Blasi et al.	2016	Technologies for the Treatment and Recovery of Nutrients from Industrial Wastewater	Systems based on physical-chemical processes: Nutrient recovery for cycle closure	00_DOCUMENT_REVIEW	1	1
34230	85015093358	000417815900006	10.4018/978-1-5225-1037-6.ch004	Pedemonte	Pedemonte et al.	2016	Technologies for the Treatment and Recovery of Nutrients from Industrial Wastewater	Chemical and biological processes for nutrients removal and recovery	00_DOCUMENT_REVIEW	1	1
34311	85037051469	000418398800007	10.2175/106143017X15054988926424	Yang	Yang et al.	2017	Water Environment Research	Biological phosphorus recovery: Review of current progress and future needs	00_DOCUMENT_REVIEW	1	1
34755	85042317587	000423890700076	10.1016/j.chemosphere.2017.12.035	Sun	Sun et al.	2018	Chemosphere	Phosphorus recovery and reuse by pyrolysis: Applications for agriculture and environment	00_DOCUMENT_REVIEW	1	1
35289	85042433597	000426859900002	10.1002/jctb.5548	Shi	Shi et al.	2018	Journal of Chemical Technology and Biotechnology	Strategies of valorization of sludge from wastewater treatment	00_DOCUMENT_REVIEW	1	1
35423	85039770230	000427616900063	10.1016/j.cej.2017.12.149	Raheem	Raheem et al.	2018	Chemical Engineering Journal	Opportunities and challenges in sustainable treatment and resource reuse of sewage sludge: A review	00_DOCUMENT_REVIEW	1	1
35493	85020524157	000428126200011	10.1080/17597269.2017.1336348	Monfet	Monfet et al.	2018	Biofuels	Nutrient removal and recovery from digestate: a review of the technology	00_DOCUMENT_REVIEW	1	1
35754	85044173782	000429870300001	10.1007/s11270-018-3706-4	Peng	Peng et al.	2018	Water, Air, and Soil Pollution	A Comprehensive Review of the Available Media and Approaches for Phosphorus Recovery from Wastewater	00_DOCUMENT_REVIEW	1	1
36458	85046378909	000434467000015	10.1016/j.cej.2018.04.166	Yan	Yan et al.	2018	Chemical Engineering Journal	A critical review on membrane hybrid system for nutrient recovery from wastewater	00_DOCUMENT_REVIEW	1	1
36754	85047796925	000436570100102	10.3390/su10061790	de Boer	de Boer et al.	2018	Sustainability (Switzerland)	An assessment of the drivers and barriers for the deployment of urban phosphorus recovery technologies: A case study of the Netherlands	00_DOCUMENT_REVIEW	1	1
36930	85047500036	000437832300004	10.1002/elsc.201700171	Günther	Günther et al.	2018	Engineering in Life Sciences	Overview of recent advances in phosphorus recovery for fertilizer production	00_DOCUMENT_REVIEW	1	1
37035	84976583073	000438854100003	10.1007/s40726-015-0013-1	Sengupta	Sengupta et al.	2015	Current Pollution Reports	Nitrogen and Phosphorus Recovery from Wastewater	00_DOCUMENT_REVIEW	1	1
37771	85050693503	000445043600091	10.1016/j.biortech.2018.07.111	Ye	Ye et al.	2018	Bioresource Technology	A critical review on ammonium recovery from wastewater for sustainable wastewater management	00_DOCUMENT_REVIEW	1	1
37890	85058164547	000445369600031	NULL	Santos	Santos et al.	2018	WASTES - Solutions, Treatments and Opportunities II - Selected papers from the 4th edition of the International Conference Wastes: Solutions, Treatments and Opportunities, 2017	Review of potential ways for resource recovery from human urine	00_DOCUMENT_REVIEW	1	1
38221	85053719040	000447384200079	10.1016/j.biortech.2018.09.001	Song	Song et al.	2018	Bioresource Technology	Resource recovery from wastewater by anaerobic membrane bioreactors: Opportunities and challenges	00_DOCUMENT_REVIEW	1	1
39277	85059380615	000455024300001	10.1186/s13750-018-0145-z	Haddaway	Haddaway et al.	2019	Environmental Evidence	What ecotechnologies exist for recycling carbon and nutrients from domestic wastewater? A systematic map protocol 09 Engineering 0907 Environmental Engineering	00_DOCUMENT_REVIEW	1	1
39530	85060168678	000456705300014	10.1016/j.biortech.2019.01.039	Goglio	Goglio et al.	2019	Bioresource Technology	Microbial recycling cells: First steps into a new type of microbial electrochemical technologies, aimed at recovering nutrients from wastewater	00_DOCUMENT_REVIEW	1	1
39748	85060332127	000457852400046	10.1016/j.biortech.2019.01.070	Lu	Lu et al.	2019	Bioresource Technology	Bio-conversion of photosynthetic bacteria from non-toxic wastewater to realize wastewater treatment and bioresource recovery: A review	00_DOCUMENT_REVIEW	1	1
40982	85062285252	000465509400006	10.1016/j.jclepro.2019.02.055	Fox	Fox et al.	2019	Journal of Cleaner Production	Thermal conversion of blended food production waste and municipal sewage sludge to recoverable products	00_DOCUMENT_REVIEW	1	1
41034	85062017355	000466251200010	10.1016/j.resconrec.2018.12.035	Diaz-Elsayed	Diaz-Elsayed et al.	2019	Resources, Conservation and Recycling	Wastewater-based resource recovery technologies across scale: A review	00_DOCUMENT_REVIEW	1	1
41055	85060852025	000466434100002	10.1080/10643389.2018.1558889	Harder	Harder et al.	2019	Critical Reviews in Environmental Science and Technology	Recycling nutrients contained in human excreta to agriculture: Pathways, processes, and products	00_DOCUMENT_REVIEW	1	1
41190	85065994739	000467482800002	10.1089/ees.2018.0436	Perera	Perera et al.	2019	Environmental Engineering Science	Technologies for Recovering Nutrients from Wastewater: A Critical Review	00_DOCUMENT_REVIEW	1	1
41255	85068688499	000467929300013	10.3311/PPch.12689	Nagy	Nagy et al.	2019	Periodica Polytechnica Chemical Engineering	The utilization of struvite produced from human urine in agriculture as a natural fertilizer: A review	00_DOCUMENT_REVIEW	1	1
41485	85065860496	000469847200052	10.1016/j.scitotenv.2019.05.062	Muhammad Yaqub	Muhammad Yaqub and Lee	2019	Science of the Total Environment	Zero-liquid discharge (ZLD) technology for resource recovery from wastewater: A review	00_DOCUMENT_REVIEW	1	1
42176	85067425431	000474685500005	10.31025/2611-4135/2018.13668	Tsybina	Tsybina and Wuensch	2018	Detritus	Analysis of sewage sludge thermal treatment methods in the context of circular economy	00_DOCUMENT_REVIEW	1	1
42216	85074703616	000475458900001	10.4491/EER.2018.127	Rajan	Rajan et al.	2019	Environmental Engineering Research	Microbial population dynamics in constructed wetlands: Review of recent advancements for wastewater treatment	00_DOCUMENT_REVIEW	1	1
42530	85070189379	000480240500002	10.1186/s13750-019-0173-3	Macura	Macura et al.	2019	Environmental Evidence	Effectiveness of ecotechnologies for recovery of nitrogen and phosphorus from anaerobic digestate and effectiveness of the recovery products as fertilisers: A systematic review protocol	00_DOCUMENT_REVIEW	1	1
42821	85063691969	000483412500016	10.1016/j.copbio.2019.03.007	Katuri	Katuri et al.	2019	Current Opinion in Biotechnology	The role of microbial electrolysis cell in urban wastewater treatment: integration options, challenges, and prospects	00_DOCUMENT_REVIEW	1	1
43012	85069003832	000485210300021	10.1016/j.jenvman.2019.109268	Chrispim	Chrispim et al.	2019	Journal of Environmental Management	Phosphorus recovery from municipal wastewater treatment: Critical review of challenges and opportunities for developing countries	00_DOCUMENT_REVIEW	1	1
43332	85072615363	000489104700124	10.3390/su11184938	Ahmed	Ahmed et al.	2019	Sustainability (Switzerland)	Innovative processes and technologies for nutrient recovery from wastes: A comprehensive review	00_DOCUMENT_REVIEW	1	1
43631	85074684049	000493766400002	10.1007/s12649-019-00865-w	Fane	Fane et al.	2020	Waste and Biomass Valorization	Influence of Innate Sludge Factors and Ambient Environmental Parameters in Biosolids Storage on Indicator Bacteria Survival: A Review	00_DOCUMENT_REVIEW	1	1
44623	85077960220	000505852300001	10.1080/07388551.2019.1709796	Yang	Yang et al.	2020	Critical Reviews in Biotechnology	Exploring the feasibility of sewage treatment by algal–bacterial consortia	00_DOCUMENT_REVIEW	1	1
44804	85077363646	000508117300042	10.1016/j.biortech.2019.122631	Leyva-Díaz	Leyva-Díaz et al.	2020	Bioresource Technology	Moving bed biofilm reactor as an alternative wastewater treatment process for nutrient removal and recovery in the circular economy model	00_DOCUMENT_REVIEW	1	1
45072	85077492443	000511088800040	10.1016/j.scitotenv.2019.136375	Hube	Hube et al.	2020	Science of the Total Environment	Direct membrane filtration for wastewater treatment and resource recovery: A review	00_DOCUMENT_REVIEW	1	1
45391	85077749530	000515128500067	10.1016/j.jece.2019.103622	Chipako	Chipako and Randall	2020	Journal of Environmental Chemical Engineering	Urine treatment technologies and the importance of pH	00_DOCUMENT_REVIEW	1	1
45870	85079419020	000520402600037	10.1016/j.apenergy.2020.114616	Beckinghausen	Beckinghausen et al.	2020	Applied Energy	From removal to recovery: An evaluation of nitrogen recovery techniques from wastewater	00_DOCUMENT_REVIEW	1	1
45940	85079527921	000521511800084	10.1016/j.jenvman.2020.110255	Martínez-Hernández	Martínez-Hernández et al.	2020	Journal of Environmental Management	Sustainable soil amendments to improve nature-based solutions for wastewater treatment and resource recovery	00_DOCUMENT_REVIEW	1	1
45996	85081558542	000522359100003	10.1002/celc.201901995	Santoro	Santoro et al.	2020	ChemElectroChem	Urine in Bioelectrochemical Systems: An Overall Review	00_DOCUMENT_REVIEW	1	1
46214	85083095264	000525041900001	10.1039/c9ew00905a	Kehrein	Kehrein et al.	2020	Environmental Science: Water Research and Technology	A critical review of resource recovery from municipal wastewater treatment plants-market supply potentials, technologies and bottlenecks	00_DOCUMENT_REVIEW	1	1
46835	85084555595	000532084300001	10.1007/s11157-020-09533-1	Carrillo	Carrillo et al.	2020	Reviews in Environmental Science and Biotechnology	Characterization and recovery of phosphorus from wastewater by combined technologies	00_DOCUMENT_REVIEW	1	1
47404	85086358130	000539847700001	10.1007/s11356-020-09639-7	Chang	Chang	2020	Environmental Science and Pollution Research	Utilization of green organic solvents in solvent extraction and liquid membrane for sustainable wastewater treatment and resource recovery—a review	00_DOCUMENT_REVIEW	1	1
48152	85084805946	000552025300034	10.1016/j.cej.2020.125502	Yang	Yang et al.	2020	Chemical Engineering Journal	Utilization of biochar for resource recovery from water: A review	00_DOCUMENT_REVIEW	1	1
48391	85088653336	000557066000001	10.3390/membranes10070146	Gurreri	Gurreri et al.	2020	Membranes	Electrodialysis applications in wastewater treatment for environmental protection and resources recovery: A systematic review on progress and perspectives	00_DOCUMENT_REVIEW	1	1
48484	85093495679	000558962100009	10.1016/B978-0-12-816204-0.00009-6	Luo	Luo and He	2019	Wastewater Treatment Residues as Resources for Biorefinery Products and Biofuels	Resource recovery from wastewater by bioelectrochemical systems	00_DOCUMENT_REVIEW	1	1
48485	85093478619	000558962100015	10.1016/B978-0-12-816204-0.00015-1	Rodriguez-Freire	Rodriguez-Freire et al.	2019	Wastewater Treatment Residues as Resources for Biorefinery Products and Biofuels	Technologies for fractionation of wastewater and resource recovery	00_DOCUMENT_REVIEW	1	1
48674	85083702325	000562365000008	10.1016/j.tibtech.2020.03.007	Nazari	Nazari et al.	2020	Trends in Biotechnology	Waste or Gold? Bioelectrochemical Resource Recovery in Source-Separated Urine	00_DOCUMENT_REVIEW	1	1
48728	85089964503	000563159200001	10.1007/s11274-020-02921-3	Xiang	Xiang et al.	2020	World Journal of Microbiology and Biotechnology	New progress of ammonia recovery during ammonia nitrogen removal from various wastewaters	00_DOCUMENT_REVIEW	1	1
48913	85087080811	000566573600012	10.1016/j.chemosphere.2020.127372	Patel	Patel et al.	2020	Chemosphere	Technologies for the recovery of nutrients, water and energy from human urine: A review	00_DOCUMENT_REVIEW	1	1
49044	85090960888	000568912600001	10.1080/10643389.2020.1818497	Masrura	Masrura et al.	2021	Critical Reviews in Environmental Science and Technology	Sustainable use of biochar for resource recovery and pharmaceutical removal from human urine: A critical review	00_DOCUMENT_REVIEW	1	1
49184	85089467937	000571408700006	10.1016/j.envpol.2020.115375	Geng	Geng et al.	2020	Environmental Pollution	An overview of removing heavy metals from sewage sludge: Achievements and perspectives	00_DOCUMENT_REVIEW	1	1
49274	85086500795	000572355300006	10.1016/j.biotechadv.2020.107570	Rahimi	Rahimi et al.	2020	Biotechnology Advances	Technologies for biological removal and recovery of nitrogen from wastewater	00_DOCUMENT_REVIEW	1	1
49371	85087293735	000573908500010	10.2166/wst.2020.169	Tang	Tang et al.	2020	Water Science and Technology	Full-scale semi-centralized wastewater treatment facilities for resource recovery: Operation, problems and resolutions	00_DOCUMENT_REVIEW	1	1
49431	85092373930	000575407900001	10.1186/s13750-020-00207-7	Johannesdottir	Johannesdottir et al.	2020	Environmental Evidence	What evidence exists on ecotechnologies for recycling carbon and nutrients from domestic wastewater? A systematic map	00_DOCUMENT_REVIEW	1	1
49953	85088367524	000582731100018	10.1016/j.spc.2020.06.016	Alemayehu	Alemayehu et al.	2020	Sustainable Production and Consumption	Nutrient recovery options from human urine: A choice for large scale application	00_DOCUMENT_REVIEW	1	1
50094	85095615092	000585778600001	10.1007/s11157-020-09553-x	Patel	Patel et al.	2020	Reviews in Environmental Science and Biotechnology	A critical literature review on biosolids to biochar: an alternative biosolids management option	00_DOCUMENT_REVIEW	1	1
50283	85096109308	000589103800001	10.1080/10643389.2020.1838214	Martin	Martin et al.	2022	Critical Reviews in Environmental Science and Technology	Human urine-based fertilizers: A review	00_DOCUMENT_REVIEW	1	1
50901	85094219389	000600044200005	10.1016/j.biortech.2020.124300	Yang	Yang et al.	2021	Bioresource Technology	A comprehensive review of nutrient-energy-water-solute recovery by hybrid osmotic membrane bioreactors	00_DOCUMENT_REVIEW	1	1
51098	85097073507	000603465000057	10.1016/j.chemosphere.2020.129076	Ye	Ye et al.	2021	Chemosphere	Bio-membrane based integrated systems for nitrogen recovery in wastewater treatment: Current applications and future perspectives	00_DOCUMENT_REVIEW	1	1
51183	85097523320	000604432900107	10.1016/j.scitotenv.2020.143901	Liu	Liu et al.	2021	Science of the Total Environment	Overview of recent developments of resource recovery from wastewater via electrochemistry-based technologies	00_DOCUMENT_REVIEW	1	1
51231	85096119394	000605162700011	10.1016/j.cosust.2020.09.007	Rosemarin	Rosemarin et al.	2020	Current Opinion in Environmental Sustainability	Circular nutrient solutions for agriculture and wastewater – a review of technologies and practices	00_DOCUMENT_REVIEW	1	1
51371	85099450281	000607509500001	10.1007/s10311-020-01159-7	Saliu	Saliu and Oladoja	2021	Environmental Chemistry Letters	Nutrient recovery from wastewater and reuse in agriculture: a review	00_DOCUMENT_REVIEW	1	1
51779	85087024047	000614397400002	10.1021/acs.estlett.0c00355	Munasinghe-Arachchige	Munasinghe-Arachchige and Nirmalakhandan	2020	Environmental Science and Technology Letters	Nitrogen-Fertilizer Recovery from the Centrate of Anaerobically Digested Sludge	00_DOCUMENT_REVIEW	1	1
53374	85103424465	000648342100092	10.1016/j.chemosphere.2021.130328	Hasan	Hasan et al.	2021	Chemosphere	Recent technologies for nutrient removal and recovery from wastewaters: A review	00_DOCUMENT_REVIEW	1	1
53682	85105278007	000655571700006	10.1016/j.biortech.2021.125231	Zhang	Zhang and Liu	2021	Bioresource Technology	Circular economy-driven ammonium recovery from municipal wastewater: State of the art, challenges and solutions forward	00_DOCUMENT_REVIEW	1	1
53731	85105594138	000655683900015	10.1016/j.jclepro.2021.127019	Pathy	Pathy et al.	2021	Journal of Cleaner Production	Challenges and opportunities of nutrient recovery from human urine using biochar for fertilizer applications	00_DOCUMENT_REVIEW	1	1
53825	85096845757	000657289000024	10.1016/j.resconrec.2020.105273	Ali	Ali et al.	2021	Resources, Conservation and Recycling	A review of membrane crystallization, forward osmosis and membrane capacitive deionization for liquid mining	00_DOCUMENT_REVIEW	1	1
53952	85106221211	000659350200006	10.1016/j.watres.2021.117186	Liu	Liu et al.	2021	Water Research	Hydrochar derived from municipal sludge through hydrothermal processing: A critical review on its formation, characterization, and valorization	00_DOCUMENT_REVIEW	1	1
54021	85105462209	000660250500007	10.1016/j.scitotenv.2021.147437	Yu	Yu et al.	2021	Science of the Total Environment	Species, fractions, and characterization of phosphorus in sewage sludge: A critical review from the perspective of recovery	00_DOCUMENT_REVIEW	1	1
54163	85105779753	000662994700003	10.1016/j.jclepro.2021.127369	Chen	Chen et al.	2021	Journal of Cleaner Production	Advanced ammonia nitrogen removal and recovery technology using electrokinetic and stripping process towards a sustainable nitrogen cycle: A review	00_DOCUMENT_REVIEW	1	1
54387	85084351141	000668153800013	10.1016/B978-0-12-819852-0.00012-9	Ngo	Ngo et al.	2020	Current Developments in Biotechnology and Bioengineering: Advanced Membrane Separation Processes for Sustainable Water and Wastewater Management - Anaerobic Membrane Bioreactor Processes and Technologies	Nutrient recovery in anaerobic membrane bioreactors	00_DOCUMENT_REVIEW	1	1
54785	85111304949	000679060000001	10.1002/jobm.202100277	Goswami	Goswami et al.	2022	Journal of Basic Microbiology	Phycoremediation of nitrogen and phosphate from wastewater using Picochlorum sp.: A tenable approach	00_DOCUMENT_REVIEW	1	1
85693	0025196307	A1990CT78100001	10.1111/j.1747-6593.1990.tb01551.x	BRUCE	BRUCE et al.	1990	Water and Environment Journal	A Review of Treatment Process Options to Meet the EC Sludge Directive	00_DOCUMENT_REVIEW	1	1
89316	26444583384	000232475000003	10.1080/07388550500248571	Mehta	Mehta and Gaur	2005	Critical Reviews in Biotechnology	Use of algae for removing heavy metal ions from wastewater: Progress and prospects	00_DOCUMENT_REVIEW	1	1
101713	85091043018	000668154500019	10.1016/C2019-0-00455-4	Mannina	Mannina et al.	2020	Current Developments in Biotechnology and Bioengineering: Advanced Membrane Separation Processes for Sustainable Water and Wastewater Management - Case Studies and Sustainability Analysis	Current Developments in Biotechnology and Bioengineering: Advanced Membrane Separation Processes for Sustainable Water and Wastewater Management - Case Studies and Sustainability Analysis	00_DOCUMENT_REVIEW	1	1
102694	85107646494	000686014900019	10.1016/j.scitotenv.2021.148266	Czuba	Czuba et al.	2021	Science of the Total Environment	Towards the circular economy — A pilot-scale membrane technology for the recovery of water and nutrients from secondary effluent	00_DOCUMENT_REVIEW	1	1
102751	85108256369	000680023400007	10.1016/j.jenvman.2021.113096	Deng	Deng et al.	2021	Journal of Environmental Management	Recovery and applications of ammoniacal nitrogen from nitrogen-loaded residual streams: A review	00_DOCUMENT_REVIEW	1	1
154216	79551658398	NULL	10.2174/187221210794578583	Kowalska	Kowalska and Rau	2010	Recent Patents on Engineering	Photoreactors for wastewater treatment: A review	00_DOCUMENT_REVIEW	1	0
154543	79960018349	NULL	10.4172/1948-5948.1000050	Daisy	Daisy and Kamaraj	2011	Journal of Microbial and Biochemical Technology	The impact and treatment of night soil in anaerobic digester: A review	00_DOCUMENT_REVIEW	1	0
154908	84255178071	000420283700010	10.2166/wpt.2011.072	Zhao	Zhao and Ding	2011	Water Practice and Technology	Nutrient removal and recovery from nitrogen- and phosphorus-laden waste streams in the form of struvite	00_DOCUMENT_REVIEW	1	1
155918	84877270984	NULL	10.2478/v10026-007-0027-6	Wzorek	Wzorek and Gorazda	2007	Polish Journal of Chemical Technology	Phosphorus recovery from waste methods review	00_DOCUMENT_REVIEW	1	0
157973	84940284689	NULL	10.1016/B978-0-12-382182-9.00086-4	Gong	Gong and Zhao	2014	Comprehensive Water Quality and Purification	Physical-Chemical Processes for Phosphorus Removal and Recovery	00_DOCUMENT_REVIEW	1	0
158643	84967316602	NULL	10.1016/B978-1-78242-375-1.00010-1	Yu	Yu	2016	Microbial Electrochemical and Fuel Cells: Fundamentals and Applications	Resource Recovery with Microbial Electrochemical Systems	00_DOCUMENT_REVIEW	1	0
159532	85019558382	NULL	NULL	Nagy	Nagy and Zseni	2017	Agronomy Research	Human urine as an efficient fertilizer product in agriculture	00_DOCUMENT_REVIEW	1	0
160382	85045043616	NULL	10.1007/978-981-10-8031-9	Ohtake	Ohtake and Tsuneda	2018	Phosphorus Recovery and Recycling	Phosphorus Recovery and Recycling	00_DOCUMENT_REVIEW	1	0
160725	85051700024	NULL	10.1080/21622515.2018.1473504	Kabdaşlı	Kabdaşlı and Tünay	2018	Environmental Technology Reviews	Nutrient recovery by struvite precipitation, ion exchange and adsorption from source-separated human urine–a review	00_DOCUMENT_REVIEW	1	0
160878	85053316687	NULL	10.2175/193864712811740837	Barnard	Barnard et al.	2012	WEFTEC 2012 - 85th Annual Technical Exhibition and Conference	State-of-the-art recovery of phosphorus from wastewater	00_DOCUMENT_REVIEW	1	0
161496	85063075690	NULL	10.5593/sgem2018V/4.3/S05.015	Wajda	Wajda and Jaworski	2018	International Multidisciplinary Scientific GeoConference Surveying Geology and Mining Ecology Management, SGEM	Sustainable recovery of phosphorus compounds from sewage sludge in the circular economy approach	00_DOCUMENT_REVIEW	1	0
161702	85067074831	NULL	10.3303/CET1974042	Foglia	Foglia et al.	2019	Chemical Engineering Transactions	Anaerobic membrane bioreactor for urban wastewater valorisation: Operative strategies and fertigation reuse	00_DOCUMENT_REVIEW	1	0
162061	85070653079	NULL	10.2175/193864715819541945	Goetsch	Goetsch et al.	2015	88th Annual Water Environment Federation Technical Exhibition and Conference, WEFTEC 2015	Fate of pharmaceutical and biological contaminants through the preparation and application of urine derived fertilizers	00_DOCUMENT_REVIEW	1	0
162466	85073547120	NULL	10.1007/978-3-030-27676-8_3	Mukherjee	Mukherjee et al.	2020	Green Energy and Technology	Mining Phosphate from Wastewater: Treatment and Reuse	00_DOCUMENT_REVIEW	1	0
162470	85073634147	NULL	10.1088/1757-899X/606/1/012007	Zahrim	Zahrim et al.	2019	IOP Conference Series: Materials Science and Engineering	Nutrients Recovery Processes for Sewage: A Short Review	00_DOCUMENT_REVIEW	1	0
162611	85075006179	NULL	NULL	Rauch-Williams	Rauch-Williams and Coday	2019	WEFTEC 2019 - 92nd Annual Water Environment Federation's Technical Exhibition and Conference	A review for practitioners of 10 years industry experience with P recovery technologies	00_DOCUMENT_REVIEW	1	0
162942	85081586845	NULL	NULL	Akhiar	Akhiar et al.	2019	Test Engineering and Management	Current technology on nutrients removal, recovery and reuse from liquid fraction of digestate	00_DOCUMENT_REVIEW	1	0
163422	85090045608	NULL	10.1007/978-3-030-38032-8_17	Somorin	Somorin	2020	Green Energy and Technology	Valorisation of Human Excreta for Recovery of Energy and High-Value Products: A Mini-Review	00_DOCUMENT_REVIEW	1	0
163654	85094601670	NULL	10.1016/B978-0-444-64321-6.00014-8	Li	Li et al.	2020	Current Developments in Biotechnology and Bioengineering: Resource Recovery from Wastes	Phosphorus (P) recovery and reuse as fertilizer from incinerated sewage sludge ash (ISSA)	00_DOCUMENT_REVIEW	1	0
164427	85106510641	NULL	10.1088/1755-1315/760/1/012013	Zhao	Zhao and Hao	2021	IOP Conference Series: Earth and Environmental Science	Research Progress in Phosphorus Recovery and Reuse	00_DOCUMENT_REVIEW	1	0
172219	85051969505	NULL	10.1556/446.14.2018.S1.3	Bor	Bor et al.	2018	Progress in Agricultural Engineering Sciences	Vibratory membrane separation for wastewater treatment	00_DOCUMENT_REVIEW	1	0
175073	NULL	000175970900010	NULL			2002	BIOCYCLE	Recycling potash and phosphate from sewage and animal wastes	00_DOCUMENT_REVIEW	0	1
177364	NULL	000285525200027	NULL	Rulkens	Rulkens	2010	WATER INFRASTRUCTURE FOR SUSTAINABLE COMMUNITIES: CHINA AND THE WORLD	Brief Overview and Assessment of Potential Technologies for Beneficial Recovery of Ammonia and Phosphate from Various Types of Wastewater	00_DOCUMENT_REVIEW	0	1
178606	NULL	000326963800024	NULL	Siegrist	Siegrist et al.	2013	SOURCE SEPARATION AND DECENTRALIZATION FOR WASTEWATER MANAGEMENT	Transfer into the gas phase: ammonia stripping	00_DOCUMENT_REVIEW	0	1
178607	NULL	000326963800025	NULL	Kabdasli	Kabdasli et al.	2013	SOURCE SEPARATION AND DECENTRALIZATION FOR WASTEWATER MANAGEMENT	Transfer into the solid phase	00_DOCUMENT_REVIEW	0	1
178656	NULL	000328137400006	NULL	Petzet	Petzet and Cornel	2013	WASTE AS A RESOURCE	Phosphorus Recovery from Wastewater	00_DOCUMENT_REVIEW	0	1
180248	NULL	000375239800005	NULL			2016	FILTRATION & SEPARATION	Effective recovery of phosphorus from sidestreams	00_DOCUMENT_REVIEW	0	1
183815	NULL	000474679800016	NULL	Ahmad	Ahmad and Gupta	2019	JOURNAL OF THE INDIAN CHEMICAL SOCIETY	Urine a source for struvite: nutrient recovery - A review	00_DOCUMENT_REVIEW	0	1
184968	85077605421	000533150200004	10.1016/bs.aibe.2018.02.003	Xu	Xu et al.	2018	Advances in Bioenergy	Phosphorus Removal and Recovery From Anaerobic Digestion Residues	00_DOCUMENT_REVIEW	1	1
186426	NULL	000654140500002	NULL	Kogler	Kogler et al.	2021	ACS ES&T ENGINEERING	Systematic Evaluation of Emerging Wastewater Nutrient Removal and Recovery Technologies to Inform Practice and Advance Resource Efficiency	00_DOCUMENT_REVIEW	0	1
186582	85079836175	000662193300008	10.2166/bgs.2020.930	Kisser	Kisser et al.	2020	Blue-Green Systems	A review of nature-based solutions for resource recovery in cities	00_DOCUMENT_REVIEW	1	1
186597	85131596698	000663204900005	10.1016/j.jwpe.2021.102076	Sánchez	Sánchez and Martins	2021	Journal of Water Process Engineering	Nutrient recovery in wastewater treatment plants: Comparative assessment of different technological options for the metropolitan region of Buenos Aires	00_DOCUMENT_REVIEW	1	1
188235	85114988194	000713652700003	10.1016/j.seta.2021.101573	Vasa	Vasa and Pothanamkandathil Chacko	2021	Sustainable Energy Technologies and Assessments	Recovery of struvite from wastewaters as an eco-friendly fertilizer: Review of the art and perspective for a sustainable agriculture practice in India	00_DOCUMENT_REVIEW	1	1
199556	85113526153	000704804200008	10.1016/j.chemosphere.2021.131969	Xiao	Xiao et al.	2022	Chemosphere	Pretreatment, modification and applications of sewage sludge-derived biochar for resource recovery- A review	00_DOCUMENT_REVIEW	1	1
199661	85114023512	000707121400001	10.1016/j.chemosphere.2021.131661	Kunhikrishnan	Kunhikrishnan et al.	2022	Chemosphere	Rare earth elements (REE) for the removal and recovery of phosphorus: A review	00_DOCUMENT_REVIEW	1	1
199861	85114803152	000696642300001	10.1016/j.biortech.2021.125899	Yu	Yu et al.	2021	Bioresource Technology	Enhancing phosphorus recovery from sewage sludge using anaerobic-based processes: Current status and perspectives	00_DOCUMENT_REVIEW	1	1
200782	85118832406	000695661300001	10.1039/d1ew00217a	Robles	Robles et al.	2021	Environmental Science: Water Research and Technology	Anaerobic membrane bioreactors for resource recovery from municipal wastewater: A comprehensive review of recent advances	00_DOCUMENT_REVIEW	1	1
200792	85118846073	000725001700003	10.1016/j.watres.2021.117832	Zhang	Zhang et al.	2021	Water Research	Nitrogen recovery by a halophilic ammonium-assimilating microbiome: A new strategy for saline wastewater treatment	00_DOCUMENT_REVIEW	1	1
200982	85119833874	000714155900001	10.1039/d1ra05816a	Yu	Yu et al.	2021	RSC Advances	Membrane technologies in toilet urine treatment for toilet urine resource utilization: A review	00_DOCUMENT_REVIEW	1	1
201149	85120703387	000734122300003	10.1016/j.chemosphere.2021.133175	Ye	Ye et al.	2022	Chemosphere	Bio-membrane integrated systems for nitrogen recovery from wastewater in circular bioeconomy	00_DOCUMENT_REVIEW	1	1
201245	85121222317	000740226800015	10.1016/j.scitotenv.2021.152297	Zhang	Zhang et al.	2022	Science of the Total Environment	Phosphorus recovery in the alternating aerobic/anaerobic biofilm system: Performance and mechanism	00_DOCUMENT_REVIEW	1	1
201402	85121874443	000709478700001	10.1016/j.wroa.2021.100114	Larsen	Larsen et al.	2021	Water Research X	State of the art of urine treatment technologies: A critical review.	00_DOCUMENT_REVIEW	1	1
204193	85112789431	000817951600156	10.22616/ERDev.2021.20.TF234	Krutiakova	Krutiakova et al.	2021	Engineering for Rural Development	Investigation of technology for obtaining biofertilisers based on sewage sludge	00_DOCUMENT_REVIEW	1	1
204640	85120320050	000779166800002	10.1016/j.cej.2021.133664	Wu	Wu and Vaneeckhaute	2022	Chemical Engineering Journal	Nutrient recovery from wastewater: A review on the integrated Physicochemical technologies of ammonia stripping, adsorption and struvite precipitation	00_DOCUMENT_REVIEW	1	1
204763	85121212070	000758696700001	10.1016/j.watres.2021.117939	Zeng	Zeng et al.	2022	Water Research	Emerging electrochemistry-based process for sludge treatment and resources recovery: A review	00_DOCUMENT_REVIEW	1	1
204943	85122188638	000758285600006	10.1016/j.chemosphere.2021.133437	Sharma	Sharma et al.	2022	Chemosphere	Bioelectricity generation from human urine and simultaneous nutrient recovery: Role of Microbial Fuel Cells	00_DOCUMENT_REVIEW	1	1
205542	NULL	000216302400012	NULL	Ginige	Ginige et al.	2013	MICROBIOLOGY AUSTRALIA	Biological recovery of phosphorus from municipal wastewater	00_DOCUMENT_REVIEW	0	1
206110	NULL	000724184800015	NULL	Biswas	Biswas et al.	2020	BIOREFINERY OF INORGANICS	Bioregenerative Nutrient Recovery from Human Urine: Closing the Loop in Turning Waste into Wealth	00_DOCUMENT_REVIEW	0	1
206111	NULL	000724184800016	NULL	Ploteau	Ploteau et al.	2020	BIOREFINERY OF INORGANICS	Pilot-Scale Investigations on Phosphorus Recovery from Municipal Wastewater	00_DOCUMENT_REVIEW	0	1
270169	85123382953	000758983200003	10.1016/j.watres.2022.118102	Zhang	Zhang et al.	2022	Water Research	A review on the integration of mainstream P-recovery strategies with enhanced biological phosphorus removal	00_DOCUMENT_REVIEW	1	1
270349	85123911937	000788090100001	10.1016/j.jece.2022.107146	Kundu	Kundu et al.	2022	Journal of Environmental Chemical Engineering	Source and central level recovery of nutrients from urine and wastewater: A state-of-art on nutrients mapping and potential technological solutions	00_DOCUMENT_REVIEW	1	1
270516	85124411947	000764974500006	10.1016/j.scitotenv.2022.153750	Di Capua	Di Capua et al.	2022	Science of the Total Environment	Phosphorous removal and recovery from urban wastewater: Current practices and new directions	00_DOCUMENT_REVIEW	1	1
270805	85125394253	000761781500002	10.1007/s13399-022-02477-2	Chojnacka	Chojnacka et al.	2022	Biomass Conversion and Biorefinery	Practical aspects of biowastes conversion to fertilizers	00_DOCUMENT_REVIEW	1	1
271419	85127661230	000799813000004	10.1016/j.cej.2022.136200	Liu	Liu et al.	2022	Chemical Engineering Journal	Recent progress on the recovery of valuable resources from source-separated urine on-site using electrochemical technologies: A review	00_DOCUMENT_REVIEW	1	1
271604	85128506932	000793544700001	10.1016/j.indcrop.2022.114942	Prabakaran	Prabakaran et al.	2022	Industrial Crops and Products	A state-of-the-art review on the environmental benefits and prospects of Azolla in biofuel, bioremediation and biofertilizer applications	00_DOCUMENT_REVIEW	1	1
271654	85128769305	000792586100001	10.3389/fenvs.2022.889119	Simha	Simha et al.	2022	Frontiers in Environmental Science	Thermodynamics and Kinetics of pH-dependent Dissolution of Sparingly Soluble Alkaline Earth Hydroxides in Source-Separated Human Urine Collected in Decentralised Sanitation Systems	00_DOCUMENT_REVIEW	1	1
271720	85129070737	000798593300002	10.1016/j.jenvman.2022.115090	Hušek	Hušek et al.	2022	Journal of Environmental Management	Sewage sludge treatment methods and P-recovery possibilities: Current state-of-the-art	00_DOCUMENT_REVIEW	1	1
271850	85129553662	000800394200003	10.1016/j.cej.2022.136491	Gonzalez-Salgado	Gonzalez-Salgado et al.	2022	Chemical Engineering Journal	Transmembrane chemical absorption technology for ammonia recovery from wastewater: A critical review	00_DOCUMENT_REVIEW	1	1
271973	85130286952	000799632200004	10.1007/s11356-022-20895-7	Kamilya	Kamilya et al.	2022	Environmental Science and Pollution Research	Technical advances on current research trends and explore the future scope on nutrient recovery from waste-streams: a review and bibliometric analysis from 2000 to 2020	00_DOCUMENT_REVIEW	1	1
272711	85128215844	000781350900001	10.1007/s11270-022-05597-7	Cui	Cui et al.	2022	Water, Air, and Soil Pollution	Distribution, Dissemination and Fate of Antibiotic Resistance Genes During Sewage Sludge Processing—a Review	00_DOCUMENT_REVIEW	1	1
282274	85127332420	NULL	10.1016/j.ceja.2022.100298	Deemter	Deemter et al.	2022	Chemical Engineering Journal Advances	Advances in membrane separation of urban wastewater effluents for (pre)concentration of microcontaminants and nutrient recovery: A mini review	00_DOCUMENT_REVIEW	1	0
282407	85128080334	NULL	10.1016/B978-0-12-823031-2.00014-8	Shaddel	Shaddel et al.	2021	Integrated and Hybrid Process Technology for Water and Wastewater Treatment	Phosphorus recovery from nutrient-rich streams at wastewater treatment plants	00_DOCUMENT_REVIEW	1	0
282646	85129807985	NULL	10.1016/B978-0-323-90765-1.00022-8	Jadhav	Jadhav et al.	2022	Scaling Up of Microbial Electrochemical Systems: From Reality to Scalability	Utilization of human waste and animal urine for energy and resource recovery in microbial electrochemical system	00_DOCUMENT_REVIEW	1	0
282683	85130051598	NULL	10.12912/27197050/147154	Ablieieva	Ablieieva et al.	2022	Ecological Engineering and Environmental Technology	Technologies for Environmental Safety Application of Digestate as Biofertilizer	00_DOCUMENT_REVIEW	1	0
356249	85131296458	000806572600001	10.1080/21655979.2022.2077894	Witek-Krowiak	Witek-Krowiak et al.	2022	Bioengineered	Phosphorus recovery from wastewater and bio-based waste: an overview	00_DOCUMENT_REVIEW	1	1
356346	85131458503	000809654900003	10.1016/j.scitotenv.2022.156154	Liu	Liu et al.	2022	Science of the Total Environment	Feasibility of using different hydrothermal processes for sewage sludge management in China	00_DOCUMENT_REVIEW	1	1
356593	85132129694	000816540600001	10.3390/w14121861	Daneshgar	Daneshgar et al.	2022	Water (Switzerland)	Side-Stream Phosphorus Recovery in Activated Sludge Processes	00_DOCUMENT_REVIEW	1	1
356621	85132213576	000817037700006	10.1016/j.biortech.2022.127435	Dattatraya Saratale	Dattatraya Saratale et al.	2022	Bioresource Technology	Bioelectrochemical systems in aid of sustainable biorefineries for the production of value-added products and resource recovery from wastewater: A critical review and future perspectives	00_DOCUMENT_REVIEW	1	1
357012	85133179977	000791989100001	10.1039/d2ew00169a	Lan	Lan et al.	2022	Environmental Science: Water Research and Technology	Advances in biomass thermochemical conversion on phosphorus recovery: water eutrophication prevention and remediation	00_DOCUMENT_REVIEW	1	1
357083	85133355949	NULL	10.4018/978-1-7998-1210-4.ch026	Bonmatí-Blasi	Bonmatí-Blasi et al.	2019	Waste Management: Concepts, Methodologies, Tools, and Applications	Systems based on physical- chemical processes: Nutrient recovery for cycle closure	00_DOCUMENT_REVIEW	1	0
357338	85134131485	000815249200001	10.2166/wst.2022.196	Baby	Baby and Ahammed	2022	Water Science and Technology	Nutrient removal and recovery from wastewater by microbial fuel cell-based systems – A review	00_DOCUMENT_REVIEW	1	1
357579	85134788013	NULL	10.1016/B978-0-12-821729-0.00013-0	Singh	Singh et al.	2020	Bioremediation, Nutrients, and Other Valuable Product Recovery: Using Bioelectrochemical Systems.	Bioremediation, Nutrients, and Other Valuable Product Recovery: Using Bioelectrochemical Systems	00_DOCUMENT_REVIEW	1	0
358042	85135935111	000860279100001	10.1016/j.jclepro.2022.133439	Zhang	Zhang et al.	2022	Journal of Cleaner Production	Phosphorus recovery from wastewater and sewage sludge as vivianite	00_DOCUMENT_REVIEW	1	1
358078	85136012908	000831142100001	10.15255/CABEQ.2022.2066	Salkunić	Salkunić et al.	2022	Chemical and Biochemical Engineering Quarterly	Review of Technologies for the Recovery of Phosphorus from Waste Streams	00_DOCUMENT_REVIEW	1	1
358108	85136108096	000848585200002	10.1016/j.jenvman.2022.115961	Shaw	Shaw et al.	2022	Journal of Environmental Management	Towards globally relevant, small-footprint dewatering solutions: Optimal conditioner dose for highly variable blackwater from non-sewered sanitation	00_DOCUMENT_REVIEW	1	1
358257	85136482736	NULL	10.1007/s43393-021-00056-6	Srivastava	Srivastava et al.	2022	Systems Microbiology and Biomanufacturing	Removal and recovery of nutrients and value-added products from wastewater: technological options and practical perspective	00_DOCUMENT_REVIEW	1	0
358295	85136555549	000861377600001	10.1016/j.jics.2022.100682	Manna	Manna et al.	2022	Journal of the Indian Chemical Society	A review on adsorption mediated phosphate removal and recovery by biomatrices	00_DOCUMENT_REVIEW	1	1
358318	85136594384	000845751100001	10.3390/ijerph191610246	Bolesta	Bolesta et al.	2022	International Journal of Environmental Research and Public Health	From Sewage Sludge to the Soil—Transfer of Pharmaceuticals: A Review	00_DOCUMENT_REVIEW	1	1
358345	85136665598	NULL	10.1002/9781119480075.ch14	Lanjewar	Lanjewar et al.	2018	Sustainable Water Treatment: Advances and Technological Interventions	A Critical Review on Prospects and Challenges in “Conceptualization to Technology Transfer” for Nutrient Recovery from Municipal Wastewater	00_DOCUMENT_REVIEW	1	0
358352	85136683715	000864082500003	10.1016/j.cej.2022.138789	Qin	Qin et al.	2022	Chemical Engineering Journal	Up-concentration of nitrogen from domestic wastewater: A sustainable strategy from removal to recovery	00_DOCUMENT_REVIEW	1	1
358451	85137013511	000856611800004	10.1016/j.jenvman.2022.116065	Imwene	Imwene et al.	2022	Journal of Environmental Management	Emerging technologies for enhanced removal of residual antibiotics from source-separated urine and wastewaters: A review	00_DOCUMENT_REVIEW	1	1
358552	85137233572	NULL	10.1016/B978-0-323-88511-9.00014-8	Nawani	Nawani et al.	2022	Biomass, Biofuels, Biochemicals: Circular Bioeconomy: Technologies for Waste Remediation	Microbial biomass for sustainable remediation of wastewater	00_DOCUMENT_REVIEW	1	0
358713	85137566900	NULL	10.1016/B978-0-323-85859-5.00008-7	Nirmalakhandan	Nirmalakhandan et al.	2022	Integrated Wastewater Management and Valorization using Algal Cultures	Integrated algal-based sewage treatment and resource recovery system	00_DOCUMENT_REVIEW	1	0
358791	85137704951	NULL	10.4018/978-1-7998-1210-4.ch005	Pedemonte	Pedemonte et al.	2019	Waste Management: Concepts, Methodologies, Tools, and Applications	Chemical and biological processes for nutrients removal and recovery	00_DOCUMENT_REVIEW	1	0
358851	85137841021	000874940600001	10.1016/j.biortech.2022.127927	Lee	Lee et al.	2022	Bioresource Technology	Ammonia/ammonium removal/recovery from wastewaters using bioelectrochemical systems (BES): A review	00_DOCUMENT_REVIEW	1	1
358950	85138045901	NULL	10.1016/B978-0-323-90971-6.00032-2	Chatterjee	Chatterjee et al.	2022	3rd Generation Biofuels: Disruptive Technologies to Enable Commercial Production	Production of microalgae on source-separated human urine	00_DOCUMENT_REVIEW	1	0
359160	85138548153	000861831700002	10.1016/j.biortech.2022.127957	Yang	Yang et al.	2022	Bioresource Technology	Ammonia recovery from anaerobic digestate: State of the art, challenges and prospects	00_DOCUMENT_REVIEW	1	1
359401	85139102713	000862542600001	10.1007/s10311-022-01519-5	Luo	Luo et al.	2022	Environmental Chemistry Letters	Phosphorus adsorption by functionalized biochar: a review	00_DOCUMENT_REVIEW	1	1
359488	85139304892	000876943900009	10.1016/j.bcab.2022.102484	Habyarimana	Habyarimana et al.	2022	Biocatalysis and Agricultural Biotechnology	Critical review on operation mechanisms to recover phosphorus from wastewater via microbial procedures amalgamated with phosphate-rich in side-stream to enhance biological phosphorus removal	00_DOCUMENT_REVIEW	1	1
359534	85139366950	000890488100002	10.1016/j.cej.2022.139529	Wang	Wang et al.	2022	Chemical Engineering Journal	Potassium permanganate-based advanced oxidation processes for wastewater decontamination and sludge treatment: A review	00_DOCUMENT_REVIEW	1	1
359718	85139873811	000875215500009	10.1016/j.scitotenv.2022.159283	Sniatala	Sniatala et al.	2022	Science of the Total Environment	Macro-nutrients recovery from liquid waste as a sustainable resource for production of recovered mineral fertilizer: Uncovering alternative options to sustain global food security cost-effectively	00_DOCUMENT_REVIEW	1	1
359906	85140320764	000878594400003	10.1016/j.jclepro.2022.134657	Hu	Hu et al.	2022	Journal of Cleaner Production	A review on turning sewage sludge to value-added energy and materials via thermochemical conversion towards carbon neutrality	00_DOCUMENT_REVIEW	1	1
359974	85140472306	NULL	10.1007/978-981-19-3266-3_4	Sarma	Sarma et al.	2022	Lecture Notes in Mechanical Engineering	Microbial Fuel Cell—A Review	00_DOCUMENT_REVIEW	1	0
359981	85140476892	000878657300004	10.1016/j.jclepro.2022.134786	Aliahmad	Aliahmad et al.	2022	Journal of Cleaner Production	Knowledge evolution within human urine recycling technological innovation system (TIS): Focus on technologies for recovering plant-essential nutrients	00_DOCUMENT_REVIEW	1	1
360205	85141042539	000863412700001	10.1080/10643389.2022.2128194	Zheng	Zheng et al.	2022	Critical Reviews in Environmental Science and Technology	Recovery of phosphorus from wastewater: A review based on current phosphorous removal technologies	00_DOCUMENT_REVIEW	1	1
360227	85141147991	000878005900001	10.1007/s10668-022-02734-4	Wen	Wen et al.	2022	Environment, Development and Sustainability	Review on research achievements of blackwater anaerobic digestion for enhanced resource recovery	00_DOCUMENT_REVIEW	1	1
360359	85141479558	000892644500006	10.1016/j.susmat.2022.e00514	Uzkurt Kaljunen	Uzkurt Kaljunen et al.	2022	Sustainable Materials and Technologies	Phosphorus recovery alternatives for sludge from chemical phosphorus removal processes – Technology comparison and system limitations	00_DOCUMENT_REVIEW	1	1
360468	85141782599	000889847700003	10.1016/j.jenvman.2022.116602	Chojnacka	Chojnacka et al.	2022	Journal of Environmental Management	Management of biological sewage sludge: Fertilizer nitrogen recovery as the solution to fertilizer crisis	00_DOCUMENT_REVIEW	1	1
360588	85141952327	000896967800006	10.1016/j.cej.2022.140153	Zhu	Zhu et al.	2022	Chemical Engineering Journal	Phosphorus recovery for circular Economy: Application potential of feasible resources and engineering processes in Europe	00_DOCUMENT_REVIEW	1	1
360903	85142748695	NULL	10.1016/j.wasman.2022.11.027	Chang	Chang et al.	2022	Waste Management	Review of inventory data for the biological treatment of sewage sludge	00_DOCUMENT_REVIEW	1	0
360915	85142770900	NULL	10.1016/B978-0-323-90627-2.00001-0	Othman	Othman et al.	2022	Novel Approaches towards Wastewater Treatment and Resource Recovery Technologies	Hollow fibre membranes for wastewater treatment and resource recovery	00_DOCUMENT_REVIEW	1	0
360916	85142775683	NULL	10.1016/j.biteb.2022.101257	Nayak	Nayak and Sevda	2022	Bioresource Technology Reports	Urine based bioelectrochemical system: Resources recovery and domestic wastewater treatment prospectives	00_DOCUMENT_REVIEW	1	0
360940	85142814988	NULL	10.1016/B978-0-323-90627-2.00025-3	Walter	Walter et al.	2022	Novel Approaches towards Wastewater Treatment and Resource Recovery Technologies	Pilot-scale bioelectrochemical reactors for urine treatment and resource recovery	00_DOCUMENT_REVIEW	1	0
360967	85142852555	NULL	10.1016/B978-0-323-90627-2.00023-X	Deka	Deka et al.	2022	Novel Approaches towards Wastewater Treatment and Resource Recovery Technologies	Recycling source-separated human faeces	00_DOCUMENT_REVIEW	1	0
361027	85143180493	000902194700005	10.1016/j.biortech.2022.128327	Lin	Lin et al.	2022	Bioresource Technology	Advanced biological technologies for removal and recovery of reactive nitrogen (Nr) from wastewaters	00_DOCUMENT_REVIEW	1	1
361064	85143298622	NULL	10.1016/B978-0-12-818485-1.00006-X	Khongnakorn	Khongnakorn et al.	2020	Synthetic Polymeric Membranes for Advanced Water Treatment, Gas Separation, and Energy Sustainability	Application of polymer-based membranes for nutrient removal and recovery in wastewater	00_DOCUMENT_REVIEW	1	0
361084	85143331828	000910695600001	10.3389/fmicb.2022.1067782	Tao	Tao et al.	2022	Frontiers in Microbiology	Microalgae production in human urine: Fundamentals, opportunities, and perspectives	00_DOCUMENT_REVIEW	1	1
361165	85143583948	000895638000003	10.1007/s42729-022-01075-5	Bogdan	Bogdan et al.	2022	Journal of Soil Science and Plant Nutrition	Phosphorus Availability in Recycled Fertilizers: Comparison of 11 Chemical Extraction Methods with Plant Uptake During a 7-Month Growth Experiment	00_DOCUMENT_REVIEW	1	1
361179	85143634937	000895502000001	10.1177/0734242X221139171	Chang	Chang et al.	2022	Waste Management and Research	Mini-review of sewage sludge parameters related to system modelling	00_DOCUMENT_REVIEW	1	1
361483	85144311733	000899999100001	10.3389/fenvs.2022.1056019	Xu	Xu et al.	2022	Frontiers in Environmental Science	Pathogens inactivation in nutrient recovery from urine: A review	00_DOCUMENT_REVIEW	1	1
373355	85119661756	000815290100001	10.3390/en14227689	Beik	Beik et al.	2021	Energies	Managing non-sewered human waste using thermochemical waste treatment technologies: A review	00_DOCUMENT_REVIEW	1	1
373430	85133251895	000819908000001	10.1007/s11356-022-21637-5	Zahed	Zahed et al.	2022	Environmental Science and Pollution Research	Phosphorus removal and recovery: state of the science and challenges	00_DOCUMENT_REVIEW	1	1
373715	85130573804	000836485400008	10.1016/j.jwpe.2022.102885	Kabuba	Kabuba et al.	2022	Journal of Water Process Engineering	Comparison of various technologies used to eliminate nitrogen from wastewater: A review	00_DOCUMENT_REVIEW	1	1
373904	85138367197	000853196400001	10.1080/10643389.2022.2115271	Altaf	Altaf et al.	2022	Critical Reviews in Environmental Science and Technology	Removal and recovery of phosphonates from wastewater via adsorption	00_DOCUMENT_REVIEW	1	1
373929	NULL	000855548900013	NULL			2022	PRZEMYSL CHEMICZNY	Phosphorus recovery from wastewater	00_DOCUMENT_REVIEW	0	1
374102	85135953781	000863234700003	10.1016/j.coelec.2022.101105	Mousset	Mousset and Hatton	2022	Current Opinion in Electrochemistry	Advanced hybrid electro-separation/electro-conversion systems for wastewater treatment, reuse and recovery: Compromise between symmetric and asymmetric constraints	00_DOCUMENT_REVIEW	1	1
374606	85145048591	000890210600001	10.2166/wst.2022.382	Usman	Usman et al.	2022	Water Science and Technology	A review of adsorption techniques for removal of phosphates from wastewater	00_DOCUMENT_REVIEW	1	1
62	0032007536	000071506600002	10.1016/S0043-1354(97)00255-8	Dorioz	Dorioz et al.	1998	Water Research	Physico-chemical properties and bioavailability of particulate phosphorus of various origin in a watershed of Lake Geneva (France)PROPRIETES PHYSICO-CHIMIQUES ET BIODISPONIBILITE POTENTIELLE DU PHOSPHORE PARTICULAIRE SELON L'ORIGINE DES SEDIMENTS DANS UN BASSIN VERSANT DU LAC LEMAN (FRANCE)	01_LANGUAGE	1	1
135	0032358849	000071977200001	NULL	Da Silva	Da Silva et al.	1998	Pesquisa Agropecuaria Brasileira	Sugarcane grown in fertilized soil with sewage sludge: Nutrients, heavy metals and productivityCana-de-açúcar cultivada em solo adubado com lodo de esgoto: Nutrientes, metais pesados e produtividade	01_LANGUAGE	1	1
160	0031413206	000072158300001	NULL	Sager	Sager	1997	Bodenkultur	Possible trace metal load from fertilizersZur moglichen fract an spurenmetallen aus dungemitteln	01_LANGUAGE	1	1
161	0344836004	000072158300003	NULL	Höflich	Höflich and Metz	1997	Bodenkultur	Interactions of plant-microorganism-associations in heavy metal containing soils from sewage farmsInteraktionen ausgewahlter Pflanzen-Mikroorganismen-Gesellschaften in schwermetallbelasteten Rieselfeldboden	01_LANGUAGE	1	1
340	33750839067	000073888100020	10.1252/kakoronbunshu.24.273	Hino	Hino et al.	1998	Kagaku Kogaku Ronbunshu	Te recovery of phosphorus value from incineration ashes of sewage sludge using solvent extraction	01_LANGUAGE	1	1
342	0012509171	000073899200004	10.1002/cite.330700505	Nitsche	Nitsche et al.	1998	Chemie-Ingenieur-Technik	Removal of Organic Vapours by MembranesAbtrennung organischer Dämpfe mit Membranen	01_LANGUAGE	1	1
388	0032359641	000074302800001	NULL	Gunkel	Gunkel	1998	Monatsschrift fur Brauwissenschaft	Studies on the organic and microbiological pollution load on soft waterUntersuchungen zur organischen und mikrobiologischen Belastung von Weichwasser	01_LANGUAGE	1	1
401	0032362548	000074490000004	NULL	Balík	Balík et al.	1998	Rostlinna Vyroba	The effect of sewage sludge application on the accumulation of mercury in plantsVliv aplikace čistírenských kalů na akumulaci rtuti v rostlinách	01_LANGUAGE	1	1
470	0032146025	000075141400014	10.1016/S0043-1354(97)00263-7	Benmoussa	Benmoussa et al.	1998	Water Research	Simultaneous sewage sludge digestion and metal leaching using an internal loop reactor: Effect of suspended solids concentrationEtude conjointe de la biolixiviation et de la stabilisation de boues de station d'epuration en bioreacteurs de type colonne: Effet de la concentration en solides	01_LANGUAGE	1	1
472	0031770097	000075173900003	NULL	Rossi	Rossi	1998	Medicina dello Sport	Medical-sporting aspects of the long lasting performances in mountaineeringAspetti medico-sportivi delle prestazioni di lunga durata in alpinismo	01_LANGUAGE	1	1
509	0032230237	000075585400008	NULL	Canet	Canet et al.	1998	Agrochimica	The effect of various organic waste materials and their properties in a citrus gardenEfecto de diferentes enmiendas organicas en las propiedades del suelo de un huerto de citricos	01_LANGUAGE	1	1
542	0032118951	000075887500003	NULL	Schlenker	Schlenker et al.	1998	Berliner und Munchener Tierarztliche Wochenschrift	Analysis for the stability of sexual steroids in faeces of cows over 12 weeksVerlaufsuntersuchungen zur stabilität von sexualsteroiden im kot von kühen über 12 wochen	01_LANGUAGE	0	1
630	22944479354	000076667700008	NULL	Ust'ak	Ust'ak and Váňa	1998	Rostlinna Vyroba	Hazardous element transfer from contaminated soils to selected energy plantsTransfer rizikových prvků z kontaminované půdy do vybraných energetických rostlin	01_LANGUAGE	1	1
709	0042099422	000077316600006	NULL	Accorsi	Accorsi	1998	Zuckerindustrie	Ammonia stripping from condensate and spent carbonatation gasAbscheidung von ammoniak aus kondensat und aus carbonatationsabgas	01_LANGUAGE	1	1
798	0032214381	000077992000008	10.1016/S0399-1784(99)80008-5	Gomez	Gomez et al.	1998	Oceanologica Acta	Nutrient accumulation in a lagoon sediment relating to hydrodynamic conditionsAccumulation des sels nutritifs dans un sediment lagunaire et environnement hydrodynamique	01_LANGUAGE	1	1
991	0031295575	000079681500005	10.1002/aheh.19970250506	Sosath	Sosath and Libra	1997	Acta Hydrochimica et Hydrobiologica	Purification of wastewaters containing azo dyesBiologische behandlung von synthetischen abwässern mit azofarbstoffen	01_LANGUAGE	1	1
1013	0348227024	000079953700003	NULL	Poggemann	Poggemann et al.	1999	Berichte uber Landwirtschaft	Reduction of N surpluses and release of N2O-emissionen from pastureReduktion der N-Überschüsse und Freisetzungen von N2O aus Grünland	01_LANGUAGE	1	1
1024	9444297888	000080032800023	NULL	Chen	Chen et al.	1999	Fenxi Huaxue	Spectrophotometric determination of trace protein in water after preconcentration on an organic solvent-soluble membrane filter	01_LANGUAGE	1	1
1075	22444452745	000080651000007	NULL	Van Den Weghe	Van Den Weghe	1999	Zuchtungskunde	Environmental effects of livestock production systemsUmweltwirkungen bei der Haltung von Nutztieren	01_LANGUAGE	1	1
1078	0033335810	000080662400004	NULL	Patt	Patt et al.	1999	Papier	Analysis of the process and non-process elements in a magnesium bisulfite millAnalyse der Prozess- und Nichtprozesselemente in einer Magnesiumbisulfitfabrik	01_LANGUAGE	1	1
1202	0039446394	000081629600001	NULL	Didier	Didier	1999	Revue de Medecine Veterinaire	Composting of pigs waste in deep litter systemsLe compostage des déjections porcines sur litière biomaîtrisée	01_LANGUAGE	1	1
1217	0033445893	000081704200011	NULL	Matsuoka	Matsuoka	1999	Bunseki Kagaku	Studies on improvement for analyses of some poisons in blood and urine, and estimation of bloodstain age	01_LANGUAGE	1	1
1297	0032883460	000082467300002	NULL	Jandl	Jandl et al.	1999	Bodenkultur	Evaluation of a soils suitability to apply sewage sludgeAbschatzung der eignung eines bodens zur aufbringung von klarschlamm	01_LANGUAGE	1	1
1310	0347236734	000082639700071	NULL	Han	Han et al.	1999	Guang Pu Xue Yu Guang Pu Fen Xi/Spectroscopy and Spectral Analysis	Spectrophotometric Assay of Polyethyene Glycol in Urine Using Ammonium Ferrothiocyanate Aqueous-Chloroform System	01_LANGUAGE	1	1
1327	22844454770	000082773000008	10.3136/nskkk.46.604	Yamaguchi	Yamaguchi et al.	1999	Nippon Shokuhin Kagaku Kogaku Kaishi	Radical-scavenging activity of cabbages and Chinese cabbages cultivated with organic and inorganic fertilizers	01_LANGUAGE	1	1
1415	0033170099	000083410200009	10.1590/s0034-89101999000400009	Semenas	Semenas et al.	1999	Revista de Saude Publica	Control of parasites in domestic sewageMonitoreo de parásitos en efluentes domiciliarios	01_LANGUAGE	1	1
1419	23044442253	000083470200008	10.3136/nskkk.46.664	Makino	Makino et al.	1999	Nippon Shokuhin Kagaku Kogaku Kaishi	Production of soy-sauce by use of yeast cultured in a medium including wastewater produced by desalted soy-sauce lees	01_LANGUAGE	1	1
1479	0033203485	000083879400004	NULL	Gérard	Gérard et al.	1999	Journal Francais d'Ophtalmologie	Three-years prospective study of ocular alkali burn in Martinique (French West Indies)Etude prospective des brulures oculaires par bases au CHU de Fort de France	01_LANGUAGE	1	1
1623	0033370127	000085263400007	NULL	Spiegel	Spiegel et al.	1999	Bodenkultur	Cadmium in the environments - A status report of Austria (review) 1. Contents in environment compartments and pathways into the soilCadmium in der umwelt - Ein statusbericht uber Osterreich (review) 1. Mitteilung: Gehaltswerte in umweltkompartimenten und eintragspfade in den boden	01_LANGUAGE	1	1
1685	0347607110	000085753100013	NULL	Sánchez G	Sánchez G et al.	2000	Revista Medica de Chile	Use of Midodrine and frozen/thawed semen to treat semen transport disturbances. Report of two casesUso de midodrín y congelación de semen en el tratamiento de las alteraciones del transporte espermático. Caso clínico	01_LANGUAGE	0	1
1719	0034012302	000086165200004	10.1248/yakushi1947.120.3_275	Masuda	Masuda	2000	Yakugaku Zasshi	Tubular localization and drug recognition of kidney-specific organic anion transporters, OAT-K1 and OAT-K2	01_LANGUAGE	1	1
1804	0034143810	000086983100005	10.1016/S0899-5362(00)00020-8	Gourari	Gourari et al.	2000	Journal of African Earth Sciences	Physico-chemical parameter variations of water from Wadi Aggai waters: Geo-environmental significance and consequences for travertines precipitation [Middle Atlas, Morocco]Variations des parametres physico-chimiques des eaux de l'Oued Aggai: Significations geo-environnementales et consequences sur la precipitation des travertins actuels (Causse de Sefrou, Moyen-Atlas - Maroc)	01_LANGUAGE	1	1
1863	0034062399	000087585100006	10.1080/09593332108618081	Boukhars	Boukhars and Rada	2000	Environmental Technology (United Kingdom)	Plant exposure to cadmium in moroccan calcareous salty soils treated with sewage sludges and wastewatersExposition au cadmium de vegetaux cultives sur des sols calcaires sales marocains amendes avec des boues et des eaux usees	01_LANGUAGE	1	1
[truncated: 120,551 more rows]
