# Supplementary material for: Recovery of plant nutrients from human excreta and domestic wastewater for reuse in agriculture: a systematic map and evidence platform
Source: Environ Evid. 2024 Aug 20;13:21. doi: 10.1186/s13750-024-00342-5 (PMC11378796; doi:10.1186/s13750-024-00342-5)
Supplement: Supplementary file 5 — Additional file 5: Evidence base [file 13750_2024_342_MOESM5_ESM.xlsx]

## Sheet: README
	Additional file 5 Evidence base
	This file includes list of papers that were included in the evidence base including associated pathways.
	Description of column values in columns K and L of documents sheet
	#TECH	Domain: recovery and reuse technologies
	#PROD	Domain: recovery product characteristics
	#AGRI	Domain: reuse of recovery products in agriculture
	#USER	Domain: user acceptance and perceptions
	Description of column names in pathways sheet
	TO	Topic (Domain)
	SS	Source Stream
	TE	Technology
	PD	Product
	RR	Reuse
	TA	Target

## Sheet: Documents
# id	eid	wos	doi	author_first	citation_author	citation_year	src_title	title	scrn_outcome	scrn_category	scrn_preliminary	search_scopus	search_wos	is_review	no_of_pathways
1	0030660463	000070970500005	10.1016/S0269-7491(97)00096-1	Cousins	Cousins et al.	1997	Environmental Pollution	Measured and predicted volatilisation fluxes of PCBs from contaminated sludge-amended soils	INCL	#TECH	#TECH	0	1	0	1
4	0031468172	000071003400003	10.1016/S0167-8809(97)00046-7	Haruvy	Haruvy	1997	Agriculture, Ecosystems and Environment	Agricultural reuse of wastewater: Nation-wide cost-benefit analysis	INCL	#AGRI	#AGRI	1	1	0	1
7	0031467015	000071022300010	10.2134/jpa1997.0589	Sullivan	Sullivan et al.	1997	Journal of Production Agriculture	Biosolids and dairy manure as nitrogen sources for prairiegrass on a poorly drained soil	INCL	#AGRI	#AGRI	1	1	0	1
10	0031574166	000071050300010	10.1016/S0022-1694(97)00009-7	Andrews	Andrews et al.	1997	Journal of Hydrology	Modelling of nitrate leaching from arable land into unsaturated soil and chalk. 1. Development of a management model for applications of sewage sludge and fertilizer	INCL	#AGRI	#AGRI	1	1	0	1
11	0031574287	000071050300011	10.1016/S0022-1694(97)00008-5	Andrews	Andrews et al.	1997	Journal of Hydrology	Modelling of nitrate leaching from arable land into unsaturated soil and chalk. 2. Model confirmation and application to agricultural and sewage sludge management	INCL	#AGRI	#AGRI	1	1	0	1
19	0031280486	000071145600003	10.2134/jeq1997.00472425002600060004x	Wilson	Wilson et al.	1997	Journal of Environmental Quality	Persistence of organic contaminants in sewage sludge-amended soil: A field experiment	INCL	#AGRI	#AGRI	1	1	0	1
20	0031279855	000071145600028	10.2134/jeq1997.00472425002600060029x	White	White et al.	1997	Journal of Environmental Quality	Application of biosolids to degraded semiarid rangeland: Nine-year responses	INCL	#AGRI	#AGRI	1	1	0	1
21	0031279828	000071145600032	10.2134/jeq1997.00472425002600060033x	Barbarick	Barbarick et al.	1997	Journal of Environmental Quality	Sewage biosolids cumulative effects on extractable-soil and grain elemental concentrations	INCL	#AGRI	#AGRI	1	1	0	1
70	0031279638	000071533800003	10.1016/S0921-3449(97)00035-9	Hsiau	Hsiau and Lo	1997	Resources, Conservation and Recycling	Characteristics of four alkaline biosolids produced from sewage sludge	INCL	#PROD	#PROD	1	1	0	1
81	0041602295	000071620800013	10.1061/(asce)0733-9372(1998)124:2(170)	Crohn	Crohn and Thomas	1998	Journal of Environmental Engineering	Mixed-integer programming approach for designing land application systems at a regional scale	INCL	#AGRI	#AGRI	1	1	0	1
83	0031937571	000071646800004	10.2134/jeq1998.00472425002700010004x	Krebs	Krebs et al.	1998	Journal of Environmental Quality	Solubility and plant uptake of metals with and without liming of sludge- amended soils	INCL	#AGRI	#AGRI	1	1	0	1
87	0000256679	000071667100009	NULL	Petruzzelli	Petruzzelli et al.	1997	Annali di Chimica	Residual effect of application of sewage sludge on heavy metals sorption by soil	INCL	#AGRI	#AGRI	1	1	0	1
102	84878047235	000071758000096	10.17660/actahortic.1997.449.96	Tsadilas	Tsadilas	1997	Acta Horticulturae	Irrigation of corn with municipal wastewater	INCL	#AGRI	#AGRI	1	1	0	1
103	70350665513	000071758000097	10.17660/actahortic.1997.449.97	Brito	Brito et al.	1997	Acta Horticulturae	Reuse of municipal sludges and industrial wastes as organic fertilizers in tomato	INCL	#AGRI	#AGRI	1	1	0	1
112	0031887068	000071789800006	10.1080/15324989809381498	Pascual	Pascual et al.	1998	Arid Soil Research and Rehabilitation	Changes in the organic matter mineralization rates of an arid soil after amendment with organic wastes	INCL	#AGRI	#AGRI	1	1	0	1
156	0032030561	000072147100011	10.1016/S0045-6535(97)10021-2	De Wolf	De Wolf and Feijtel	1998	Chemosphere	Terrestrial risk assessment for linear alkyl benzene sulfonate (LAS) in sludge-amended soils	INCL	#AGRI	#AGRI	1	1	1	1
170	0031910874	000072231800016	10.1016/S0273-1223(97)00761-0	Delgado	Delgado et al.	1998	Water Science and Technology	Effect of dissolved oxygen in reclaimed wastewater transformation during transportation. Case study: Tenerife, Spain	INCL	#AGRI	#AGRI	1	1	0	1
179	0031905438	000072319800006	NULL	Jeyabaskaran	Jeyabaskaran and Sreeramulu	1998	Journal of Environmental Biology	Effect of nursery application of sewage sludge on yield and heavy metal contents and uptake by rice (ADT 36) in the main field	INCL	#AGRI	#AGRI	1	1	0	1
186	0031397639	000072440600021	10.1080/00380768.1997.11863715	Werner	Werner and Warnusz	1997	Soil Science and Plant Nutrition	Ecological evaluation of long-term application of sewage sludges according to the legislative permissions	INCL	#AGRI	#AGRI	1	1	0	1
187	2642640422	000072440600022	10.1080/00380768.1997.11863716	Schulz	Schulz and Römheld	1997	Soil Science and Plant Nutrition	Recycling of municipal and industrial organic wastes in agriculture: Benefits, limitations, and means of improvement	INCL	#AGRI	#AGRI	1	1	0	1
192	0032033751	000072509400004	10.1016/S0038-0717(97)00129-6	Bernal	Bernal et al.	1998	Soil Biology and Biochemistry	Influence of sewage sludge compost stability and maturity on carbon and nitrogen mineralization in soil	INCL	#AGRI	#AGRI	1	1	0	1
209	0031416492	000072672200009	10.1016/S0961-9534(97)10014-9	Henry	Henry and Cole	1997	Biomass and Bioenergy	Use of biosolids in the forest: Technology, economics and regulations	INCL	#AGRI	#AGRI	1	1	0	1
211	0031897934	000072681800002	10.2134/jpa1998.0041	Cogger	Cogger et al.	1998	Journal of Production Agriculture	Matching plant-available nitrogen from biosolids with dryland wheat needs	INCL	#AGRI	#AGRI	1	1	0	1
229	0032029887	000072793500014	10.2175/106143098X127080	Katehis	Katehis et al.	1998	Water Environment Research	Stripping and recovery of ammonia from centrate of anaerobically digested biosolids at elevated temperatures	INCL	#TECH	#TECH	1	1	0	1
233	0031970479	000072847900011	10.1080/00103629809369953	Artiola	Artiola	1998	Communications in Soil Science and Plant Analysis	Temporal and spatial distributions of nitrate-nitrogen in two furrow-irrigated semiarid soils amended for sludge and fertilizer	INCL	#AGRI	#AGRI	1	1	0	1
236	0031969937	000072871100012	10.1023/A:1004345228769	Voeller	Voeller et al.	1998	Plant and Soil	Growth response of native shrubs to acid mine spoil and to proposed soil amendments	INCL	#AGRI	#AGRI	1	1	0	1
238	0031915625	000072887300023	10.1007/BF02389459	Gyliene	Gyliene and Šalkauskas	1998	Journal of Radioanalytical and Nuclear Chemistry	Precipitation of metal ions by organic acids as a mean for metal recovery and decontamination of wastewater	INCL	#TECH	#TECH	1	1	0	1
245	0031652538	000072926500019	NULL	Barre	Barre and Bilodeau	1998	Annual Meeting - Technical Section, Canadian Pulp and Paper Association, Preprints	New technique to pelletize and dry pulp, sludge, and bark at low temperatures	INCL	#AGRI	#AGRI	1	1	0	1
246	0032373336	000072932500002	10.5109/24213	Bhuiyan	Bhuiyan et al.	1998	Journal of the Faculty of Agriculture, Kyushu University	Irrigation of Secondary Sewage Effluent: Salinity and Nitrogen Effects on Growth and Nitrogen Fixation of Nodulated and Non-nodulated Soybeans	INCL	#AGRI	#AGRI	1	1	0	1
260	0031887367	000073164500008	10.1080/09593331908616685	Obrador	Obrador et al.	1998	Environmental Technology (United Kingdom)	Mobility and extractability of heavy metals in contaminated sewage sludge-soil incubated mixtures	INCL	#AGRI	#AGRI	1	1	0	1
273	0031925410	000073313000016	10.1080/00103629809369978	Canet	Canet et al.	1998	Communications in Soil Science and Plant Analysis	Sequential fractionation and plant availability of heavy metals as affected by sewage sludge applications to soil	INCL	#AGRI	#AGRI	1	1	0	1
274	0031834692	000073319700025	10.4141/S97-037	Neilsen	Neilsen et al.	1998	Canadian Journal of Soil Science	Evaluation of organic wastes as soil amendments for cultivation of carrot and chard on irrigated sandy soils	INCL	#AGRI	#AGRI	1	1	0	1
277	0032054067	000073337400008	10.1016/S0960-8524(97)00156-9	Fang	Fang et al.	1998	Bioresource Technology	Changes in biological parameters during co-composting of sewage sludge and coal ash residues	INCL	#TECH	#TECH	1	1	0	1
280	0032079403	000073369700007	10.1016/S0960-8524(97)00171-5	Pascual	Pascual et al.	1998	Bioresource Technology	Enzymatic activities in an arid soil amended with urban organic wastes: Laboratory experiment	INCL	#AGRI	#AGRI	1	1	0	1
284	0344222175	000073397900011	10.1016/S0048-9697(98)00112-0	De Miguel	De Miguel et al.	1998	Science of the Total Environment	The overlooked contribution of compost application to the trace element load in the urban soil of Madrid (Spain)	INCL	#AGRI	#AGRI	1	1	0	1
285	0031981368	000073398000007	10.1007/s001289900685	Bugbee	Bugbee and Elliott	1998	Bulletin of Environmental Contamination and Toxicology	Leaching of nitrogen and phosphorus from potting media containing biosolids compost as affected by organic and clay amendments	INCL	#AGRI	#AGRI	1	1	0	1
303	0032080824	000073608400004	10.1080/10934529809376749	Parkpain	Parkpain et al.	1998	Journal of Environmental Science and Health - Part A Toxic/Hazardous Substances and Environmental Engineering	Heavy metals and nutrients chemistry in sewage sludge amended Thai soils	INCL	#AGRI	#AGRI	1	1	0	1
313	0032078457	000073677300002	10.2175/106143098X124876	Long	Long et al.	1998	Water Environment Research	Chemical inhibitors for biosolids pellets to promote stability during transport and storage	INCL	#PROD	#PROD	1	1	0	1
335	0345516026	000073795400033	10.1016/S0043-1354(97)00375-8	Roy	Roy and Couillard	1998	Water Research	Metal leaching following sludge application to a deciduous forest soil	INCL	#AGRI	#AGRI	1	1	0	1
363	0030708594	000074042100001	10.1080/09064719709362442	Otabbong	Otabbong et al.	1997	Acta Agriculturae Scandinavica Section B: Soil and Plant Science	Sewage sludge: Soil conditioner and nutrient source II. Availability of Cu, Zn, Pb and Cd to barley in a pot experiment	INCL	#AGRI	#AGRI	1	1	0	1
371	0031594072	000074110700019	10.1016/S0273-1223(98)00246-7	Yükselen	Yükselen	1998	Water Science and Technology	Applicability of USAB sludge to agricultural lands	INCL	#AGRI	#AGRI	1	1	0	1
404	0031839393	000074504400010	10.1016/S0016-7061(97)00125-0	Joshua	Joshua et al.	1998	Geoderma	The potential for contamination of soil and surface waters from sewage sludge (biosolids) in a sheep grazing study, Australia	INCL	#AGRI	#AGRI	1	1	0	1
409	0032543238	000074559500012	10.1016/S0933-3630(97)00028-7	Agassi	Agassi et al.	1998	Soil and Tillage Research	Percolation and leachate composition in a disturbed soil layer mulched with sewage biosolids	INCL	#AGRI	#AGRI	1	1	0	1
419	0031843539	000074697700013	10.1111/j.1475-2743.1998.tb00628.x	Siebe	Siebe	1998	Soil Use and Management	Nutrient inputs to soils and their uptake by alfalfa through long-term irrigation with untreated sewage effluent in Mexico	INCL	#AGRI	#AGRI	1	1	0	1
443	0032125978	000074977600009	10.2134/jeq1998.00472425002700040010x	Pierce	Pierce et al.	1998	Journal of Environmental Quality	Plant biomass and elemental changes in shrubland forages following biosolids application	INCL	#AGRI	#AGRI	1	1	0	1
444	0032126196	000074977600011	10.2134/jeq1998.00472425002700040012x	Barbarick	Barbarick et al.	1998	Journal of Environmental Quality	Extractable trace elements in the soil profile after years of biosolids application	INCL	#AGRI	#AGRI	1	1	0	1
450	0031873627	000074996000013	10.1016/S0961-9534(97)10049-6	Riddel-Black	Riddel-Black	1998	Biomass and Bioenergy	Development of a water industry manual for biosolids use in short rotation forestry	INCL	#AGRI	#AGRI	1	1	0	1
459	0032479266	000075060700003	10.1016/S0048-9697(98)00178-8	Vasseur	Vasseur et al.	1998	Science of the Total Environment	Clover and cress as indicator species of impacts from limed sewage sludge and landfill wastewater land application	INCL	#AGRI	#AGRI	1	1	0	1
463	84879524564	000075080600054	10.17660/actahortic.1998.458.54	Traka-Mavrona	Traka-Mavrona et al.	1998	Acta Horticulturae	Response of greenhouse tomatoes to wastewater fertigation in soilless cultivation	INCL	#AGRI	#AGRI	1	1	0	1
494	0032210960	000075407800008	10.1016/S0960-8524(97)00095-3	Smith	Smith et al.	1998	Bioresource Technology	Nitrate dynamics in biosolids-treated soils. I. Influence of biosolids type and soil type	INCL	#AGRI	#AGRI	1	1	0	1
495	0032210873	000075407800009	10.1016/S0960-8524(97)00096-5	Smith	Smith et al.	1998	Bioresource Technology	Nitrate dynamics in biosolids-treated soils. II. Thermal-time models of the different nitrogen pools	INCL	#AGRI	#AGRI	1	1	0	1
496	0032210829	000075407800010	10.1016/S0960-8524(97)00097-7	Smith	Smith et al.	1998	Bioresource Technology	Nitrate dynamics in biosolids-treated soils. III. Significance of the organic nitrogen, a twin-pool exponential model for nitrogen management and comparison with the nitrate production from animal wastes	INCL	#AGRI	#AGRI	1	1	0	1
518	0031782668	000075685600058	10.1080/00103629809370094	El-Shakweer	El-Shakweer et al.	1998	Communications in Soil Science and Plant Analysis	Soil and plant analysis as a guide for interpretation of the improvement efficiency of organic conditioners added to different soils in Egypt	INCL	#AGRI	#AGRI	1	1	0	1
519	0031709805	000075685800003	10.1080/00103629809370108	Moreno	Moreno et al.	1998	Communications in Soil Science and Plant Analysis	Changes in organic matter and enzymatic activity of an agricultural soil amended with metal-contaminated sewage sludge compost	INCL	#AGRI	#AGRI	1	1	0	1
528	0032171525	000075807000014	10.1023/a:1005046912234	Shahalam	Shahalam et al.	1998	Water, Air, and Soil Pollution	Wastewater irrigation effect on soil, crop and environment: A pilot scale study at Irbid, Jordan	INCL	#AGRI	#AGRI	1	1	0	1
557	0032169773	000076059600025	10.2134/jeq1998.00472425002700050026x	Nelson	Nelson et al.	1998	Journal of Environmental Quality	Facilitated transport of napropamide by dissolved organic matter in sewage sludge-amended soil	INCL	#AGRI	#AGRI	1	1	0	1
558	0032169124	000076059600029	10.2134/jeq1998.00472425002700050030x	Thorne	Thorne et al.	1998	Journal of Environmental Quality	Sewage sludge and mycorrhizal effects on Secar bluebunch wheatgrass in mine spoil	INCL	#AGRI	#AGRI	1	1	0	1
569	34548007980	000076162400003	10.17660/ActaHortic.1998.469.3	Chambers	Chambers et al.	1998	Acta Horticulturae	Liming and nutrient supply properties of n-viro treated sewage sludge	INCL	#AGRI	#AGRI	1	1	0	1
572	84879200170	000076162400023	10.17660/ActaHortic.1998.469.23	Raviv	Raviv	1998	Acta Horticulturae	Horticultural uses of composted material	INCL	#AGRI	#AGRI	1	1	0	1
573	0000348950	000076162400037	NULL	Sikora	Sikora	1998	Acta Horticulturae	Nitrogen availability from composts and blends of composts and fertilizers	INCL	#AGRI	#AGRI	1	1	0	1
577	0032163407	000076200300005	NULL	De Luca	De Luca et al.	1998	Zentralblatt für Hygiene und Umweltmedizin = International journal of hygiene and environmental medicine	Occurrence of Listeria monocytogenes in sewage sludge.	INCL	#PROD	#PROD	1	1	0	1
580	0031658026	000076229200002	10.1080/00103629809370133	Lombi	Lombi and Gerzabek	1998	Communications in Soil Science and Plant Analysis	Determination of mobile heavy metal fraction in soil: Results of a pot experiment with sewage sludge	INCL	#AGRI	#AGRI	1	1	0	1
618	0031731335	000076537200018	10.1897/1551-5028(1998)017<2274:GFCOSA>2.3.CO;2	McBride	McBride	1998	Environmental Toxicology and Chemistry	Growing food crops on sludge-amended soils: Problems with the U.S. environmental protection agency method of estimating toxic metal transfer	INCL	#AGRI	#AGRI	1	1	0	1
658	0032212718	000076956400002	10.1023/A:1005034107131	Wang	Wang et al.	1998	Water, Air, and Soil Pollution	Effects of alum-treated waste water sludge on barley growth	INCL	#AGRI	#AGRI	1	1	0	1
661	0032212295	000076989100012	10.1016/S0160-4120(98)00075-0	Wong	Wong et al.	1998	Environment International	Effect of sewage sludge amendment on soil microbial activity and nutrient mineralization	INCL	#AGRI	#AGRI	1	1	0	1
662	0032212182	000076989900013	10.1080/10473289.1998.10463766	Kikuchi	Kikuchi	1998	Journal of the Air and Waste Management Association	Vitrification process for treatment of sewage sludge and incineration ash	INCL	#TECH	#TECH	1	1	0	1
674	0033080672	000077122800007	10.1016/S0960-8524(98)00103-5	Butt	Butt	1999	Bioresource Technology	Effects of thermally dried sewage granules on earthworms and vegetation during pot and field trials	INCL	#AGRI	#AGRI	1	1	0	1
675	0032213067	000077125800013	10.2134/jeq1998.00472425002700060007x	Sloan	Sloan et al.	1998	Journal of Environmental Quality	Recovery of biosolids-applied heavy metals sixteen years after application	INCL	#AGRI	#AGRI	1	1	0	1
676	0032213849	000077125800017	10.2134/jeq1998.00472425002700060011x	Celis	Celis et al.	1998	Journal of Environmental Quality	Sorption and desorption of atrazine by sludge-amended soil: Dissolved organic matter effects	INCL	#AGRI	#AGRI	1	1	0	1
682	0032890005	000077147200004	10.1016/S0960-8524(99)00095-4	Fang	Fang et al.	1999	Bioresource Technology	Co-composting of sewage sludge and coal fly ash: Nutrient transformations	INCL	#TECH	#TECH	1	1	0	1
690	0031769388	000077215300013	10.1016/S0273-1223(98)00477-6	Snyman	Snyman et al.	1998	Water Science and Technology	The stabilization of sewage sludge applied to agricultural land and the effects on maize seedlings	INCL	#AGRI	#AGRI	1	1	0	1
697	0031734522	000077233800009	10.1016/S0167-8809(98)00150-9	Magesan	Magesan et al.	1998	Agriculture, Ecosystems and Environment	Nitrate leaching from a free-draining volcanic soil irrigated with municipal sewage effluent in New Zealand	INCL	#AGRI	#AGRI	1	1	0	1
711	0031765662	000077345800003	10.1016/S0273-1223(98)00562-9	Fittschen	Fittschen and Hahn	1998	Water Science and Technology	Characterization of the municipal wastewaterpart human urine and a preliminary comparison with liquid cattle excretion	INCL	#AGRI	#AGRI	1	1	0	1
718	0031767543	000077349000049	10.1016/S0273-1223(98)00538-1	Vera	Vera et al.	1998	Water Science and Technology	Can microfiltration of treated wastewater produce suitable water for irrigation?	INCL	#AGRI	#AGRI	1	1	0	1
721	0031792930	000077396700013	10.1128/aem.64.12.4711-4719.1998	Roslev	Roslev et al.	1998	Applied and Environmental Microbiology	Degradation of phthalate and di-(2-ethylhexyl)phthalate by indigenous and inoculated microorganisms in sludge-amended soil	INCL	#AGRI	#AGRI	1	1	0	1
740	0344073968	000077534400009	10.1016/S0016-7061(98)00072-X	Navas	Navas et al.	1998	Geoderma	Influence of sewage sludge application on physical and chemical properties of Gypsisols	INCL	#AGRI	#AGRI	1	1	0	1
763	0032421109	000077727200007	10.1139/x98-109	Prescott	Prescott and Brown	1998	Canadian Journal of Forest Research	Five-year growth response of western red cedar, western hemlock, and amabilis fir to chemical and organic fertilizers	INCL	#AGRI	#AGRI	1	1	0	1
790	0032310156	000077930800003	10.1002/ep.670170411	Xu	Xu and Antal Jr.	1998	Environmental Progress	Gasification of Sewage Sludge and Other Biomass for Hydrogen Production in Supercritical Water	INCL	#TECH	#TECH	1	1	0	1
810	0032193862	000078078300008	10.1016/S0925-8574(98)00024-X	Jana	Jana	1998	Ecological Engineering	Sewage-fed aquaculture: The Calcutta model	INCL	#AGRI	#AGRI	1	1	0	1
819	0032653581	000078141600002	10.1016/S0360-1285(98)00020-3	Werther	Werther and Ogada	1999	Progress in Energy and Combustion Science	Sewage sludge combustion	INCL	#TECH	#TECH	1	1	1	1
833	0033556202	000078213600010	10.1021/es980409c	Jackson	Jackson and Miller	1999	Environmental Science and Technology	Soluble arsenic and selenium species in fly ash/organic waste-amended soils using ion chromatography-inductively coupled plasma mass spectrometry	INCL	#AGRI	#AGRI	1	1	0	1
854	0033043802	000078467300008	10.1097/00010694-199901000-00009	Sikora	Sikora and Enkiri	1999	Soil Science	Growth of tall fescue in compost/fertilizer blends	INCL	#AGRI	#AGRI	1	1	0	1
877	0032994730	000078688000010	10.1023/A:1005026131978	Breslin	Breslin	1999	Water, Air, and Soil Pollution	Retention of metals in agricultural soils after amending with MSW and MSW-biosolids compost	INCL	#AGRI	#AGRI	1	1	0	1
901	0032932809	000078828800008	10.1080/01904169909365627	Cox	Cox	1999	Journal of Plant Nutrition	Growth and nutrient content of poinsettia (Euphorbia pulcherrima Willd. ex Klotz) in a soilless growth medium containing sewage sludge pellet fertilizer	INCL	#AGRI	#AGRI	1	1	0	1
902	0032932316	000078828800016	10.1080/01904169909365635	Perez-Espinosa	Perez-Espinosa et al.	1999	Journal of Plant Nutrition	Effect of sewage sludge and cobalt treatments on tomato fruit yield, weight, and quality	INCL	#AGRI	#AGRI	1	1	0	1
906	0345729880	000078862900001	10.1002/(SICI)1099-145X(199901/02)10:1<3::AID-LDR305>3.0.CO;2-0	Sort	Sort and Alcañiz	1999	Land Degradation and Development	Effects of sewage sludge amendment on soil aggregation	INCL	#AGRI	#AGRI	1	1	0	1
907	0032915293	000078862900006	10.1002/(SICI)1099-145X(199901/02)10:1<67::AID-LDR322>3.0.CO;2-H	Andrés	Andrés	1999	Land Degradation and Development	Ecological risks of the use of sewage sludge as fertilizer in soil restoration: Effects on the soil microarthropod populations	INCL	#AGRI	#AGRI	1	1	0	1
923	0033106438	000079116500032	10.2134/jeq1999.00472425002800020032x	Han	Han and Thompson	1999	Journal of Environmental Quality	Soluble organic carbon in a biosolids-amended mollisol	INCL	#AGRI	#AGRI	1	1	0	1
941	0032453319	000079311700011	10.1016/S0956-053X(98)00127-5	Cenni	Cenni et al.	1998	Waste Management	Study on trace metal partitioning in pulverized combustion of bituminous coal and dry sewage sludge	INCL	#TECH	#TECH	1	1	0	1
944	0032900023	000079316100005	10.1080/1065657X.1999.10701950	Hue	Hue and Sobieszczyk	1999	Compost Science and Utilization	Nutritional values of some biowastes as soil amendments	INCL	#PROD	#PROD	1	1	0	1
946	0033105035	000079338900003	10.1016/S0167-7012(98)00107-9	Hesselmann	Hesselmann et al.	1999	Journal of Microbiological Methods	Determination of polyhydroxyalkanoates in activated sludge by ion chromatographic and enzymatic methods	INCL	#PROD	#PROD	0	1	0	1
948	0033081363	000079345200013	10.1111/j.1752-1688.1999.tb05460.x	Edwards	Edwards et al.	1999	Journal of the American Water Resources Association	Runoff of metals from alum-treated horse manure and municipal sludge	INCL	#AGRI	#AGRI	1	1	0	1
953	0033045246	000079389600007	NULL	Zorpas	Zorpas et al.	1999	Fresenius Environmental Bulletin	Compost characteristics from sewage sludge and organic fraction of municipal solid waste	INCL	#PROD	#PROD	1	1	0	1
975	0032987689	000079530800005	10.1016/S0925-8574(98)00074-3	Hellström	Hellström et al.	1999	Ecological Engineering	Storage of human urine: Acidification as a method to inhibit decomposition of urea	INCL	#TECH	#TECH	1	1	0	2
993	0033018359	000079713900020	10.4141/S98-021	Simard	Simard et al.	1999	Canadian Journal of Soil Science	Limed sewage sludge effects on nutrient status and metal fractions in acidic soils	INCL	#AGRI	#AGRI	1	1	0	1
995	0032953421	000079775500010	10.1080/00103629909370238	Bugbee	Bugbee	1999	Communications in Soil Science and Plant Analysis	Effects of hardwood sawdust in potting media containing biosolids compost on plant growth, fertilizer needs, and nitrogen leaching	INCL	#AGRI	#AGRI	1	1	0	1
1016	0033561066	000079974600004	10.1021/es980281z	Steenhuis	Steenhuis et al.	1999	Environmental Science and Technology	Trace metal retention in the incorporation zone of land-applied sludge	INCL	#AGRI	#AGRI	1	1	0	1
1032	0032966094	000080154900002	10.1016/S0960-8524(99)00003-6	Navas	Navas et al.	1999	Bioresource Technology	Use of biosolids to restore the natural vegetation cover on degraded soils in the badlands of Zaragoza (NE Spain)	INCL	#AGRI	#AGRI	1	1	0	1
1045	0032922651	000080250600022	10.1016/S0273-1223(99)00137-7	Shanableh	Shanableh and Ginige	1999	Water Science and Technology	Impact of metals bioleaching on the nutrient value of biological nutrient removal biosolids	INCL	#TECH	#TECH	1	1	0	1
1047	0032915555	000080295600004	10.2134/jeq1999.00472425002800030004x	Cogger	Cogger et al.	1999	Journal of Environmental Quality	Nitrogen recovery from heat-dried and dewatered biosolids applied to forage grasses	INCL	#AGRI	#AGRI	1	1	0	1
1062	33745093612	000080469700071	10.17660/actahortic.1999.481.71	Maloupa	Maloupa et al.	1999	Acta Horticulturae	Wastewater re-use in horticultural crops growing in soil and soilless media	INCL	#AGRI	#AGRI	1	1	0	1
1067	0346366118	000080568200001	NULL	Martínez	Martínez et al.	1998	Journal of Agriculture of the University of Puerto Rico	Evaluation of proton and europium (III) binding reactions in a sewage sludge humic acid	INCL	#AGRI	#AGRI	1	1	1	1
1068	0033035490	000080582800004	10.1097/00010694-199905000-00004	Dinel	Dinel et al.	1999	Soil Science	Effects of direct land application of calcitic lime and lime- and cement kiln dust-sanitized biosolids on the chemical and spectroscopic characteristics of soil lipids	INCL	#AGRI	#AGRI	1	1	0	1
1091	0032465885	000080783600006	10.1023/A:1006952926293	Ali-Shtayeh	Ali-Shtayeh et al.	1998	Mycopathologia	Ecology of cycloheximide-resistant fungi in field soils receiving raw city wastewater or normal irrigation water	INCL	#AGRI	#AGRI	1	1	0	1
1093	0032323275	000080793800007	10.1080/01448765.1999.9755243	Dumontet	Dumontet et al.	1999	Biological Agriculture and Horticulture	Pathogen Reduction in Sewage Sludge by Composting and Other Biological Treatments: A Review	INCL	#TECH	#TECH	1	1	1	1
1096	0344171899	000080807100025	10.1080/00380768.1999.10409365	Miah	Miah et al.	1999	Soil Science and Plant Nutrition	Barley growth in response to potassium fertilization of soil with long term application of sewage sludge	INCL	#AGRI	#AGRI	1	1	0	1
1114	0033002638	000080946100022	10.1080/00103629909370303	Ahumada	Ahumada et al.	1999	Communications in Soil Science and Plant Analysis	Sequential extraction of heavy metals in soils irrigated with wastewater	INCL	#AGRI	#AGRI	1	1	0	1
1117	0033061024	000080971800011	10.1016/S0269-7491(99)00056-1	Fang	Fang and Wong	1999	Environmental Pollution	Effects of lime amendment on availability of heavy metals and maturation in sewage sludge composting	INCL	#AGRI	#AGRI	1	1	0	1
1124	0005602512	000081022900008	10.1080/1065657X.1999.10701965	Sikora	Sikora and Enkiri	1999	Compost Science and Utilization	Fescue growth as affected by municipal compost fertilizer blends	INCL	#AGRI	#AGRI	1	1	0	1
1129	0032777022	000081073800003	NULL	Bruce	Bruce et al.	1999	Pedobiologia	The effects of sewage sludge on grassland euedaphic and hemiedaphic collembolan populations	INCL	#AGRI	#AGRI	1	1	0	1
1132	0032810352	000081081900017	10.1023/A:1005025605302	Lai	Lai et al.	1999	Water, Air, and Soil Pollution	Enzyme activities in a sandy soil amended with sewage sludge and coal fly ash	INCL	#AGRI	#AGRI	1	1	0	1
1166	0032793677	000081345400007	10.2134/jeq1999.00472425002800040007x	Speir	Speir et al.	1999	Journal of Environmental Quality	Soil and stream-water impacts of sewage effluent irrigation onto steeply sloping land	INCL	#AGRI	#AGRI	1	1	0	1
1167	0032791511	000081345400009	10.2134/jeq1999.00472425002800040010x	Gilmour	Gilmour and Skinner	1999	Journal of Environmental Quality	Predicting plant available nitrogen in land-applied biosolids	INCL	#AGRI	#AGRI	1	1	0	1
1168	0032809121	000081345400012	10.2134/jeq1999.00472425002800040013x	Wilson	Wilson and Jones	1999	Journal of Environmental Quality	Volatile organic compound losses from sewage sludge-amended soils	INCL	#AGRI	#AGRI	1	1	0	1
1191	0032993392	000081482500002	10.1080/09593332008616841	Shanableh	Shanableh and Ginige	1999	Environmental Technology (United Kingdom)	Acidic bioleaching of nitrogen and phosphorus from sewage sludge	INCL	#TECH	#TECH	1	1	0	1
1200	0032792197	000081614100011	10.1080/09593332008616860	Jiang	Jiang et al.	1999	Environmental Technology (United Kingdom)	Coal fly ash and lime stabilized biosolids as an ameliorant for boron deficient acidic soils	INCL	#AGRI	#AGRI	1	1	0	1
1206	0033094578	000081651100004	NULL	El-Kamah	El-Kamah et al.	1999	Biomedical and Environmental Sciences	Treatment and Reuse of Domestic Wastewater for Irrigation and Aquaculture Purposes	INCL	#AGRI	#AGRI	1	1	0	1
1209	0032840955	000081682900004	10.1080/10934529909376906	Alva	Alva et al.	1999	Journal of Environmental Science and Health - Part A Toxic/Hazardous Substances and Environmental Engineering	Leaching of nitrogen forms, cations, and metals as influenced by compost amendment to a candler fine sand	INCL	#AGRI	#AGRI	1	1	0	1
1212	0032781121	000081684100005	10.1080/00103629909370312	Zorpas	Zorpas et al.	1999	Communications in Soil Science and Plant Analysis	Dewatered anaerobically-stabilized primary sewage sludge composting: Metal leachability and uptake by natural clinoptilolite	INCL	#TECH	#TECH	1	1	0	1
1223	0345643360	000081746000013	10.1016/S0038-0717(99)00060-7	Kelly	Kelly et al.	1999	Soil Biology and Biochemistry	Effects of the land application of sewage sludge on soil heavy metal concentrations and soil microbial communities	INCL	#AGRI	#AGRI	0	1	0	1
1225	0033165922	000081776100009	10.1016/S0160-4120(99)00027-6	Carbonell-Barrachina	Carbonell-Barrachina et al.	1999	Environment International	The influence of redox chemistry and pH on chemically active forms of arsenic in sewage sludge-amended soil	INCL	#AGRI	#AGRI	1	1	0	1
1228	0033178437	000081811200035	10.1021/es981015o	Madsen	Madsen et al.	1999	Environmental Science and Technology	Kinetics of di-(2-ethylhexyl)phthalate mineralization in sludge-amended soil	INCL	#AGRI	#AGRI	1	1	0	1
1238	0032766668	000081930800006	10.1080/00103629909370337	Alvarez	Alvarez et al.	1999	Communications in Soil Science and Plant Analysis	Sewage sludge effects on carbon dioxide-carbon production from a desurfaced soil	INCL	#AGRI	#AGRI	1	1	0	1
1248	0347749547	000082078000004	NULL	Panda	Panda and Sahu	1999	Cytobios	Effects of zinc on the biochemical and production parameters of the rice plant (Oryza sativa)	INCL	#AGRI	#AGRI	1	1	0	1
1267	0032790713	000082247900005	10.1080/09593332008616865	Angel	Angel	1999	Environmental Technology (United Kingdom)	Removal of phosphate from sewage as amorphous calcium phosphate	INCL	#TECH	#TECH	1	1	0	1
1269	0032810133	000082247900008	10.1080/09593332008616868	Donnert	Donnert and Salecker	1999	Environmental Technology (United Kingdom)	Elimination of phosphorus from waste water by crystallization	INCL	#TECH	#TECH	1	1	0	1
1270	0032767968	000082247900009	10.1080/09593332008616869	Williams	Williams	1999	Environmental Technology (United Kingdom)	Struvite precipitation in the sludge stream at slough wastewater treatment plant and opportunities for phosphorus recovery	INCL	#TECH	#TECH	1	1	0	1
1274	0032790989	000082247900013	10.1080/09593332008616873	Giesen	Giesen	1999	Environmental Technology (United Kingdom)	Crystallisation process enables environmental friendly phosphate removal at low costs	INCL	#TECH	#TECH	1	1	0	4
1275	0032789682	000082247900014	10.1080/09593332008616874	Booker	Booker et al.	1999	Environmental Technology (United Kingdom)	Struvite formation in wastewater treatment plants: Opportunities for nutrient recovery	INCL	#TECH	#TECH	1	1	0	1
1278	0032874739	000082282100007	10.1023/A:1009872131392	Wen	Wen et al.	1999	Nutrient Cycling in Agroecosystems	Influence of application of sewage sludges, and sludge and manure composts on plant Ca and Mg concentration and soil extractability in field experiments	INCL	#AGRI	#AGRI	1	1	0	1
1293	0033509604	000082416500003	NULL	Jensen	Jensen et al.	1999	Battelle Memorial Institute International In Situ and On-Site Bioreclamation Symposium Proceedings	Degradation of organic contaminants in sludge-amended agricultural soil	INCL	#AGRI	#AGRI	1	1	0	1
1301	0033198665	000082553500006	10.2134/jeq1999.00472425002800050006x	Williams	Williams et al.	1999	Journal of Environmental Quality	Molecular weight of dissolved organic matter-napropamide complex as affected by napropamide-soil application methods	INCL	#AGRI	#AGRI	1	1	0	1
1303	0033198525	000082553500030	10.2134/jeq1999.00472425002800050031x	Ippolito	Ippolito et al.	1999	Journal of Environmental Quality	Co-application effects of water treatment residuals and biosolids on two range grasses	INCL	#AGRI	#AGRI	1	1	0	1
1304	0033198692	000082553500031	10.2134/jeq1999.00472425002800050032x	Schumann	Schumann and Sumner	1999	Journal of Environmental Quality	Plant nutrient availability from mixtures of fly ashes and biosolids	INCL	#PROD	#PROD	1	1	0	1
1305	0033200274	000082553500032	10.2134/jeq1999.00472425002800050033x	Levy	Levy et al.	1999	Journal of Environmental Quality	Soil hydraulic conductivity changes caused by irrigation with reclaimed waste water	INCL	#AGRI	#AGRI	1	0	0	1
1311	0032715543	000082677900007	NULL	Darwish	Darwish et al.	1999	Applied Engineering in Agriculture	Economic-environmental approach for optimum wastewater utilization in irrigation: a case study in Lebanon	INCL	#AGRI	#AGRI	1	1	0	1
1340	0033366340	000082832700011	NULL	Lee	Lee et al.	1999	Forest Products Journal	Selected mechanical properties of wood produced by loblolly pine trees fertilized with sludge	INCL	#AGRI	#AGRI	1	1	0	1
1357	0033306058	000083006400003	10.1139/cjm-45-9-740	Höglund	Höglund and Stenström	1999	Canadian Journal of Microbiology	Survival of Cryptosporidium parvum oocysts in source separated human urine	INCL	#TECH	#TECH	1	1	0	1
1369	0033543949	000083081600018	10.1016/S0011-9164(99)00076-4	Hussain	Hussain and Al-Saati	1999	Desalination	Wastewater quality and its reuse in agriculture in Saudi Arabia	INCL	#AGRI	#AGRI	1	1	0	1
1409	0032696468	000083315700011	10.1094/PDIS.1999.83.11.1039	Dissanayake	Dissanayake and Hoy	1999	Plant Disease	Organic material soil amendment effects on root rot and sugarcane growth and characterization of the materials	INCL	#AGRI	#AGRI	1	1	0	1
1412	0037542152	000083378200004	10.1016/S0021-9673(99)00824-9	Miège	Miège et al.	1999	Journal of Chromatography A	Selective immunoclean-up followed by liquid or gas chromatography for the monitoring of polycyclic aromatic hydrocarbons in urban waste water and sewage sludges used for soil amendment	INCL	#AGRI	#AGRI	0	1	0	1
1414	22844453411	000083384500008	NULL	Espinoza	Espinoza et al.	1998	Annual Proceedings Soil and Crop Science Society of Florida	Nutrient and metals trends as a result of biosolids application to a South Florida citrus grove	INCL	#AGRI	#AGRI	1	1	0	1
1428	0032705732	000083529600008	10.1080/03601239909373244	Gallardo-Lara	Gallardo-Lara et al.	1999	Journal of Environmental Science and Health - Part B Pesticides, Food Contaminants, and Agricultural Wastes	Phytoavailability and extractability of copper and zinc in calcareous soil amended with composted urban wastes	INCL	#AGRI	#AGRI	0	1	0	1
1439	0032748212	000083667300002	10.1016/S0378-3774(99)00037-2	Assadian	Assadian et al.	1999	Agricultural Water Management	Spatial variability of solutes in a pecan orchard surface-irrigated with untreated effluents in the upper Rio Grande River basin	INCL	#AGRI	#AGRI	1	1	0	1
1444	0033991752	000083703000007	10.1016/S0960-8524(99)00074-7	Aggelides	Aggelides and Londra	2000	Bioresource Technology	Effects of compost produced from town wastes and sewage sludge on the physical properties of a loamy and a clay soil	INCL	#AGRI	#AGRI	1	1	0	1
1446	0032720551	000083714500002	10.1016/S0273-1223(99)00577-6	Al-Muzaini	Al-Muzaini and Ghosn	1999	Water Science and Technology	Fate of conventional/priority organic pollutants associated with wastewater reuse in soil irrigation in Kuwait	INCL	#AGRI	#AGRI	1	1	0	1
1449	0032734581	000083717400006	10.1023/a:1004373102966	Delschen	Delschen	1999	Plant and Soil	Impacts of long-term application of organic fertilizers on soil quality parameters in reclaimed loess soils of the Rhineland lignite mining area	INCL	#AGRI	#AGRI	1	1	0	1
1454	0032740032	000083717400023	10.1023/a:1004521917709	Zier	Zier et al.	1999	Plant and Soil	Agricultural reclamation of disturbed soils in a lignite mining area using municipal and coal wastes: The humus situation at the beginning of reclamation	INCL	#AGRI	#AGRI	1	1	0	1
1472	0032759751	000083839800017	10.2136/sssaj1999.6351174x	Sui	Sui et al.	1999	Soil Science Society of America Journal	Fractionation of phosphorus in a Mollisol amended with biosolids	INCL	#AGRI	#AGRI	1	1	0	1
1477	0033375834	000083867500025	10.1007/s003740050603	Johansson	Johansson et al.	1999	Biology and Fertility of Soils	Microbiological and chemical changes in two arable soils after long-term sludge amendments	INCL	#AGRI	#AGRI	1	1	0	1
1507	0012826876	000084209700096	10.1016/s0167-2991(99)80285-7	Pode	Pode et al.	1999	Studies in Surface Science and Catalysis	Sorption of transient metal ions into clinoptilolite from waste water and recycling the used zeolite into a composite fertilizer	INCL	#TECH	#TECH	1	1	0	1
1518	0033371320	000084288300041	10.2134/jeq1999.00472425002800060041x	Luxmoore	Luxmoore et al.	1999	Journal of Environmental Quality	Comparison of simulated forest responses to biosolids applications	INCL	#AGRI	#AGRI	1	1	0	1
1534	60549113650	000084311800080	10.17660/actahortic.1999.474.80	Charfi	Charfi et al.	1999	Acta Horticulturae	Effects of irrigation with treated waste water on olive trees cv chemlali of sfax at the station of el hajeb (Sfax - Tunisia)	INCL	#AGRI	#AGRI	1	1	0	1
1543	0034174677	000084360900003	10.1016/S0960-8524(99)00110-8	Zorpas	Zorpas et al.	2000	Bioresource Technology	Heavy metal uptake by natural zeolite and metals partitioning in sewage sludge compost	INCL	#TECH	#TECH	1	1	0	1
1554	0033237210	000084536900001	10.1023/A:1008114225469	Haruvy	Haruvy et al.	1999	Water Resources Management	Wastewater irrigation-economic concerns regarding beneficiary and hazardous effects of nutrients	INCL	#AGRI	#AGRI	1	1	0	1
1574	0342545890	000084753500005	10.1002/(SICI)1099-145X(199911/12)10:6<555::AID-LDR355>3.0.CO;2-O	Lozano Cerezo	Lozano Cerezo et al.	1999	Land Degradation and Development	Heavy metals in mine soils amended with sewage sludge	INCL	#AGRI	#AGRI	1	1	0	1
1595	0033760731	000084942000018	10.1007/s002160050018	Ibañez	Ibañez et al.	2000	Fresenius' Journal of Analytical Chemistry	Quantification of sterols, 5α- and 5β-stanols in sewage sludge, manure and soils amended with these both potential fertilizers	INCL	#PROD	#PROD	1	1	0	1
1597	0034005777	000084956000004	10.1071/SR99028	Weggler-Beaton	Weggler-Beaton et al.	2000	Australian Journal of Soil Research	Salinity increases cadmium uptake by wheat and Swiss chard from soil amended with biosolids	INCL	#AGRI	#AGRI	1	1	0	1
1620	0033212129	000085182800004	NULL	Ozaki	Ozaki	1999	Japan Agricultural Research Quarterly	Resource-recycling system for domestic wastewater treatment using biogeofilter ditches planted with useful plants	INCL	#AGRI	#AGRI	1	1	0	1
1625	0033961596	000085273300012	10.2166/wst.2000.0011	Zwara	Zwara and Obarska-Pempkowiak	2000	Water Science and Technology	Polish experience with sewage sludge utilization in reed beds	INCL	#AGRI	#AGRI	1	1	0	1
1659	0034062225	000085546600007	10.1097/00010694-200002000-00007	He	He et al.	2000	Soil Science	Nitrogen mineralization and transformation from composts and biosolids during field incubation in a sandy soil	INCL	#AGRI	#AGRI	1	1	0	1
1661	0034002402	000085565500002	10.1016/S0045-6535(99)00334-3	Molina	Molina et al.	2000	Chemosphere	Separation of non-ortho polychlorinated biphenyl congeners on pre-packed carbon tubes. Application to analysis in sewage sludge and soil samples	INCL	#AGRI	#AGRI	1	1	0	1
1691	0034035133	000085901100006	10.1016/S0306-9192(99)00082-2	Stenger	Stenger	2000	Food Policy	Experimental valuation of food safety Application to sewage sludge	INCL	#AGRI	#AGRI	1	1	0	1
1694	0033981481	000085908900016	10.1080/00103620009370431	Tiffany	Tiffany et al.	2000	Communications in Soil Science and Plant Analysis	Effects of pasture-applied biosolids on forage and soil concentrations over a grazing season in North Florida. II. Microminerals	INCL	#AGRI	#AGRI	1	1	0	1
1703	0034173867	000086048300010	10.1061/(asce)0733-9372(2000)126:4(361)	Ohlinger	Ohlinger et al.	2000	Journal of Environmental Engineering	Postdigestion struvite precipitation using ja fluidized bed reactor	INCL	#TECH	#TECH	1	1	0	1
1706	0033955357	000086076900011	10.1016/S0960-8524(99)90157-8	Lind	Lind et al.	2000	Bioresource Technology	Nutrient recovery from human urine by struvite crystallization with ammonia adsorption on zeolite and wollastonite	INCL	#TECH	#TECH	1	1	0	4
1718	0034070863	000086157800006	10.1080/00103620009370440	Samaras	Samaras and Kallianou	2000	Communications in Soil Science and Plant Analysis	Effect of sewage sludge application on cotton yield and contamination of soils and plant leaves	INCL	#AGRI	#AGRI	1	1	0	1
1742	0034005672	000086327600005	10.1111/j.1475-2743.2000.tb00170.x	Scott	Scott et al.	2000	Soil Use and Management	Nitrous oxide and carbon dioxide emissions from grassland amended with sewage sludge	INCL	#AGRI	#AGRI	1	1	0	1
1746	0034012717	000086383600003	10.1016/S0960-8524(99)00181-9	Kuai	Kuai et al.	2000	Bioresource Technology	Sludge treatment and reuse as soil conditioner for small rural communities	INCL	#AGRI	#AGRI	1	1	0	1
1752	0034656183	000086456100030	10.1021/es990979s	Yoshizaki	Yoshizaki and Tomida	2000	Environmental Science and Technology	Principle and process of heavy metal removal from sewage sludge	INCL	#TECH	#TECH	1	1	0	1
1781	0034050658	000086786500039	10.1016/S0045-6535(99)00420-8	Nissen	Nissen et al.	2000	Chemosphere	Synthetic zeolites as amendments for sewage sludge-based compost	INCL	#TECH	#TECH	1	1	0	1
1782	0034096512	000086786700016	10.1016/S0045-6535(99)00289-1	Lazzari	Lazzari et al.	2000	Chemosphere	Correlation between inorganic (heavy metals) and organic (PCBs and PAHs) micropollutant concentrations during sewage sludge composting processes	INCL	#TECH	#TECH	1	1	0	1
1783	0034099345	000086811100013	10.1080/00103620009370470	Miah	Miah et al.	2000	Communications in Soil Science and Plant Analysis	Wheat grown on volcanic ash with slow releasing nitrogen fertilizer and amended with sewage sludge compost	INCL	#AGRI	#AGRI	1	1	0	1
1787	0034028768	000086842800001	10.1016/S0960-8524(00)00010-9	Dukes	Dukes and Ritter	2000	Bioresource Technology	Validation of GLEAMS nutrient component for wastewater application in the Mid-Atlantic region	INCL	#AGRI	#AGRI	1	1	0	1
1795	0034013230	000086885400026	10.2166/wst.2000.0073	Hammes	Hammes et al.	2000	Water Science and Technology	Anaerobic digestion technologies for closing the domestic water, carbon and nutrient cycles	INCL	#TECH	#TECH	1	1	0	1
1796	0034101325	000086885400027	10.2166/wst.2000.0074	Edelmann	Edelmann et al.	2000	Water Science and Technology	Co-digestion of organic solid waste and sludge from sewage treatment	INCL	#TECH	#TECH	1	1	0	1
1827	0034052337	000087161600002	10.1016/S0960-8524(00)00038-9	Ndegwa	Ndegwa and Thompson	2000	Bioresource Technology	Effects of C-to-N ratio on vermicomposting of biosolids	INCL	#TECH	#TECH	1	1	0	1
1843	0034040425	000087314700009	10.1097/00010694-200005000-00009	Sikora	Sikora and Enkiri	2000	Soil Science	Efficiency of compost-fertilizer blends compared with fertilizer alone	INCL	#AGRI	#AGRI	1	1	0	1
1845	0034079321	000087333000010	10.1006/mcpr.2000.0294	Udeh	Udeh et al.	2000	Molecular and Cellular Probes	Quantitative polymerase chain (QPCR) reaction using the MIMIC approach to estimate Cryptosporidium parvum oocysts, an intestinal pathogen, in municipal water treatment sludge samples	INCL	#PROD	#PROD	1	1	0	1
1850	0034085039	000087417500006	10.1034/j.1399-3070.2000.00116.x	Kvarnström	Kvarnström et al.	2000	Waste Management and Research	Changes in the phosphorus availability of a chemically precipitated urban sewage sludge as a result of different dewatering processes	INCL	#AGRI	#AGRI	1	1	0	1
1851	0034127680	000087417500007	10.1034/j.1399-3070.2000.00111.x	Walter	Walter et al.	2000	Waste Management and Research	Biosolid effects on soil and native plant production in a degraded semiarid ecosystem in central Spain	INCL	#AGRI	#AGRI	1	1	0	1
1891	0034131240	000087860000004	10.1016/S0016-7061(00)00022-7	Dinel	Dinel et al.	2000	Geoderma	Direct land application of cement kiln dust- and lime-sanitized biosolids: Extractability of trace metals and organic matter quality	INCL	#AGRI	#AGRI	1	1	0	1
1918	0034397912	000088142700005	NULL	McGrath	McGrath et al.	2000	Irish Journal of Agricultural and Food Research	Analysis of Irish sewage sludges: Suitability of sludge for use in agriculture	INCL	#AGRI	#AGRI	1	1	0	1
1920	0033937636	000088161100001	10.1016/S0038-0717(99)00134-0	Shapir	Shapir et al.	2000	Soil Biology and Biochemistry	Atrazine mineralization by indigenous and introduced Pseudomonas sp. strain ADP in sand irrigated with municipal wastewater and amended with composted sludge	INCL	#AGRI	#AGRI	1	1	0	1
1921	0033922094	000088163600002	NULL	Klein	Klein et al.	2000	Vitis	Irrigation and fertigation effects on phosphorus and potassium nutrition of wine grapes	INCL	#AGRI	#AGRI	1	1	0	1
1926	0034181684	000088218000030	10.2527/2000.7851331x	Tiffany	Tiffany et al.	2000	Journal of Animal Science	Effects of pasture applied biosolids on performance and mineral status of grazing beef heifers	INCL	#AGRI	#AGRI	1	1	0	1
1935	0033928314	000088324100008	10.1007/s003749900188	Friedel	Friedel et al.	2000	Biology and Fertility of Soils	Effects of long-term waste water irrigation soil organic matter, soil microbial biomass its activities in central Mexico	INCL	#AGRI	#AGRI	1	1	0	1
1974	0034254181	000088634800013	10.1023/a:1005247427037	Parkpain	Parkpain et al.	2000	Water, Air, and Soil Pollution	Bioavailability of heavy metals in sewage sludge-amended Thai soils	INCL	#AGRI	#AGRI	1	1	0	1
2000	0033488801	000088804300266	NULL	Haubold-Rosar	Haubold-Rosar and Katzur	1999	Proceedings of the TMS Fall Extraction and Processing Conference	On the use of organic waste materials for the recultivation of post mining landscapes in Eastern Germany by example of two lysimeter trials	INCL	#AGRI	#AGRI	1	1	0	1
2006	0033863357	000088858300007	10.2166/wst.2000.0140	Jaeger	Jaeger and Mayer	2000	Water Science and Technology	The Noell Conversion Process - A gasification process for the pollutant-free disposal of sewage sludge and the recovery of energy and materials	INCL	#TECH	#TECH	1	1	1	1
2009	0033856107	000088858300013	10.2166/wst.2000.0146	Shanableh	Shanableh and Shimizu	2000	Water Science and Technology	Treatment of sewage sludge using hydrothermal oxidation - Technology application challenges	INCL	#TECH	#TECH	1	1	1	1
2020	0033892925	000088958500002	10.2166/wst.2000.0227	Cheng	Cheng et al.	2000	Water Science and Technology	Biodegradation of di-(2-ethylhexyl) phthalate in sewage sludge	INCL	#AGRI	#AGRI	1	1	0	1
2026	0033803837	000088983200014	10.4141/P99-160	Zebarth	Zebarth et al.	2000	Canadian Journal of Plant Science	Availability of nitrogen from municipal biosolids for dryland forage grass	INCL	#AGRI	#AGRI	1	1	0	1
2031	0034284345	000088988500016	10.1080/10934520009377047	Höglund	Höglund et al.	2000	Journal of Environmental Science and Health - Part A Toxic/Hazardous Substances and Environmental Engineering	Variation of chemical and microbial parameters in collection and storage tanks for source separated human urine	INCL	#TECH	#TECH	1	1	0	1
2037	0034285089	000089029500001	10.1016/S0921-3449(00)00057-4	Hsu	Hsu et al.	2000	Resources, Conservation and Recycling	Purification of rotating biological contactor (RBC) treated domestic wastewater for reuse in irrigation by biofilm channel	INCL	#AGRI	#AGRI	1	1	0	1
2046	0033811393	000089171800006	10.1097/00010694-200008000-00006	McBride	McBride et al.	2000	Soil Science	Trace metal solubility and speciation in a calcareous soil 18 years after no-till sludge application	INCL	#AGRI	#AGRI	1	1	0	1
2067	0033804418	000089356800023	10.1080/00103620009370540	Debreczeni	Debreczeni et al.	2000	Communications in Soil Science and Plant Analysis	Effect of increasing fertilizer doses on the soluble P, Cd, Pb, and Cr content of soils	INCL	#AGRI	#AGRI	1	1	0	1
2073	0034029486	000089412000005	10.2134/jeq2000.00472425002900020005x	Geber	Geber	2000	Journal of Environmental Quality	Nutrient removal by grasses irrigated with wastewater and nitrogen balance for reed canarygrass	INCL	#AGRI	#AGRI	1	1	0	1
2075	0034024399	000089412000008	10.2134/jeq2000.00472425002900020008x	Wu	Wu et al.	2000	Journal of Environmental Quality	Comparison of methods for evaluating stability and maturity of biosolids compost	INCL	#PROD	#PROD	1	1	0	1
2076	0034025392	000089412000009	10.2134/jeq2000.00472425002900020009x	Jackson	Jackson and Miller	2000	Journal of Environmental Quality	Soil solution chemistry of a fly ash-, poultry litter-, and sewage sludge-amended soil	INCL	#AGRI	#AGRI	1	1	0	1
2079	0034028983	000089412100017	10.2134/jeq2000.00472425002900030017x	Brofas	Brofas et al.	2000	Journal of Environmental Quality	Sewage sludge as an amendment for calcareous bauxite mine spoils reclamation	INCL	#AGRI	#AGRI	1	1	0	1
2080	0034114614	000089412100025	10.2134/jeq2000.00472425002900030025x	McGrath	McGrath et al.	2000	Journal of Environmental Quality	Long-term changes in the extractability and bioavailability of zinc and cadmium after sludge application	INCL	#AGRI	#AGRI	1	1	0	1
2083	0034234928	000089412600026	10.2134/jeq2000.00472425002900040028x	Maguire	Maguire et al.	2000	Journal of Environmental Quality	Phosphorus solubility in biosolids-amended farm soils in the mid-atlantic region of the USA	INCL	#AGRI	#AGRI	1	1	0	1
2084	0034234306	000089412600041	10.2134/jeq2000.00472425002900040043x	Barbarick	Barbarick and Ippolito	2000	Journal of Environmental Quality	Nitrogen fertilizer equivalency of sewage biosolids applied to dryland winter wheat	INCL	#AGRI	#AGRI	1	1	0	1
2088	0034067277	000089446000020	10.2136/sssaj2000.641164x	Sui	Sui and Thompson	2000	Soil Science Society of America Journal	Phosphorus sorption, desorption, and buffering capacity in a biosolids-amended Mollisol	INCL	#AGRI	#AGRI	1	1	0	1
2092	0034282015	000089457600010	10.2134/jeq2000.00472425002900050010x	Li	Li et al.	2000	Journal of Environmental Quality	Response of four turfgrass cultivars to limestone and biosolids-compost amendment of a Zinc and cadmium contaminated soil at Palmerton, Pennsylvania	INCL	#AGRI	#AGRI	1	1	0	1
2093	0034282088	000089457600037	10.2134/jeq2000.00472425002900050038x	Rosenfeld	Rosenfeld and Henry	2000	Journal of Environmental Quality	Wood ash control of odor from biosolids application	INCL	#AGRI	#AGRI	1	1	0	1
2096	0033835653	000089465000013	10.2166/wst.2000.0294	Campos	Campos et al.	2000	Water Science and Technology	Behaviour of the fecal pollution indicators in a soil irrigated with treated wastewater under onsurface and subsurface drip irrigation	INCL	#AGRI	#AGRI	1	1	0	1
2102	0034668310	000089492100001	10.1016/S0043-1354(00)00116-0	Wong	Wong and Fang	2000	Water Research	Effects of lime addition on sewage sludge composting process	INCL	#TECH	#TECH	1	1	0	1
2132	0033814299	000089807400009	10.1016/S0032-9592(00)00213-2	Filali-Meknassi	Filali-Meknassi et al.	2000	Process Biochemistry	Simultaneous sewage sludge digestion and metal leaching: Effect of aeration	INCL	#TECH	#TECH	1	1	0	2
2149	0343390478	000089978700015	10.1016/S0269-7491(00)00064-6	Obbard	Obbard and Jones	2001	Environmental Pollution	Measurement of symbiotic nitrogen-fixation in leguminous host-plants grown in heavy metal-contaminated soils amended with sewage sludge	INCL	#AGRI	#AGRI	1	1	0	1
2166	0009787632	000090041400005	10.1016/S0960-8524(00)00104-8	Ndegwa	Ndegwa and Thompson	2001	Bioresource Technology	Integrating composting and vermicomposting in the treatment and bioconversion of biosolids	INCL	#TECH	#TECH	1	1	0	2
2167	0343279009	000090041400008	10.1016/S0960-8524(00)00090-0	Albiach	Albiach et al.	2001	Bioresource Technology	Organic matter components and aggregate stability after the application of different amendments to a horticultural soil	INCL	#AGRI	#AGRI	1	1	0	1
2180	0033791377	000165060400004	10.1016/S0925-8574(00)00064-1	Adamsson	Adamsson	2000	Ecological Engineering	Potential use of human urine by greenhouse culturing of microalgae (Scenedesmus acuminatus), zooplankton (Daphnia magna) and tomatoes (Lycopersicon)	INCL	#MULT	#AGRI #TECH	1	1	0	3
2189	0033758334	000165120700003	NULL	De Haas	De Haas et al.	2000	Water SA	The use of simultaneous chemical precipitation in modified activated sludge systems exhibiting biological excess phosphate removal. Part 2: Method development for fractionation of phosphate compounds in activated sludge	INCL	#TECH	#TECH	1	1	0	1
2200	0033782749	000165205100013	10.1080/09593332108618040	Lendormi	Lendormi et al.	2000	Environmental Technology (United Kingdom)	Application of the wet oxidation process to the treatment of municipal sewage sludge	INCL	#TECH	#TECH	1	1	0	1
2210	0033748063	000165358700010	10.1006/eesa.2000.1984	Delmas	Delmas et al.	2000	Ecotoxicology and Environmental Safety	Comparative evaluation of the potential noxiousness in domestic sludge used in agriculture and in commercial fertilizers	INCL	#AGRI	#AGRI	1	1	0	1
2216	0034326851	000165364200028	10.2134/jeq2000.00472425002900060028x	Siddique	Siddique et al.	2000	Journal of Environmental Quality	Phosphorus reactions and leaching potential in soils amended with sewage sludge	INCL	#AGRI	#AGRI	1	1	0	1
2220	0034549936	000165384100007	10.1023/a:1005284629867	Fang	Fang and Wong	2000	Water, Air, and Soil Pollution	Changes in thermophilic bacteria population and diversity during composting of coal fly ash and sewage sludge	INCL	#TECH	#TECH	1	1	0	1
2228	0033653475	000165465600005	10.1111/0272-4332.205056	Cao	Cao and Ikeda	2000	Risk Analysis	Exposure assessment of heavy metals resulting from farmland application of wastewater sludge in Tianjin, China: The examination of two existing national standards for soil and farmland-used sludge	INCL	#AGRI	#AGRI	1	1	1	1
2254	0034746730	000165782000016	10.1016/S0043-1354(00)00236-0	Munch	Munch and Barr	2001	Water Research	Controlled struvite crystallisation for removing phosphorus from anaerobic digester sidestreams	INCL	#TECH	#TECH	1	1	0	1
2257	0034492267	000165788700006	10.1023/A:1026475925703	Jacquot	Jacquot et al.	2000	Plant and Soil	Monitoring species of arbuscular mycorrhizal fungi in planta and in soil by nested PCR: Application to the study of the impact of sewage sludge	INCL	#AGRI	#AGRI	1	1	0	1
2258	0034536067	000165792200012	NULL	Jorba	Jorba and Andrés	2000	Journal of Soil and Water Conservation	Effects of sewage sludge on the establishment of the herbaceous ground cover after soil restoration	INCL	#AGRI	#AGRI	1	1	0	1
2264	0038998927	000165906500008	10.1016/S1093-0191(00)00035-6	Frost	Frost and Ketchum Jr.	2000	Advances in Environmental Research	Trace metal concentration in durum wheat from application of sewage sludge and commercial fertilizer	INCL	#AGRI	#AGRI	1	1	0	1
2266	0034316255	000165980800007	10.1205/095758200531023	Doyle	Doyle et al.	2000	Process Safety and Environmental Protection	Analysis of struvite precipitation in real and synthetic liquors	INCL	#TECH	#TECH	1	1	0	1
2267	0034501185	000165987000005	10.1016/S0038-0717(00)00105-X	Munn	Munn et al.	2000	Soil Biology and Biochemistry	Mineralization of soil and legume nitrogen in soils treated with metal-contaminated sewage sludge	INCL	#AGRI	#AGRI	1	1	0	1
2268	0033635053	000165999500004	10.1080/09593332108618149	Wong	Wong et al.	2000	Environmental Technology (United Kingdom)	Soil biology of low grade landfill soil with sewage sludge amendment	INCL	#AGRI	#AGRI	1	1	0	1
2271	0034511567	000166023900016	10.2136/sssaj2000.6462018x	Maguire	Maguire et al.	2000	Soil Science Society of America Journal	Division s-4 - Soil fertility &amp; plant nutrition: Phosphorus fractionation in biosolids-amended soils: Relationship to soluble and desorbable phosphorus	INCL	#AGRI	#AGRI	1	1	0	1
2279	0034537497	000166138800015	10.2166/wst.2000.0178	Kepp	Kepp et al.	2000	Water Science and Technology	Enhanced stabilisation of sewage sludge through thermal hydrolysis - Three years of experience with full scale plant	INCL	#TECH	#TECH	1	1	0	1
2283	0034531823	000166138800027	10.2166/wst.2000.0201	Vanden Bossche	Vanden Bossche et al.	2000	Water Science and Technology	Phosphorus losses from sewage sludge disposed on a field: Evidence from storm event simulations	INCL	#AGRI	#AGRI	1	1	0	1
2285	0034530617	000166138800030	10.2166/wst.2000.0207	Akrivos	Akrivos et al.	2000	Water Science and Technology	Agricultural utilisation of lime treated sewage sludge	INCL	#AGRI	#AGRI	1	1	0	1
2286	0034533624	000166138800035	10.2166/wst.2000.0217	Mininni	Mininni et al.	2000	Water Science and Technology	Influence of organic chlorine on emissions from sludge incineration by a pilot fluidised bed furnace	INCL	#TECH	#TECH	1	1	0	1
2287	0034536535	000166138800037	10.2166/wst.2000.0221	Luts	Luts et al.	2000	Water Science and Technology	Co-incineration of dried sewage sludge in coal-fired power plants: A case study	INCL	#TECH	#TECH	1	1	0	1
2296	0034539352	000166139100051	10.2166/wst.2000.0688	Bahri	Bahri et al.	2000	Water Science and Technology	Agronomic and health aspects of storage ponds located on a golf course irrigated with reclaimed wastewater in Tunisia	INCL	#AGRI	#AGRI	1	1	0	1
2307	0035255944	000166234100013	10.1016/S0960-8524(00)00101-2	Obrador	Obrador et al.	2001	Bioresource Technology	Influence of thermal treatment on sequential extraction and leaching behaviour of trace metals in a contaminated sewage sludge	INCL	#TECH	#TECH	1	1	0	2
2317	0034425249	000166301400004	NULL	Bouwer	Bouwer	2000	Journal of Environmental Health	Groundwater problems caused by irrigation with sewage effluent	INCL	#AGRI	#AGRI	1	1	1	1
2332	0035130221	000166411500016	10.2307/4003534	Jurado	Jurado and Wester	2001	Journal of Range Management	Effects of biosolids on tobosagrass growth in the Chihuahuan desert	INCL	#AGRI	#AGRI	1	1	0	1
2338	0035138924	000166461200016	10.1016/S0167-8809(00)00172-9	Cole	Cole et al.	2001	Agriculture, Ecosystems and Environment	Using Collembola to assess the risks of applying metal-rich sewage sludge to agricultural land in western Scotland	INCL	#AGRI	#AGRI	1	1	0	1
2357	4444249273	000166608800086	10.17660/ActaHortic.2000.537.86	Paranichianakis	Paranichianakis et al.	2000	Acta Horticulturae	Growth and mineral uptake of Sultanina grapevines irrigated with reclaimed wastewater and the potential for using such water in Crete, Greece	INCL	#AGRI	#AGRI	1	1	0	1
2361	0035253267	000166638800001	10.1023/A:1005270428647	Fang	Fang et al.	2001	Water, Air, and Soil Pollution	Digestion activity of thermophilic bacteria isolated from ash-amended sewage sludge compost	INCL	#AGRI	#AGRI	0	1	0	1
2365	0035120527	000166649400022	10.2134/jeq2001.301180x	Withers	Withers et al.	2001	Journal of Environmental Quality	Phosphorus transfer in runoff following application of fertilizer, manure, and sewage sludge	INCL	#AGRI	#AGRI	1	1	0	1
2371	0035152987	000166699900003	10.1016/S0925-8574(00)00108-7	Cogliastro	Cogliastro et al.	2001	Ecological Engineering	Effects of wastewater sludge and woodchip combinations on soil properties and growth of planted hardwood trees and willows on a restored site	INCL	#AGRI	#AGRI	1	1	0	1
2373	0035150506	000166699900009	10.1016/S0925-8574(00)00107-5	Lind	Lind et al.	2001	Ecological Engineering	Volume reduction and concentration of nutrients in human urine	INCL	#TECH	#TECH	1	1	0	1
2380	0034493196	000166804400026	10.1016/S0026-265X(00)00114-4	Veschetti	Veschetti et al.	2000	Microchemical Journal	action in sewage-sludge microwave digestion using Δ pressure vs. temperature and pressure vs. time graphs	INCL	#TECH	#TECH	1	1	0	1
2382	0035314678	000166841700002	10.1016/S0960-8524(00)00166-8	Albiach	Albiach et al.	2001	Bioresource Technology	Organic matter components, aggregate stability and biological activity in a horticultural soil fertilized with different rates of two sewage sludges during ten years	INCL	#AGRI	#AGRI	1	1	0	1
2386	0035009601	000166901300006	10.1007/s002440010162	Lau	Lau et al.	2001	Archives of Environmental Contamination and Toxicology	Effects of composting process and fly ash amendment on phytotoxicity of sewage sludge	INCL	#AGRI	#AGRI	1	1	0	1
2394	0346206387	000166952400004	NULL	Tlustoš	Tlustoš et al.	2000	Rostlinna Vyroba	The availability of sewage sludge derived cadmium and nickel by crops planted on soils of different types	INCL	#AGRI	#AGRI	1	1	0	1
2441	0035106481	000167367700011	NULL	Pradhan	Pradhan et al.	2001	Journal of Environmental Biology	Effect of sewage water on the growth and yield parameters of wheat and blackgram with different fertilizer levels	INCL	#AGRI	#AGRI	1	1	0	1
2443	0035146397	000167380100025	10.2134/agronj2001.931144x	Christie	Christie et al.	2001	Agronomy Journal	Agronomic value of alkaline-stabilized sewage biosolids for spring barley	INCL	#AGRI	#AGRI	1	1	0	1
2472	0035087859	000167651700005	10.1051/agro:2001115	Gigliotti	Gigliotti et al.	2001	Agronomie	A long-term chemical and infrared spectroscopy study on a soil amended with municipal sewage sludge	INCL	#AGRI	#AGRI	1	1	0	1
2496	0035102630	000167917800008	10.1016/S0960-8524(00)00183-8	Nuez	Nuez et al.	2001	Bioresource Technology	Nitrogen budget in Scenedesmus obliquus cultures with artificial wastewater	INCL	#TECH	#TECH	1	1	0	1
2497	0035106243	000167917800010	10.1016/S0960-8524(01)00004-9	Gove	Gove et al.	2001	Bioresource Technology	Movement of water and heavy metals (Zn, Cu, Pb and Ni) through sand and sandy loam amended with biosolids under steady-state hydrological conditions	INCL	#AGRI	#AGRI	1	1	0	1
2504	0035033115	000167945300001	10.1023/A:1010319206273	Shuman	Shuman et al.	2001	Water, Air, and Soil Pollution	Zinc forms and plant availability in a compost amended soil	INCL	#AGRI	#AGRI	1	1	0	1
2505	0035042265	000167945300006	10.1023/A:1010306220173	Neunhäuserer	Neunhäuserer et al.	2001	Water, Air, and Soil Pollution	Remediation of soils contaminated with molybdenum using soil amendments and phytoremediation	INCL	#AGRI	#AGRI	1	1	0	1
2506	0035041455	000167945900010	10.1023/A:1010353107240	Wong	Wong et al.	2001	Water, Air, and Soil Pollution	Availability of heavy metals for Brassica chinensis grown in an acidic loamy soil amended with a domestic and an industrial sewage sludge	INCL	#AGRI	#AGRI	0	1	0	1
2509	33750649450	000168015300004	NULL	Harrison	Harrison and Eaton	2001	Natural Resources Journal	The role of municipalities in regulating the land application of sewage sludges and septage	INCL	#AGRI	#AGRI	1	1	0	1
2527	0345774199	000168213400005	NULL	Filipek-Mazur	Filipek-Mazur et al.	2001	Rostlinna Vyroba	The effect of organic fertilisers on distribution of heavy metals among fractions in soil	INCL	#AGRI	#AGRI	1	1	0	1
2530	0035070866	000168219800002	10.1080/09593332208618285	Saleem	Saleem et al.	2001	Environmental Technology (United Kingdom)	Seasonal variations in the microbial population density present in biological sludge	INCL	#PROD	#PROD	1	1	0	1
2535	0035027480	000168260500010	10.4141/S00-014	Staples	Staples and Van Rees	2001	Canadian Journal of Soil Science	Wood/sludge ash effects on white spruce seedling growth	INCL	#AGRI	#AGRI	1	1	0	1
2566	0035333615	000168654600014	NULL	DeLaForest	DeLaForest and Muenzner	2001	Pollution Engineering	Biosolids facility turns sludge into fertilizer	INCL	#AGRI	#AGRI	1	1	0	1
2579	0035020407	000168817200025	10.1016/S0160-4120(01)00026-5	Ye	Ye et al.	2001	Environment International	Growth response of Sesbania rostrata and S. cannabina to sludge-amended lead/zinc mine tailings A greenhouse study	INCL	#AGRI	#AGRI	1	1	0	1
2581	0035370628	000168840500007	10.1061/(ASCE)0733-9372(2001)127:6(517)	Tabachow	Tabachow et al.	2001	Journal of Environmental Engineering	Nitric oxide emissions from fertilized and biosolids-amendedsoil	INCL	#AGRI	#AGRI	1	1	0	1
2600	0035269687	000168958400004	NULL	Elsgaard	Elsgaard et al.	2001	Tenside, Surfactants, Detergents	Effects of linear alkylbenzene sulfonates (LAS) on soil microbiology	INCL	#AGRI	#AGRI	1	1	0	1
2604	0035973465	000169027000008	10.1016/S0378-1127(00)00476-X	Bramryd	Bramryd	2001	Forest Ecology and Management	Effects of liquid and dewatered sewage sludge applied to a scots pine stand (Pinus sylvestris L.) in Central Sweden	INCL	#AGRI	#AGRI	1	1	0	1
2606	0035356919	000169052800021	10.1021/es000178l	Smith	Smith et al.	2001	Environmental Science and Technology	Behavior of sewage sludge-derived PAHs on pasture	INCL	#AGRI	#AGRI	1	1	0	1
2625	0034994957	000169232000013	10.1016/S0883-2927(01)00042-7	Obbard	Obbard	2001	Applied Geochemistry	Ecotoxicological assessment of heavy metals in sewage sludge amended soils	INCL	#AGRI	#AGRI	1	1	0	1
2634	0034965416	000169308600004	10.1016/S0045-6535(00)00380-5	Takahashi	Takahashi et al.	2001	Chemosphere	Technology for recovering phosphorus from incinerated wastewater treatment sludge	INCL	#TECH	#TECH	1	1	0	1
2636	0034953742	000169334400022	10.1023/A:1010335816237	Barrera	Barrera et al.	2001	Water, Air, and Soil Pollution	Sewage sludge application on soil: Effects on two earthworm species	INCL	#AGRI	#AGRI	1	1	0	1
2648	0034958658	000169402800015	10.1016/S0925-8574(00)00143-9	Wilden	Wilden et al.	2001	Ecological Engineering	Element budgets of two afforested mine sites after application of fertilizer and organic residues	INCL	#AGRI	#AGRI	1	1	0	1
2658	0035022871	000169455400038	10.2134/jeq2001.302608x	Abbott	Abbott et al.	2001	Journal of Environmental Quality	Fly ash and lime-stabilized biosolid mixtures in mine spoil reclamation: Simulated weathering	INCL	#AGRI	#AGRI	0	1	0	1
2661	0035007218	000169455600037	10.2134/jeq2001.3031023x	Maguire	Maguire et al.	2001	Journal of Environmental Quality	Relationships between biosolids treatment process and soil phosphorus availability	INCL	#AGRI	#AGRI	1	1	0	1
2662	0035009228	000169455600041	10.2134/jeq2001.3031059x	Lu	Lu and O'Connor	2001	Journal of Environmental Quality	Biosolids effects on phosphorus retention and release in some sandy Florida soils	INCL	#AGRI	#AGRI	1	1	0	1
2689	0034934671	000169725900016	10.2166/wst.2001.0597	Bahri	Bahri et al.	2001	Water Science and Technology	Reuse of reclaimed wastewater for golf course irrigation in Tunisia	INCL	#AGRI	#AGRI	1	1	0	1
2690	0034936271	000169725900017	10.2166/wst.2001.0599	Delgado	Delgado et al.	2001	Water Science and Technology	Ammonia removal in a deep reclaimed wastewater reservoir before agricultural reuse	INCL	#TECH	#TECH	1	1	0	1
2700	0034935943	000169725900043	10.2166/wst.2001.0656	Gardner	Gardner et al.	2001	Water Science and Technology	The filter system for tertiary treatment of sewage effluent by land application - Its performance in a subtropical environment	INCL	#AGRI	#AGRI	1	1	0	1
2707	0034972649	000169801500005	10.1016/S0960-8524(01)00047-5	Kunito	Kunito et al.	2001	Bioresource Technology	Copper and zinc fractions affecting microorganisms in long-term sludge-amended soils	INCL	#AGRI	#AGRI	1	1	0	1
2721	0034957166	000169961500007	10.1007/s003740100369	Hylander	Hylander and Simán	2001	Biology and Fertility of Soils	Plant availability of phosphorus sorbed to potential wastewater treatment materials	INCL	#AGRI	#AGRI	1	1	0	1
2727	0034947897	000169996400035	10.1016/S0045-6535(00)00293-9	Cooke	Cooke et al.	2001	Chemosphere	Effect of drying and composting biosolids on the movement of nitrate and phosphate through repacked soil columns under steady-state hydrological conditions	INCL	#AGRI	#AGRI	1	1	0	1
2730	0034957160	000169996400045	10.1016/S0045-6535(00)00283-6	Perrin-Ganier	Perrin-Ganier et al.	2001	Chemosphere	Effect of sludge-amendment or nutrient addition on the biodegradation of the herbicide isoproturon in soil	INCL	#AGRI	#AGRI	1	1	0	1
2734	0034912532	000170022800007	10.1002/etc.5620200807	Elsgaard	Elsgaard et al.	2001	Environmental Toxicology and Chemistry	Effects and risk assessment of linear alkylbenzene sulfonates in agricultural soil. 2. Effects on soil microbiology as influenced by sewage sludge and incubation time	INCL	#AGRI	#AGRI	1	1	0	1
2736	0034912687	000170022800009	10.1002/etc.5620200809	Holmstrup	Holmstrup et al.	2001	Environmental Toxicology and Chemistry	Effects and risk assessment of linear alkylbenzene sulfonates in agricultural soil. 4. The influence of salt speciation, soil type, and sewage sludge on toxicity using the collembolan Folsomia fimetaria and the earthworm Aporrectodea caliginosa as test organisms	INCL	#AGRI	#AGRI	1	1	0	1
2738	0034953358	000170024400015	10.1081/ESE-100103762	Kwun	Kwun et al.	2001	Journal of Environmental Science and Health - Part A Toxic/Hazardous Substances and Environmental Engineering	Feasibility study of treated sewage irrigation on paddy rice culture	INCL	#AGRI	#AGRI	1	1	0	1
2746	0035425396	000170047900002	10.1061/(ASCE)0733-9372(2001)127:8(673)	Hedström	Hedström	2001	Journal of Environmental Engineering	Ion exchange of ammonium in zeolites: A literature review	INCL	#TECH	#TECH	1	1	1	2
2750	0034954113	000170076500007	10.1017/S0021859601008875	Shepherd	Shepherd and Withers	2001	Journal of Agricultural Science	Phosphorus leaching from liquid digested sewage sludge applied to sandy soils	INCL	#AGRI	#AGRI	0	1	0	1
2757	0034928996	000170101900015	10.1081/CSS-100104215	Balkcom	Balkcom et al.	2001	Communications in Soil Science and Plant Analysis	Mineralization of composted municipal sludge under field conditions	INCL	#AGRI	#AGRI	1	1	0	1
2772	0034751196	000170142600032	10.2166/wst.2001.0690	Miles	Miles and Ellis	2001	Water Science and Technology	Struvite precipitation potential for nutrient recovery from anaerobically treated wastes	INCL	#TECH	#TECH	1	1	0	1
2775	0034823781	000170165700002	10.1002/etc.5620200402	Gejlsbjerg	Gejlsbjerg et al.	2001	Environmental Toxicology and Chemistry	Mineralization of organic contaminants in sludge-soil mixtures	INCL	#AGRI	#AGRI	1	1	0	1
2794	0035432486	000170297800014	10.1128/AEM.67.8.3426-3433.2001	Oved	Oved et al.	2001	Applied and Environmental Microbiology	Influence of Effluent Irrigation on Community Composition and Function of Ammonia-Oxidizing Bacteria in Soil	INCL	#AGRI	#AGRI	1	1	0	1
2810	0034863852	000170482400042	10.21273/hortsci.36.4.790	Loschinkohl	Loschinkohl and Boehm	2001	HortScience	Composted biosolids incorporation improves turfgrass establishment on disturbed urban soil and reduces leaf rust severity	INCL	#AGRI	#AGRI	1	1	0	1
2824	0035881654	000170578400003	10.1016/S0378-1127(00)00567-3	Labrecque	Labrecque and Teodorescu	2001	Forest Ecology and Management	Influence of plantation site and wastewater sludge fertilization on the performance and foliar nutrient status of two willow species grown under SRIC in southern Quebec (Canada)	INCL	#AGRI	#AGRI	1	1	0	1
2835	0034432073	000170725400011	10.1023/A:1011621520390	Weiland	Weiland	2000	Biodegradation	Anaerobic waste digestion in Germany - Status and recent developments	INCL	#TECH	#TECH	1	1	0	1
2836	0035461226	000170747100037	10.1128/AEM.67.9.4036-4040.2001	Redlinger	Redlinger et al.	2001	Applied and Environmental Microbiology	Survival of Fecal Coliforms in Dry-Composting Toilets	INCL	#TECH	#TECH	1	1	0	1
2837	0035462376	000170747100061	10.1128/AEM.67.9.4215-4224.2001	Sessitsch	Sessitsch et al.	2001	Applied and Environmental Microbiology	Microbial Population Structures in Soil Particle Size Fractions of a Long-Term Fertilizer Field Experiment	INCL	#AGRI	#AGRI	1	1	0	1
2855	0034815117	000170973800008	10.1023/A:1011855431544	Sikora	Sikora and Enkiri	2001	Plant and Soil	N fertilizer in compost-amended soils	INCL	#AGRI	#AGRI	1	1	0	1
2860	0035884168	000171055400016	10.1021/es010024l	Hesselsøe	Hesselsøe et al.	2001	Environmental Science and Technology	Degradation of 4-nonylphenol in homogeneous and nonhomogeneous mixtures of soil and sewage sludge	INCL	#AGRI	#AGRI	1	1	0	1
2868	0034948157	000171075200003	10.1080/15324980152119784	Walton	Walton et al.	2001	Arid Land Research and Management	Persistence of municipal biosolids in a chihuahuan desert rangeland 18 years after application	INCL	#AGRI	#AGRI	1	1	0	1
2869	0034954758	000171075200004	10.1080/15324980152119793	Rostagno	Rostagno and Sosebee	2001	Arid Land Research and Management	Surface application of biosolids in the Chihuahuan Desert: Effects on soil physical properties	INCL	#AGRI	#AGRI	1	1	0	1
2872	0035212368	000171185300005	10.1046/j.1462-2920.2001.00219.x	Jacquot-Plumey	Jacquot-Plumey et al.	2001	Environmental Microbiology	25S rDNA-based molecular monitoring of glomalean fungi in sewage sludge-treated field plots	INCL	#AGRI	#AGRI	1	1	0	1
2882	0034821659	000171266400010	10.1007/s003740100399	Vieira	Vieira	2001	Biology and Fertility of Soils	Sewage sludge effects on soybean growth and nitrogen fixation	INCL	#AGRI	#AGRI	1	1	0	1
2885	0034860815	000171282100049	10.2166/wst.2001.0793	Maisonnave	Maisonnave et al.	2001	Water Science and Technology	The influence of biosolids treatment files on the mobility of metal trace elements	INCL	#PROD	#PROD	1	1	0	1
2887	0034816484	000171284300003	10.1081/PLN-100106986	Jarausch-Wehrheim	Jarausch-Wehrheim et al.	2001	Journal of Plant Nutrition	Effect of long-term sewage sludge application on the distribution of nutrients in maize (Zea mays L.)	INCL	#AGRI	#AGRI	1	1	0	1
2898	0034757032	000171351200003	10.1071/AR01008	Munn	Munn et al.	2001	Australian Journal of Agricultural Research	Nitrogen fixation characteristics of Rhizobium surviving in soils 'equilibrated' with sewage biosolids	INCL	#AGRI	#AGRI	1	1	0	1
2903	0034785153	000171362800013	10.1081/CSS-120000254	Barker	Barker	2001	Communications in Soil Science and Plant Analysis	Evaluation of composts for growth of grass sods	INCL	#AGRI	#AGRI	1	1	0	1
2909	0035474213	000171421400006	10.1180/002646101317018433	Valsami-Jones	Valsami-Jones	2001	Mineralogical Magazine	Mineralogical controls on phosphorus recovery from wastewaters	INCL	#TECH	#TECH	1	1	0	1
2911	0034815538	000171451900024	10.1016/S0045-6535(00)00602-0	Klinge	Klinge et al.	2001	Chemosphere	Effects of sludge-amendment on mineralization of pyrene and microorganisms in sludge and soil	INCL	#AGRI	#AGRI	1	1	0	1
2918	50549089488	000171524100019	NULL	Richard	Richard et al.	2001	Acta Horticulturae	Recycling of nutrient solutions for rose (Rosa hybrida) in soilless culture	INCL	#AGRI	#AGRI	1	1	0	1
2924	0034787994	000171533700015	10.1081/CSS-120000278	Tiffany	Tiffany et al.	2001	Communications in Soil Science and Plant Analysis	Effects of residual and reapplied biosolids on forage and soil concentrations over a grazing season in North Florida. II. Microminerals	INCL	#AGRI	#AGRI	1	1	0	1
2935	0034754380	000171677100005	10.1023/A:1012012924151	Benítez	Benítez et al.	2001	Water, Air, and Soil Pollution	Biosolids and biosolids-ash as sources of heavy metals in a plant-soil system	INCL	#AGRI	#AGRI	1	1	0	2
2936	0035730320	000171712800004	10.4141/S00-043	Morera	Morera et al.	2001	Canadian Journal of Soil Science	Mobility of heavy metals in soils amended with sewage sludge	INCL	#AGRI	#AGRI	1	1	0	1
2945	0034763101	000171781800004	10.1081/ESE-100106245	Bricker	Bricker et al.	2001	Journal of Environmental Science and Health - Part A Toxic/Hazardous Substances and Environmental Engineering	Phytoextraction of Pb and Cd from a superfund soil: Effects of amendments and croppings	INCL	#AGRI	#AGRI	1	1	0	1
2948	0035206603	000171799900001	10.1023/A:1012239419829	Mosquera-Losada	Mosquera-Losada et al.	2001	Agroforestry Systems	Sewage sludge fertilisation of a silvopastoral system with pines in northwestern Spain	INCL	#AGRI	#AGRI	1	1	0	1
2957	0034810189	000171840700020	10.1016/S0043-1354(01)00143-9	Stratful	Stratful et al.	2001	Water Research	Conditions influencing the precipitation of magnesium ammonium phosphate	INCL	#TECH	#TECH	1	1	0	1
2967	0035570908	000171863200012	10.2175/106143001x138723	Nikolaidis	Nikolaidis and Chheda	2001	Water Environment Research	Heavy metal mobility in biosolids-amended glaciated soils	INCL	#AGRI	#AGRI	1	1	0	1
2979	0035665353	000172073600003	10.1023/A:1012612211933	Ambus	Ambus et al.	2001	Nutrient Cycling in Agroecosystems	O fluxes in a Danish beech (Fagus sylvatica) forest and an adjacent N-fertilised barley (Hordeum vulgare) field: Effects of sewage sludge amendments	INCL	#AGRI	#AGRI	1	1	0	1
3005	0034768004	000172232200020	10.2166/wst.2001.0410	Sukreeyapongse	Sukreeyapongse et al.	2001	Water Science and Technology	Nitrogen leaching from soil treated with sludge	INCL	#AGRI	#AGRI	1	1	0	1
3016	0035456736	000172313400004	NULL	Bień J.D	Bień J.D et al.	2001	Journal of the Chinese Institute of Chemical Engineers	Combustion of char received after sewage sludge pyrolysis in the circulating fluidized bed	INCL	#TECH	#TECH	1	1	0	1
3020	0036158923	000172385300001	10.1023/A:1012998530689	Su	Su and Wong	2002	Water, Air, and Soil Pollution	The growth of corn seedlings in alkaline coal fly ash stabilized sewage sludge	INCL	#AGRI	#AGRI	1	1	0	1
3036	0035188004	000172510100016	10.2166/wst.2001.0479	Zeeman	Zeeman and Sanders	2001	Water Science and Technology	Potential of anaerobic digestion of complex waste(water)	INCL	#TECH	#TECH	1	1	0	1
3044	0035193812	000172529100012	10.2175/106143001x143330	Wong	Wong et al.	2001	Water Environment Research	Persistency of bacterial indicators in biosolids stabilization with coal fly ash and lime	INCL	#PROD	#PROD	1	1	0	1
3048	0035686411	000172551000012	10.1071/EA00101	Joshua	Joshua et al.	2001	Australian Journal of Experimental Agriculture	Simplified functional model for estimating nitrogen mineralisation and leaching in biosolids-amended soils	INCL	#AGRI	#AGRI	1	1	0	1
3102	0035668240	000172918600023	10.2136/sssaj2001.1736	Bendfeldt	Bendfeldt et al.	2001	Soil Science Society of America Journal	Quality of amended mine soils after sixteen years	INCL	#AGRI	#AGRI	1	1	0	1
3106	33845422251	000172963500013	10.1007/s002540100393	Xie	Xie et al.	2001	Environmental Geology	Research on the effect of sludge fertilizer on farmland and the safety of heavy metals in a karst area	INCL	#AGRI	#AGRI	1	1	0	1
3107	0035734187	000172965000006	NULL	Tlustoš	Tlustoš et al.	2001	Rostlinna Vyroba	The availability of Cd in aerobically and anaerobically incubated sewage sludge amended by bentonite	INCL	#AGRI	#AGRI	0	1	0	1
3111	0035668114	000173007400001	10.1080/09593330.2001.9619163	Moriyama	Moriyama et al.	2001	Environmental Technology (United Kingdom)	Development of artificial seed crystal for crystallization of calcium phosphate	INCL	#TECH	#TECH	1	1	0	1
3112	0035660968	000173007400002	10.1080/09593332208618193	Jardin	Jardin and Pöpel	2001	Environmental Technology (United Kingdom)	Refixation of phosphates released during bio-p sludge handling as struvite or aluminium phosphate	INCL	#TECH	#TECH	0	1	0	1
3113	0035664602	000173007400003	10.1080/09593332208618192	Çelen	Çelen and Türker	2001	Environmental Technology (United Kingdom)	Recovery of ammonia as struvite from anaerobic digester effluents	INCL	#TECH	#TECH	1	1	0	1
3114	0035664219	000173007400005	10.1080/09593332208618188	Parsons	Parsons et al.	2001	Environmental Technology (United Kingdom)	Assesing the potential for struvite recovery at sewage treatment works	INCL	#TECH	#TECH	1	1	0	1
3115	0035661003	000173007400007	10.1080/09593330409355432	Suschka	Suschka et al.	2001	Environmental Technology (United Kingdom)	Phosphates recovery from iron phosphates sludge	INCL	#TECH	#TECH	1	1	0	1
3116	0035660696	000173007400008	10.1080/09593330.2001.9619170	Webb	Webb and Ho	2001	Environmental Technology (United Kingdom)	Characterisation of waste solutions to determine optimised p recovery	INCL	#TECH	#TECH	1	1	0	1
3117	0035664140	000173007400009	10.1080/09593330409355443	Liberti	Liberti et al.	2001	Environmental Technology (United Kingdom)	Rem nut ion exchange plus struvite precipitation process	INCL	#TECH	#TECH	1	1	0	1
3118	0035664506	000173007400010	10.1080/09593332108618187	Van Der Houwen	Van Der Houwen and Valsami-Jones	2001	Environmental Technology (United Kingdom)	The application of calcium phosphate precipitation chemistry to phosphorus recovery: The influence of organic ligands	INCL	#TECH	#TECH	1	1	0	1
3120	0035667292	000173007400012	10.1080/09593332208618191	Hogan	Hogan et al.	2001	Environmental Technology (United Kingdom)	Phosphorus availability for beneficial use in biosolids products	INCL	#AGRI	#AGRI	1	1	0	1
3122	0035667730	000173007400015	10.1080/09593332208618196	Ueno	Ueno and Fujii	2001	Environmental Technology (United Kingdom)	Three years experience of operating and selling recovered struvite from full-scale plant	INCL	#TECH	#TECH	1	1	0	1
3123	0035208593	000173020500010	10.2166/wst.2001.0582	Cheng	Cheng et al.	2001	Water Science and Technology	Hazardous organic matters in municipal sewage sludge in Taiwan	INCL	#PROD	#PROD	1	1	0	1
3124	0035212105	000173020500015	10.2166/wst.2001.0591	Chiang	Chiang et al.	2001	Water Science and Technology	Stabilization of heavy metals in sewage sludge composting process	INCL	#TECH	#TECH	1	1	0	1
3125	0035657353	000173020500023	10.2166/wst.2001.0606	Chen	Chen and Berthouex	2001	Water Science and Technology	Treating an aged pentachlorophenol-(PCP-) contaminated soil through three sludge handling processes, anaerobic sludge digestion, post-sludge digestion and sludge land application	INCL	#AGRI	#AGRI	1	1	0	1
3128	0035208831	000173020500039	10.2166/wst.2001.0636	Pan	Pan and Tseng	2001	Water Science and Technology	Sewage sludge ash characteristics and its potential applications	INCL	#PROD	#PROD	1	1	0	1
3159	77953139533	000173292200051	10.17660/actahortic.2001.559.51	Segura	Segura et al.	2001	Acta Horticulturae	Effects of wastewater irrigation on melon growth under greenhouse conditions	INCL	#AGRI	#AGRI	1	1	0	1
3171	0036170121	000173466900003	10.1023/A:1013850620819	Parkpian	Parkpian et al.	2002	Environmental Monitoring and Assessment	An environmentally sound method for disposal of both ash and sludge wastes by mixing with soil: A case study of Bangkok plain	INCL	#AGRI	#AGRI	1	1	0	1
3176	0036152134	000173484300028	10.2134/jeq2002.2470	Traina	Traina et al.	2002	Journal of Environmental Quality	Fate of polydimethylsilicone in biosolids-amended field plots	INCL	#AGRI	#AGRI	1	1	0	1
3182	0036365908	000173534400033	10.2527/2002.801260x	Tiffany	Tiffany et al.	2002	Journal of animal science	Effects of residual and reapplied biosolids on performance and mineral status of grazing beef steers.	INCL	#AGRI	#AGRI	1	1	0	1
3185	0035697407	000173549800004	10.1080/09593330.2001.11090876	Demeestere	Demeestere et al.	2001	Environmental Technology (United Kingdom)	Optimalisation of magnesium ammonium phosphate precipitation and its applicability to the removal of ammonium	INCL	#TECH	#TECH	1	1	0	1
3186	0035692002	000173549800011	10.1080/09593330.2001.11090883	Wong	Wong et al.	2001	Environmental Technology (United Kingdom)	Effect of applying hong kong biosolids and lime on nutrient availability and plant growth in an acidic loamy soil	INCL	#AGRI	#AGRI	1	1	0	1
3196	0036136766	000173624100013	10.1016/S1352-2310(01)00415-0	Roelle	Roelle and Aneja	2002	Atmospheric Environment	Nitric oxide emissions from soils amended with municipal waste biosolids	INCL	#AGRI	#AGRI	1	1	0	1
3203	0037016836	000173644500019	10.1016/S0048-9697(01)00887-7	Zhang	Zhang et al.	2002	Science of the Total Environment	Waste ashes for use in agricultural production: I. Liming effect, contents of plant nutrients and chemical characteristics of some metals	INCL	#PROD	#PROD	1	1	0	1
3212	0034960449	000173706200026	10.21273/horttech.11.3.451	Roberts	Roberts et al.	2001	HortTechnology	Biosolid residues as soilless media for growing creeping bentgrass sod	INCL	#AGRI	#AGRI	1	1	0	1
3215	0036169426	000173749600010	10.1081/PLN-100108785	Guerrero	Guerrero et al.	2002	Journal of Plant Nutrition	Use of pine bark and sewage sludge compost as components of substrates for Pinus pinea and Cupressus arizonica production	INCL	#AGRI	#AGRI	1	1	0	1
3225	0036163933	000173855000010	10.1016/S1369-703X(01)00163-2	Jung	Jung et al.	2002	Biochemical Engineering Journal	Recoverability of protease released from disrupted excess sludge and its potential application to enhanced hydrolysis of proteins in wastewater	INCL	#AGRI	#AGRI	1	1	0	1
3228	0036139931	000173857300015	10.1016/S0269-7491(01)00181-6	Walter	Walter et al.	2002	Environmental Pollution	Extractable soil heavy metals following the cessation of biosolids application to agricultural soil	INCL	#AGRI	#AGRI	1	1	0	1
3229	0036139932	000173857300021	10.1016/S0269-7491(01)00165-8	Korboulewsky	Korboulewsky et al.	2002	Environmental Pollution	Biological and ecophysiological reactions of white wall rocket (Diplotaxis erucoides L.) grown on sewage sludge compost	INCL	#AGRI	#AGRI	1	1	0	1
3238	0036168817	000173909000019	10.2166/wst.2002.0018	Fasciolo	Fasciolo et al.	2002	Water Science and Technology	Effects on crops of irrigation with treated municipal wastewaters	INCL	#AGRI	#AGRI	1	1	0	1
3239	0035728521	000173927200007	10.21273/horttech.11.2.194	Roberts	Roberts et al.	2001	HortTechnology	Biosolid residues as soilless media for growing wildflower sod	INCL	#AGRI	#AGRI	1	1	0	1
3244	0037148742	000173972900006	10.1016/S0048-9697(01)00896-8	Meli	Meli et al.	2002	Science of the Total Environment	Influence of irrigation with lagooned urban wastewater on chemical and microbiological soil parameters in a citrus orchard under Mediterranean condition	INCL	#AGRI	#AGRI	1	1	0	1
3257	0037040495	000174076300010	10.1016/S0048-9697(01)00968-8	Zhang	Zhang et al.	2002	Science of the Total Environment	Waste ashes for use in agricultural production: II. Contents of minor and trace metals	INCL	#AGRI	#AGRI	1	1	0	1
3258	0037040518	000174076300014	10.1016/S0048-9697(01)00973-1	Schouw	Schouw et al.	2002	Science of the Total Environment	Composition of human excreta - A case study from Southern Thailand	INCL	#PROD	#PROD	1	1	0	2
3265	0036153412	000174197400001	10.1016/S0960-8524(01)00180-8	Mavrogianopoulos	Mavrogianopoulos et al.	2002	Bioresource Technology	Use of wastewater as a nutrient solution in a closed gravel hydroponic culture of giant reed (Arundo donax)	INCL	#AGRI	#AGRI	1	1	0	1
3272	0036006084	000174256900006	10.4315/0362-028X-65.3.471	Wachtel	Wachtel et al.	2002	Journal of Food Protection	Prevalence of Escherichia coli associated with a cabbage crop inadvertently irrigated with partially treated sewage wastewater	INCL	#AGRI	#AGRI	1	1	0	1
3275	0036125673	000174275000025	10.2136/sssaj2002.5310	Binder	Binder et al.	2002	Soil Science Society of America Journal	Biosolids as nitrogen source for irrigated maize and rainfed sorghum	INCL	#AGRI	#AGRI	1	1	0	1
3285	0036510699	000174330600039	10.2134/jeq2002.6810	Elliott	Elliott et al.	2002	Journal of Environmental Quality	Phosphorus leaching from biosolids-amended sandy soils	INCL	#AGRI	#AGRI	1	1	0	1
3289	0036174628	000174364600027	10.1039/b107539j	Rhind	Rhind et al.	2002	Journal of Environmental Monitoring	Phthalate and alkyl phenol concentrations in soil following applications of inorganic fertiliser or sewage sludge to pasture and potential rates of ingestion by grazing ruminants	INCL	#AGRI	#AGRI	1	1	0	1
3301	0036487198	000174503200006	10.1006/jema.2001.0520	Viraraghavan	Viraraghavan and Ionescu	2002	Journal of Environmental Management	Land application of phosphorus-laden sludge: A feasibility analysis	INCL	#AGRI	#AGRI	1	1	0	1
3304	0036211310	000174526200008	10.1016/S1093-0191(01)00049-1	Jin	Jin et al.	2002	Advances in Environmental Research	A comprehensive pilot plant system for fungal biomass protein production and wastewater reclamation	INCL	#AGRI	#AGRI	1	1	0	1
3314	85040403676	000174652000007	10.1111/j.1747-6593.2002.tb00365.x	Chambers	Chambers et al.	2002	Journal of the Chartered Institution of Water and Environmental Management	The use of biosolids and other organic substances in the creation of soil-forming materials	INCL	#AGRI	#AGRI	1	1	0	1
3320	0037171558	000174726000015	10.1016/S0927-7757(01)01089-5	Plant	Plant and House	2002	Colloids and Surfaces A: Physicochemical and Engineering Aspects	Precipitation of calcite in the presence of inorganic phosphate	INCL	#TECH	#TECH	1	1	0	1
3324	0036241780	000174761500010	10.1080/00380768.2002.10409191	Zaman	Zaman et al.	2002	Soil Science and Plant Nutrition	Effects of sewage sludge compost and chemical fertilizer application on microbial biomass and n mineralization rates	INCL	#AGRI	#AGRI	1	1	0	1
3343	0034936993	000174863000033	10.2134/jeq2001.3041401x	Rowell	Rowell et al.	2001	Journal of Environmental Quality	Decomposition and nitrogen mineralization from biosolids and other organic materials: Relationship with initial chemistry	INCL	#PROD	#PROD	1	1	0	1
3345	0034820390	000174863300023	10.2134/jeq2001.3051667x	Mbila	Mbila et al.	2001	Journal of Environmental Quality	Distribution and movement of sludge-derived trace metals in selected Nigerian soils	INCL	#AGRI	#AGRI	1	1	0	1
3349	0035211483	000174863600035	10.2134/jeq2001.2141	Butler	Butler et al.	2001	Journal of Environmental Quality	Compost age and sample storage effects on maturity indicators of biosolids compost	INCL	#PROD	#PROD	1	1	0	1
3351	0035207951	000174863600041	10.2134/jeq2001.2188	Cogger	Cogger et al.	2001	Journal of Environmental Quality	Seven years of biosolids versus inorganic nitrogen applications to tall fescue	INCL	#AGRI	#AGRI	1	1	0	1
3364	0036211414	000174996900008	10.1080/09593332508618427	Song	Song et al.	2002	Environmental Technology (United Kingdom)	The effect of carbonate on the precipitation of calcium phosphate	INCL	#TECH	#TECH	1	1	0	1
3366	0036118129	000175024700013	10.1081/CSS-120003069	Ippolito	Ippolito et al.	2002	Communications in Soil Science and Plant Analysis	Combinations of water treatment residuals and biosolids affect two range grasses	INCL	#AGRI	#AGRI	1	1	0	1
3395	0036240923	000175270300002	10.1097/00010694-200204000-00002	Yoo	Yoo and James	2002	Soil Science	Zinc extractability as a function of pH in organic waste-amended soils	INCL	#AGRI	#AGRI	1	1	0	1
3402	0036922649	000175329600005	10.1007/s00374-002-0445-9	Saviozzi	Saviozzi et al.	2002	Biology and Fertility of Soils	Biochemical activities in a degraded soil restored by two amendments: A laboratory study	INCL	#AGRI	#AGRI	1	1	0	1
3403	0036493430	000175330100003	10.1080/1065657X.2002.10702069	Bugbee	Bugbee	2002	Compost Science and Utilization	Growth of ornamental plants in container media amended with biosolids compost	INCL	#AGRI	#AGRI	1	1	0	1
3413	0034750692	000175401300020	10.2166/ws.2001.0113	Xu	Xu et al.	2001	Water Science and Technology: Water Supply	A study on the PP hollow fiber membrane contactor and its performances for removing ammonia from wastewater or mixed gas: I. Removal and recovery of ammonia from wastewater	INCL	#TECH	#TECH	1	1	0	1
3423	0037023910	000175441400010	10.1002/bit.10205	Kuroda	Kuroda et al.	2002	Biotechnology and Bioengineering	A simple method to release polyphosphate from activated sludgefor phosphorus reuse and recycling	INCL	#TECH	#TECH	1	1	0	1
3424	0036222423	000175450000005	10.1016/S0038-0717(01)00205-X	Cotxarrera	Cotxarrera et al.	2002	Soil Biology and Biochemistry	Use of sewage sludge compost and Trichoderma asperellum isolates to suppress Fusarium wilt of tomato	INCL	#AGRI	#AGRI	1	1	0	1
3425	0036000553	000175471100003	10.1002/tox.10038	Dizer	Dizer et al.	2002	Environmental Toxicology	Estrogenic effect of leachates and soil extracts from lysimeters spiked with sewage sludge and reference endocrine disrupters	INCL	#AGRI	#AGRI	1	1	0	1
3432	0036558433	000175519300026	10.2134/jeq2002.9260	Grey	Grey and Henry	2002	Journal of Environmental Quality	Phosphorus and nitrogen runoff from a forested watershed fertilized with biosolids	INCL	#AGRI	#AGRI	1	1	0	1
3438	0036181871	000175574600011	10.1016/S0960-8524(01)00202-4	Ben Rebah	Ben Rebah et al.	2002	Bioresource Technology	Wastewater sludge as a substrate for growth and carrier for rhizobia: The effect of storage conditions on survival of Sinorhizobium meliloti	INCL	#AGRI	#AGRI	1	1	0	1
3439	0036238024	000175599400008	10.1007/s00203-002-0401-y	Cousin	Cousin et al.	2002	Archives of Microbiology	Influence of biosolids compost on the bradyrhizobial genotypes recovered from cowpea and soybean nodules	INCL	#AGRI	#AGRI	1	1	0	1
3453	0035999771	000175682000007	10.1177/0734242X0202000207	Hoglund	Hoglund et al.	2002	Waste Management and Research	Microbial risk assessment of source-separated urine used in agriculture	INCL	#AGRI	#AGRI	1	1	0	1
3458	0036191729	000175744400007	10.1016/S0960-8524(01)00224-3	Hernández	Hernández et al.	2002	Bioresource Technology	Nitrogen mineralisation potential in calcareous soils amended with sewage sludge	INCL	#AGRI	#AGRI	1	1	0	1
3460	0035985599	000175759400030	10.1081/ESE-120003252	Van De Graaff	Van De Graaff et al.	2002	Journal of Environmental Science and Health - Part A Toxic/Hazardous Substances and Environmental Engineering	Long-term effects of municipal sewage on soils and pastures	INCL	#AGRI	#AGRI	1	1	0	1
3461	0036000964	000175759500001	10.1081/ESE-120003588	Parkpian	Parkpian et al.	2002	Journal of Environmental Science and Health - Part A Toxic/Hazardous Substances and Environmental Engineering	Metal leachability from sewage sludge-amended Thai soils	INCL	#AGRI	#AGRI	1	1	0	1
3465	0036351130	000175801400001	10.1006/jcis.2002.8246	Zorpas	Zorpas et al.	2002	Journal of Colloid and Interface Science	Particle size effects on uptake of heavy metals from sewage sludge compost using natural zeolite clinoptilolite	INCL	#TECH	#TECH	1	1	0	1
3467	0036221717	000175807400020	10.1016/S0043-1354(01)00391-8	Jaffer	Jaffer et al.	2002	Water Research	Potential phosphorus recovery by struvite formation	INCL	#TECH	#TECH	1	1	0	1
3492	0036277542	000176003100012	10.1081/CSS-120003881	Reed	Reed et al.	2002	Communications in Soil Science and Plant Analysis	Cadmium application and pH effects on growth and cadmium accumulation in switchgrass	INCL	#AGRI	#AGRI	1	1	0	1
3499	0036277240	000176077400020	10.1081/CSS-120004305	De Melo	De Melo et al.	2002	Communications in Soil Science and Plant Analysis	Chemical properties and enzyme activity in a sewage sludge-treated soil	INCL	#AGRI	#AGRI	1	1	0	1
3501	0036276443	000176097200009	10.1111/j.1747-6593.2002.tb00382.x	Smith	Smith and Durham	2002	Water and Environment Journal	Nitrogen release and fertiliser value of thermally-dried biosolids	INCL	#AGRI	#AGRI	1	1	0	1
3502	0036277525	000176097200010	10.1111/j.1747-6593.2002.tb00383.x	Smith	Smith et al.	2002	Water and Environment Journal	Phosphorus release and fertiliser value of enhanced-treated and nutrient-removal biosolids	INCL	#AGRI	#AGRI	1	1	0	1
3512	0036017763	000176172900020	NULL	Valsami-Jones	Valsami-Jones	2002	Chimica Oggi	Phosphorus in wastewaters: Is there a potential for recovery as calcium phosphate?	INCL	#TECH	#TECH	1	1	0	1
3525	0036077469	000176259800004	NULL	De la Torre	De la Torre et al.	2002	Agrochimica	Application of multivariate analysis techniques to an experiment in which sewage sludge is applied to a strawberry field	INCL	#AGRI	#AGRI	1	1	0	1
3527	0037007960	000176274800004	10.1016/S0378-3774(02)00003-3	Al-Jamal	Al-Jamal et al.	2002	Agricultural Water Management	A growth-irrigation scheduling model for wastewater use in forest production	INCL	#AGRI	#AGRI	1	1	0	1
3530	0035986272	000176290000011	10.1081/ESE-120004527	Idris	Idris and Saed	2002	Journal of Environmental Science and Health - Part A Toxic/Hazardous Substances and Environmental Engineering	Effects of high temperature melting on fractionation of heavy metals in sewage sludge	INCL	#AGRI	#AGRI	1	1	0	1
3531	0035991946	000176294400007	10.1016/S0960-8524(02)00012-3	Sheppard	Sheppard and Lloyd	2002	Bioresource Technology	Effects of soil amendment on gas depth profiles in soil monoliths using direct mass spectrometric measurement	INCL	#AGRI	#AGRI	1	1	0	1
3546	0036078931	000176405300003	10.21273/horttech.12.3.332	Litvany	Litvany and Ozores-Hampton	2002	HortTechnology	Compost use in commercial citrus in Florida	INCL	#AGRI	#AGRI	1	1	0	1
3547	0036074381	000176405300004	10.21273/horttech.12.3.336	Ozores-Hampton	Ozores-Hampton and Peach	2002	HortTechnology	Biosolids in vegetable production systems	INCL	#AGRI	#AGRI	1	1	0	1
3548	0036070102	000176415100018	10.1023/A:1016055607447	Pérez-Sanz	Pérez-Sanz et al.	2002	Plant and Soil	Fe enriched biosolids as fertilizers for orange and peach trees grown in field conditions	INCL	#AGRI	#AGRI	1	1	0	1
3577	0037601061	000176720800008	10.1002/1522-2624(200206)165:3<299::AID-JPLN299>3.0.CO;2-B	Düring	Düring and Gäth	2002	Journal of Plant Nutrition and Soil Science	Tillage effects on the accumulation of polychlorinated biphenyls in biosolid-amended soils	INCL	#AGRI	#AGRI	1	1	0	1
3579	84879441414	000176732300006	10.17660/ActaHortic.2002.573.6	Álvares	Álvares et al.	2002	Acta Horticulturae	The use of aerobic and anaerobic sewage sludges as organic fertilisers in lettuce (Lactuca sativa L.) var. Vanity	INCL	#AGRI	#AGRI	1	1	0	1
3580	24644471429	000176732300007	10.17660/ActaHortic.2002.573.7	André	André et al.	2002	Acta Horticulturae	Comparative study of pelargonium Sp. grown in sewage sludge and peat mixtures	INCL	#AGRI	#AGRI	1	1	0	1
3581	33344476599	000176732300008	10.17660/ActaHortic.2002.573.8	Nascimento	Nascimento et al.	2002	Acta Horticulturae	Sewage sludge use as a horticultural substratum in Tagete patula seed germination	INCL	#AGRI	#AGRI	1	1	0	1
3583	51149102435	000176732300042	10.17660/actahortic.2002.573.42	Costa	Costa et al.	2002	Acta Horticulturae	Response of fairway grasses of golf courses to potable water irrigation as compared to wastewater application	INCL	#AGRI	#AGRI	1	1	0	1
3587	0036071432	000176769300007	10.1111/j.1752-1688.2002.tb00989.x	Krogmann	Krogmann and Chiang	2002	Journal of the American Water Resources Association	Selected nutrients and heavy metals in sewage sludge from New Jersey POTWs	INCL	#AGRI	#AGRI	1	1	0	1
3592	0036014883	000176815300011	10.1016/S0960-8524(02)00068-8	Moral	Moral et al.	2002	Bioresource Technology	Assessing changes in Cd phytoavailability to tomato in amended calcareous soils	INCL	#AGRI	#AGRI	1	1	0	1
3600	0036628865	000176918200011	10.2134/jeq2002.1157	Al-Wabel	Al-Wabel et al.	2002	Journal of Environmental Quality	Solution chemistry influence on metal mobility in biosolids-amended soils	INCL	#AGRI	#AGRI	1	1	0	1
3601	0036628892	000176918200033	10.2134/jeq2002.1339	Rebah	Rebah et al.	2002	Journal of Environmental Quality	Growth of alfalfa in sludge-amended soils and inoculated with rhizobia produced in sludge	INCL	#AGRI	#AGRI	1	1	0	1
3602	0036628895	000176918200034	10.2134/jeq2002.1349	Penn	Penn and Sims	2002	Journal of Environmental Quality	Phosphorus forms in biosolids-amended soils and losses in runoff: Effects of wastewater treatment process	INCL	#AGRI	#AGRI	1	1	0	1
3629	0036259281	000177124000007	10.1016/S0929-1393(02)00018-5	Khan	Khan and Scullion	2002	Applied Soil Ecology	Effects of metal (Cd, Cu, Ni, Pb or Zn) enrichment of sewage-sludge on soil micro-organisms and their activities	INCL	#AGRI	#AGRI	1	1	0	1
3642	0036313206	000177238400007	10.1016/S1093-0191(01)00057-0	Höglund	Höglund et al.	2002	Advances in Environmental Research	Viral persistence in source-separated human urine	INCL	#TECH	#TECH	1	1	0	1
3644	0036189821	000177239500005	10.1016/S0929-1393(01)00191-3	Debosz	Debosz et al.	2002	Applied Soil Ecology	Evaluating effects of sewage sludge and household compost on soil physical, chemical and microbiological properties	INCL	#AGRI	#AGRI	1	1	0	1
3653	0036049403	000177331900045	10.2166/wst.2002.0354	Yoneyama	Yoneyama and Takeno	2002	Water science and technology : a journal of the International Association on Water Pollution Research	Co-digestion of domestic kitchen waste and night soil sludge in a full-scale sludge treatment plant.	INCL	#TECH	#TECH	1	1	0	1
3657	0036048908	000177331900051	10.2166/wst.2002.0364	Gljzen	Gljzen	2002	Water science and technology : a journal of the International Association on Water Pollution Research	Anaerobic digestion for sustainable development: a natural approach.	INCL	#TECH	#TECH	1	1	0	1
3670	0036687335	000177481300024	10.1006/jcis.2002.8419	Bagreev	Bagreev and Bandosz	2002	Journal of Colloid and Interface Science	S adsorption/oxidation on materials obtained using sulfuric acid activation of sewage sludge-derived fertilizer	INCL	#TECH	#TECH	1	1	0	1
3672	0036923950	000177484500006	10.1007/s00374-002-0490-4	Karaca	Karaca et al.	2002	Biology and Fertility of Soils	Effect of cadmium contamination with sewage sludge and phosphate fertiliser amendments on soil enzyme activities, microbial structure and available cadmium	INCL	#AGRI	#AGRI	1	1	0	1
3675	0036348135	000177524300005	10.1071/SR00107	Sarooshi	Sarooshi et al.	2002	Australian Journal of Soil Research	Effect of biosolids compost on two NSW coastal soils used to grow vegetables	INCL	#AGRI	#AGRI	1	1	0	1
3679	0036597968	000177570900003	10.1080/1065657X.2002.10702081	Zheljazkov	Zheljazkov and Warman	2002	Compost Science and Utilization	Comparison of three digestion methods for the recovery of 17 plant essential nutrients and trace elements from six composts	INCL	#PROD	#PROD	1	1	0	1
3683	0036316283	000177586400012	10.1016/S0960-8524(02)00035-4	Ramirez-Fuentes	Ramirez-Fuentes et al.	2002	Bioresource Technology	Characteristics, and carbon and nitrogen dynamics in soil irrigated with wastewater for different lengths of time	INCL	#AGRI	#AGRI	1	1	0	1
3693	3142693097	000177766900006	10.1016/S0166-2481(02)80046-0	Rossi	Rossi et al.	2002	Developments in Soil Science	Effects of medium-term amendment with sewage sludges on heavy metal distribution in soil	INCL	#AGRI	#AGRI	1	1	0	1
3705	0036724227	000177806000005	10.1016/S0929-1393(02)00064-1	Moreno	Moreno et al.	2002	Applied Soil Ecology	Toxicity of cadmium to soil microbial activity: Effect of sewage sludge addition to soil on the ecological dose	INCL	#AGRI	#AGRI	1	1	0	1
3706	0036707777	000177824800003	10.1016/S0045-6535(02)00183-2	Song	Song et al.	2002	Chemosphere	Effects of solution conditions on the precipitation of phosphate for recovery: A thermodynamic evaluation	INCL	#TECH	#TECH	1	1	0	1
3708	0036791323	000177838900023	10.1023/A:1020142311652	Bramryd	Bramryd	2002	Water, Air, and Soil Pollution	Impact of sewage sludge application on the long-term nutrient balance in acid soils of scots pine (Pinus sylvestris, L.) forests	INCL	#AGRI	#AGRI	1	1	0	1
3732	0036977685	000178063400001	10.1016/S0960-8524(02)00151-7	Barajas-Aceves	Barajas-Aceves et al.	2002	Bioresource Technology	Carbon and nitrogen mineralization in soil amended with phenanthrene, anthracene and irradiated sewage sludge	INCL	#AGRI	#AGRI	1	1	0	1
3744	0036695721	000178138800004	10.1177/0734247X0202000404	Schouw	Schouw et al.	2002	Waste Management and Research	Availability and quality of solid waste and wastewater in Southern Thailand and its potential use as fertiliser	INCL	#AGRI	#AGRI	1	1	0	1
3745	0036741930	000178156800013	10.2134/jeq2002.1522	Korboulewsky	Korboulewsky et al.	2002	Journal of Environmental Quality	Environmental risks of applying sewage sludge compost to vineyards: Carbon, heavy metals, nitrogen, and phosphorus accumulation	INCL	#AGRI	#AGRI	1	1	0	1
3775	0036035844	000178392600006	10.1023/A:1020518830129	Zapata	Zapata and Zaharah	2002	Nutrient Cycling in Agroecosystems	Phosphorus availability from phosphate rock and sewage sludge as influenced by the addition of water soluble phosphate fertilizer	INCL	#PROD	#PROD	1	1	0	1
3814	0036386159	000178581200042	10.2166/wst.2002.0698	Behrendt	Behrendt et al.	2002	Water Science and Technology	Production of value added products from separately collected urine	INCL	#TECH	#TECH	1	1	0	1
3825	0036755233	000178600700001	10.1016/S0043-1354(02)00126-4	Doyle	Doyle and Parsons	2002	Water Research	Struvite formation, control and recovery	INCL	#TECH	#TECH	1	1	1	1
3827	0036703977	000178606000006	10.4141/S01-023	McBride	McBride and Evans	2002	Canadian Journal of Soil Science	Trace metal extractability in soils and uptake by bromegrass 20 years after sewage sludge application	INCL	#AGRI	#AGRI	1	1	0	1
3836	1842472077	000178651400009	10.1023/A:1020661225434	Wen	Wen et al.	2002	Plant and Soil	A yield control approach to assess phytoavailability of Zn and Cu in irradiated, composted sewage sludges and composted manure in field experiments: I. Zinc	INCL	#AGRI	#AGRI	1	1	0	1
3837	1842419507	000178651400010	10.1023/A:1020665309504	Wen	Wen et al.	2002	Plant and Soil	A yield control approach to assess phytoavailability of Zn and Cu in irradiated, composted sewage sludges and composted manure in field experiments: II. Copper	INCL	#AGRI	#AGRI	1	1	0	1
3896	0036421757	000179166600007	10.1016/S1474-7065(02)00062-1	Madyiwa	Madyiwa et al.	2002	Physics and Chemistry of the Earth	Cumulative effects of sewage sludge and effluent mixture application on soil properties of a sandy soil under a mixture of star and kikuyu grasses in Zimbabwe	INCL	#AGRI	#AGRI	1	1	0	1
3904	0036424905	000179234600041	10.1081/CSS-120014498	Moral	Moral et al.	2002	Communications in Soil Science and Plant Analysis	Improving the micronutrient availability in calcareous soils by sewage sludge amendment	INCL	#AGRI	#AGRI	1	1	0	1
3905	0242562227	000179267500001	NULL	Baran	Baran and Oleszczuk	2002	Polish Journal of Environmental Studies	Chromatographic Determination of Polycyclic Aromatic Hydrocarbons (PAH) in Sewage Sludge, Soil, and Sewage Sludge-Amended Soils	INCL	#AGRI	#AGRI	1	1	0	1
3910	0036888942	000179328100001	10.1002/etc.5620211201	Matscheko	Matscheko et al.	2002	Environmental Toxicology and Chemistry	Application of sewage sludge to arable land-soil concentrations of polybrominated diphenyl ethers and polychorinated dibenzo-p-dioxins, dibenzofurans, and biphenyls, and their accumulation in earthworms	INCL	#AGRI	#AGRI	1	1	0	1
3911	0036764978	000179346200008	10.1080/1065657X.2002.10702099	Zubillaga	Zubillaga and Lavado	2002	Compost Science and Utilization	Heavy metal content in lettuce plants grown in biosolids compost	INCL	#AGRI	#AGRI	1	1	0	1
3917	0036430109	000179372600034	10.2166/wst.2002.0257	Altinbaş	Altinbaş et al.	2002	Water Science and Technology	Struvite precipitation from anaerobically treated municipal and landfill wastewaters	INCL	#TECH	#TECH	1	1	0	1
3918	0036431684	000179372600036	10.2166/wst.2002.0261	Nhapi	Nhapi et al.	2002	Water Science and Technology	Effluent polishing via pasture irrigation in Harare, Zimbabwe	INCL	#AGRI	#AGRI	1	1	0	1
3919	0036428765	000179372600038	10.2166/wst.2002.0265	Zain	Zain et al.	2002	Water Science and Technology	Land application technique for the treatment and disposal of sewage sludge	INCL	#AGRI	#AGRI	1	1	0	1
3924	0036888563	000179409000013	10.1016/S1352-2310(02)00655-6	Roelle	Roelle et al.	2002	Atmospheric Environment	Modeling nitric oxide emissions from biosolid amended soils	INCL	#AGRI	#AGRI	1	1	0	1
3936	0037032727	000179513500024	10.1016/S0304-4238(02)00054-7	Savvas	Savvas and Gizas	2002	Scientia Horticulturae	Response of hydroponically grown gerbera to nutrient solution recycling and different nutrient cation ratios	INCL	#AGRI	#AGRI	1	1	0	1
3949	0036893413	000179683300004	10.1016/S0160-4120(02)00070-3	Yadav	Yadav et al.	2002	Environment International	Post-irrigation impact of domestic sewage effluent on composition of soils, crops and ground water—A case study	INCL	#AGRI	#AGRI	1	1	0	1
3958	0036927002	000179760700005	NULL	Balík	Balík et al.	2002	Rostlinna Vyroba	The accumulation of zinc in oat grown in soils treated by incubated sewage sludge with peat and straw	INCL	#AGRI	#AGRI	1	1	0	1
3968	0036866411	000179913800004	10.1051/agro:2002041	Ambus	Ambus et al.	2002	Agronomie	Gross N transformation rates after application of household compost or domestic sewage sludge to agricultural soil	INCL	#AGRI	#AGRI	1	1	0	1
3979	0036956569	000180041000024	10.2166/wst.2002.0730	Sakakibara	Sakakibara and Nakajima	2002	Water Science and Technology	Phosphate removal and recovery by a novel electrolytic process	INCL	#TECH	#TECH	1	1	0	1
3997	0041896634	000180136400033	NULL	Candel	Candel et al.	2002	Waste Management and the Environment	Movement of Fe, Mn, Cu and Zn in a sewage sludge-treated soil	INCL	#AGRI	#AGRI	1	1	0	1
4005	18744409348	000180174100001	10.1186/1471-2458-2-11	Lewis	Lewis et al.	2002	BMC Public Health	Interactions of pathogens and irritant chemicals in land-applied sewagesludges (biosolids)	INCL	#AGRI	#AGRI	1	1	0	1
4011	0036445760	000180215700021	10.2166/wst.2002.0316	Cardosa Vigueros	Cardosa Vigueros and Ramírez Camperos	2002	Water Science and Technology	Vermicomposting of sewage sludge: A new technology for Mexico	INCL	#TECH	#TECH	1	1	0	1
4012	0036446924	000180215700022	10.2166/wst.2002.0318	Haggensen	Haggensen et al.	2002	Water Science and Technology	Anaerobic treatment of sludge: Focusing on reduction of LAS concentration in sludge	INCL	#TECH	#TECH	1	1	0	1
4014	2242452368	000180215700030	10.2166/wst.2002.0335	Maisonnave	Maisonnave et al.	2002	Water Science and Technology	Impact on crops, plants and soils of metal trace elements transfer and flux, after spreading of fertilizers and biosolids	INCL	#AGRI	#AGRI	1	1	0	1
4042	0037332348	000180441700012	10.1016/S0016-2361(02)00294-6	Shen	Shen and Zhang	2003	Fuel	An experimental study of oil recovery from sewage sludge by low-temperature pyrolysis in a fluidised-bed	INCL	#TECH	#TECH	1	1	0	1
4043	0036880773	000180449700005	10.4141/S01-072	Morera	Morera et al.	2002	Canadian Journal of Soil Science	Bioavailability of heavy metals in soils amended with sewage sludge	INCL	#AGRI	#AGRI	1	1	0	1
4068	0037287139	000180687500007	10.1023/A:1022107630352	Parkpian	Parkpian et al.	2003	Nutrient Cycling in Agroecosystems	Benefits and risks of using a combination of sewage sludge and chemical fertilizer on rice in acid sulfate soil	INCL	#AGRI	#AGRI	1	1	0	1
4077	0037281755	000180779000001	10.1071/SR01061	Percival	Percival	2003	Australian Journal of Soil Research	Soil and soil solution chemistry of a New Zealand pasture soil amended with heavy metal-containing sewage sludge	INCL	#AGRI	#AGRI	1	1	0	1
4101	17944385729	000180997500015	10.1016/S0960-8524(02)00188-8	Franco-Hernández	Franco-Hernández et al.	2003	Bioresource Technology	Dynamics of carbon, nitrogen and phosphorus in soil amended with irradiated, pasteurized and limed biosolids	INCL	#AGRI	#AGRI	1	1	0	1
4115	0037467119	000181087100041	10.1021/jf025953q	Pedersen	Pedersen et al.	2003	Journal of Agricultural and Food Chemistry	Xenobiotic organic compounds in runoff from fields irrigated with treated wastewater	INCL	#AGRI	#AGRI	1	1	0	1
4151	0038576344	000181389700003	10.1007/s00254-002-0656-2	Veeresh	Veeresh et al.	2003	Environmental Geology	Changes in physical and chemical properties of three soil types in India as a result of amendment with fly ash and sewage sludge	INCL	#AGRI	#AGRI	1	1	0	1
4154	0037294098	000181417500008	10.21273/hortsci.38.1.41	Neilsen	Neilsen et al.	2003	HortScience	Mulches and biosolids affect vigor, yield and leaf nutrition of fertigated high density apple	INCL	#AGRI	#AGRI	1	1	0	1
4157	0037221865	000181477500011	10.1081/CSS-120017421	Evanylo	Evanylo	2003	Communications in Soil Science and Plant Analysis	Effects of biosolids application timing and soil texture on nitrogen availability for corn	INCL	#AGRI	#AGRI	1	1	0	1
4163	0037412774	000181510000009	10.1080/1065657X.2003.10702112	He	He et al.	2003	Compost Science and Utilization	Nitrogen transformation and ammonia volatilization from biosolids and compost applied to calcareous soil	INCL	#AGRI	#AGRI	1	1	0	1
4164	0037218013	000181516200004	10.1016/S0956-053X(02)00042-9	Zorpas	Zorpas et al.	2003	Waste Management	Waste paper and clinoptilolite as a bulking material with dewatered anaerobically stabilized primary sewage sludge (DASPSS) for compost production	INCL	#TECH	#TECH	1	1	0	1
4165	0037221015	000181520900004	10.1016/S0956-053X(02)00044-2	Marani	Marani et al.	2003	Waste Management	Behaviour of Cd, Cr, Mn, Ni, Pb, and Zn in sewage sludge incineration by fluidised bed furnace	INCL	#TECH	#TECH	1	1	0	1
4166	0037346088	000181552000006	10.1079/SUM2002162	Johnston	Johnston and Richards	2003	Soil Use and Management	Effectiveness of different precipitated phosphates as phosphorus sources for plants	INCL	#AGRI	#AGRI	1	1	0	3
4184	0037233431	000181705300020	10.1081/CSS-120017841	Zubillaga	Zubillaga and Lavado	2003	Communications in Soil Science and Plant Analysis	Stability indexes of sewage sludge compost obtained with different proportions of a bulking agent	INCL	#AGRI	#AGRI	1	1	0	1
4189	0242500244	000181741000019	10.1023/A:1022853812926	Moreno	Moreno et al.	2003	Water, Air, and Soil Pollution	The ecological dose of Nickel in a semiarid soil amended with sewage sludge related to the unamended soil	INCL	#AGRI	#AGRI	1	1	0	1
4196	0037341253	000181792800013	10.1016/S0038-0717(02)00297-3	Marschner	Marschner et al.	2003	Soil Biology and Biochemistry	Structure and function of the soil microbial community in a long-term fertilizer experiment	INCL	#AGRI	#AGRI	1	1	0	1
4198	0037450949	000181804600020	10.1016/S0304-3894(03)00002-5	Neyens	Neyens et al.	2003	Journal of Hazardous Materials	Hot acid hydrolysis as a potential treatment of thickened sewage sludge	INCL	#TECH	#TECH	1	1	0	1
4208	0038176648	000181945600019	10.1007/BF02697246	Hur	Hur and Park	2003	Korean Journal of Chemical Engineering	Effect of sewage sludge mix ratio on the biodegradation of diesel-oil in a contaminated soil composting	INCL	#TECH	#TECH	1	1	0	1
4211	0036857230	000181953300023	10.2134/jeq2002.1963	De Jonge	De Jonge et al.	2002	Journal of Environmental Quality	Transport of Di(2-ethylhexyl)phthalate (DEHP) applied with sewage sludge to undisturbed and repacked soil columns	INCL	#AGRI	#AGRI	1	1	0	1
4213	0037233246	000181953400012	10.2134/jeq2003.1000	Brown	Brown et al.	2003	Journal of Environmental Quality	Effect of biosolids processing on lead bioavailability in an urban soil	INCL	#AGRI	#AGRI	1	1	0	1
4215	0037231628	000181953400017	10.2134/jeq2003.1460	Gaskin	Gaskin et al.	2003	Journal of Environmental Quality	Long-term biosolids application effects on metal concentrations in soil and bermudagrass forage	INCL	#AGRI	#AGRI	1	1	0	1
4218	0037388590	000181957700006	10.1623/hysj.48.2.221.44696	Vanden Bossche	Vanden Bossche et al.	2003	Hydrological Sciences Journal	Impact of terrestrial sewage sludge disposal on dissolved and particulate phosphorus in surface runoff	INCL	#AGRI	#AGRI	1	1	0	1
4221	0038148509	000181975300012	10.4141/S02-034	Neilsen	Neilsen et al.	2003	Canadian Journal of Soil Science	Surface application of mulches and biosolids affect orchard soil properties after 7 years	INCL	#AGRI	#AGRI	1	1	0	1
4234	0037656459	000182064800010	10.1071/SR02074	Weggler-Beaton	Weggler-Beaton et al.	2003	Australian Journal of Soil Research	The influence of low rates of air-dried biosolids on yield and phosphorus and zinc nutrition of wheat (Triticum durum) and barley (Hordeum vulgare)	INCL	#AGRI	#AGRI	1	1	0	1
4254	0037402724	000182280200007	10.1016/S0960-8524(02)00268-7	Vinnerås	Vinnerås et al.	2003	Bioresource Technology	Thermal composting of faecal matter as treatment and possible disinfection method - Laboratory-scale and pilot-scale studies	INCL	#TECH	#TECH	1	1	0	2
4255	0038631894	000182297500005	10.1061/(ASCE)0733-9372(2003)129:5(419)	Doyle	Doyle et al.	2003	Journal of Environmental Engineering	Chemical control of struvite precipitation	INCL	#TECH	#TECH	0	1	0	1
4268	0037278612	000182438900015	10.1081/CSS-120018976	Balkcom	Balkcom et al.	2003	Communications in Soil Science and Plant Analysis	Peanut yield response to poultry litter and municipal sludge application	INCL	#AGRI	#AGRI	1	1	0	1
4286	0043128921	000182549500019	10.1252/jcej.36.499	Kabayama	Kabayama et al.	2003	Journal of Chemical Engineering of Japan	Characteristics of phosphate ion adsorption-desorption onto aluminum oxide hydroxide for preventing eutrophication	INCL	#TECH	#TECH	1	1	0	1
4291	0242488928	000182585000001	10.1089/109287502760271526	Tabachow	Tabachow et al.	2002	Environmental Engineering Science	Soil Nitric Oxide Emissions: Lab and Field Measurements and Comparison	INCL	#AGRI	#AGRI	1	1	0	1
4315	0038669100	000182722600006	10.1081/ESE-120018592	Baran	Baran and Oleszczuk	2003	Journal of Environmental Science and Health - Part A Toxic/Hazardous Substances and Environmental Engineering	Changes in the content of polycyclic aromatic hydrocarbons (PAHs) in light soil fertilized with sewage sludge	INCL	#AGRI	#AGRI	1	1	0	1
4316	0037654886	000182722600007	10.1081/ESE-120018593	Paramasivam	Paramasivam et al.	2003	Journal of Environmental Science and Health - Part A Toxic/Hazardous Substances and Environmental Engineering	Elemental transport and distribution in soils amended with incinerated sewage sludge	INCL	#AGRI	#AGRI	1	1	0	1
4320	0038748109	000182728900004	10.1081/CSS-120019102	Mena	Mena et al.	2003	Communications in Soil Science and Plant Analysis	Bioremediation of sewage sludge by composting	INCL	#TECH	#TECH	1	1	0	1
4324	0042699895	000182812200020	NULL	Abdel-Sabour	Abdel-Sabour	2003	Journal of Environmental Sciences	Impact of wastewater reuse on cobalt status in Egyptian environment	INCL	#AGRI	#AGRI	1	1	0	1
4328	34447498266	000182856400105	10.17660/ActaHortic.2003.600.105	Beltrán	Beltrán et al.	2003	Acta Horticulturae	Effect on harvest of olive trees fertilized with sewage sludge compost	INCL	#AGRI	#AGRI	1	1	0	1
4335	0038324322	000182945700005	10.1097/00010694-200305000-00005	Yoo	Yoo and James	2003	Soil Science	Zinc exchangeability as a function of pH in citric acid-amended soils	INCL	#AGRI	#AGRI	1	1	0	1
4341	0037952657	000182997100012	10.2134/jeq2003.8510	DeVolder	DeVolder et al.	2003	Journal of Environmental Quality	Metal bioavailability and speciation in a wetland tailings repository amended with biosolids compost, wood ash, and sulfate	INCL	#AGRI	#AGRI	1	1	0	1
4343	0037613781	000182997100039	10.2134/jeq2003.1114	Siddique	Siddique and Robinson	2003	Journal of Environmental Quality	Phosphorus sorption and availability in soils amended with animal manures and sewage sludge	INCL	#AGRI	#AGRI	1	1	0	1
4346	0037956042	000183015600008	10.1081/CSS-120020444	Mohammad	Mohammad and Mazahreh	2003	Communications in Soil Science and Plant Analysis	Changes in soil fertility parameters in response to irrigation of forage crops with secondary treated wastewater	INCL	#AGRI	#AGRI	1	1	0	1
4347	0037617931	000183015600013	10.1081/CSS-120020449	Ebeling	Ebeling et al.	2003	Communications in Soil Science and Plant Analysis	Phosphorus availability to wheat from manures, biosolids, and an inorganic fertilizer	INCL	#AGRI	#AGRI	1	1	0	1
4351	0038049051	000183032200016	10.1046/j.1365-2389.2003.00533.x	Moreno	Moreno et al.	2003	European Journal of Soil Science	Toxic effect of cadmium and nickel on soil enzymes and the influence of adding sewage sludge	INCL	#AGRI	#AGRI	1	1	0	1
4358	0037594770	000183078400004	10.1046/j.1526-100X.2003.09983.x	Vance	Vance et al.	2003	Restoration Ecology	Effects of sewage sludge on the growth of pooted salt marsh plants exposed to natural tidal inundation	INCL	#AGRI	#AGRI	1	1	0	1
4366	0038783578	000183189800009	10.1080/1065657X.2003.10702123	Soler Rovira	Soler Rovira et al.	2003	Compost Science and Utilization	Effects of amendment with composted sludge on soil humic acid properties	INCL	#AGRI	#AGRI	1	1	0	1
4381	0038587353	000183294600009	10.1016/S0929-1393(03)00023-4	Sauerborn	Sauerborn et al.	2003	Applied Soil Ecology	Organic amendments mitigate heterotrophic weed infestation in savannah agriculture	INCL	#AGRI	#AGRI	1	1	0	1
4388	0038757568	000183339800011	10.1071/SR02122	Bolan	Bolan and Duraisamy	2003	Australian Journal of Soil Research	Role of inorganic and organic soil amendments on immobilisation and phytoavailability of heavy metals: A review involving specific case studies	INCL	#AGRI	#AGRI	1	1	1	1
4389	0038080917	000183339800012	10.1071/SR02134	Magesan	Magesan and Wang	2003	Australian Journal of Soil Research	Application of municipal and industrial residuals in New Zealand forests: An overview	INCL	#AGRI	#AGRI	1	1	0	1
4390	17144406936	000183365900003	10.1002/ird.70	Patel	Patel et al.	2003	Irrigation and Drainage	Brackish water subirrigation for vegetables	INCL	#AGRI	#AGRI	1	1	0	1
4400	0038459264	000183449100016	10.1385/ABAB:109:1-3:197	Jeison	Jeison et al.	2003	Applied Biochemistry and Biotechnology - Part A Enzyme Engineering and Biotechnology	Anaerobically treated wastewater in agricultural irrigation as an alternative for posttreatment in water-demanding zones	INCL	#AGRI	#AGRI	1	1	0	1
4416	0037647476	000183549900009	10.1007/s00374-003-0593-6	Sánchez	Sánchez et al.	2003	Biology and Fertility of Soils	Methidathion degradation in soil amended with biosolids and a cationic surfactant: Use of different kinetic models	INCL	#AGRI	#AGRI	1	1	0	1
4423	0038730669	000183589100014	10.1016/S0021-9673(03)00565-X	Merino	Merino et al.	2003	Journal of Chromatography A	Mixed aggregate-based acid-induced cloud-point extraction and ion-trap liquid chromatography-mass spectrometry for the determination of cationic surfactants in sewage sludge	INCL	#PROD	#PROD	1	1	0	1
4441	0242668423	000183711000008	10.1016/S0960-8524(03)00044-0	Vinnerås	Vinnerås et al.	2003	Bioresource Technology	The potential for disinfection of separated faecal matter by urea and by peracetic acid for hygienic nutrient recycling	INCL	#TECH	#TECH	1	1	0	1
4449	0038168642	000183789400005	10.1016/S1385-8947(03)00044-5	Montastruc	Montastruc et al.	2003	Chemical Engineering Journal	A thermochemical approach for calcium phosphate precipitation modeling in a pellet reactor	INCL	#TECH	#TECH	1	1	0	1
4453	0038819529	000183822400004	10.1017/S0021859603003010	Petersen	Petersen	2003	Journal of Agricultural Science	Nitrogen fertilizer replacement value of sewage sludge, composted household waste and farmyard manure	INCL	#AGRI	#AGRI	1	1	0	1
4472	0037591517	000183940200003	10.17221/4114-pse	Dvořák	Dvořák et al.	2003	Plant, Soil and Environment	Distribution of soil fractions of zinc and its uptake by potatoes, maize, wheat and barley after soil amendment by sludge and inorganic Zn salt	INCL	#AGRI	#AGRI	1	1	0	1
4483	0038433240	000184025900015	10.1016/S1383-5718(03)00110-4	Aleem	Aleem and Malik	2003	Mutation Research - Genetic Toxicology and Environmental Mutagenesis	Genotoxic hazards of long-term application of wastewater on agricultural soil	INCL	#AGRI	#AGRI	1	1	0	1
4484	0038647102	000184028800012	10.1016/S0167-8809(03)00121-X	Bergkvist	Bergkvist et al.	2003	Agriculture, Ecosystems and Environment	Long-term effects of sewage sludge applications on soil properties, cadmium availability and distribution in arable soil	INCL	#AGRI	#AGRI	1	1	0	1
4488	0043212173	000184074700006	10.1007/s00254-003-0777-2	Chaudhuri	Chaudhuri et al.	2003	Environmental Geology	Mobility and bioavailability of selected heavy metals in coal ash- and sewage sludge-amended acid soil	INCL	#AGRI	#AGRI	1	1	0	1
4490	0037785103	000184091300003	10.1016/S0048-9697(03)00133-5	Horn	Horn et al.	2003	Science of the Total Environment	Comparison of decision support systems for an optimised application of compost and sewage sludge on agricultural land based on heavy metal accumulation in soil	INCL	#AGRI	#AGRI	1	1	0	1
4494	0042208367	000184099800013	10.2134/jeq2003.1269	Kollmann	Kollmann et al.	2003	Journal of Environmental Quality	Effect of nonylphenol surfactants on fungi following the application of sewage sludge on agricultural soils	INCL	#AGRI	#AGRI	1	1	0	1
4515	0038721758	000184217600004	10.1016/S0167-1987(03)00084-9	Petersen	Petersen et al.	2003	Soil and Tillage Research	Recycling of sewage sludge and household compost to arable land: Fate and effects of organic contaminants, and impact on soil fertility	INCL	#AGRI	#AGRI	1	1	0	1
4534	0037677269	000184379600006	10.1016/S0269-7491(03)00148-9	Bright	Bright and Healey	2003	Environmental Pollution	Contaminant risks from biosolids land application: Contemporary organic contaminant levels in digested sewage sludge from five treatment plants in Greater Vancouver, British Columbia	INCL	#AGRI	#AGRI	1	1	0	1
4546	0042074294	000184522700014	10.1081/ESE-120021478	Selivanovskaya	Selivanovskaya et al.	2003	Journal of Environmental Science and Health - Part A Toxic/Hazardous Substances and Environmental Engineering	Use of sewage sludge compost as the restoration agent on the degraded soil of Tatarstan	INCL	#AGRI	#AGRI	1	1	0	1
4560	0038634041	000184590300010	10.1081/CSS-120023226	Ebeling	Ebeling et al.	2003	Communications in Soil Science and Plant Analysis	Phosphorus source effects on soil test phosphorus and forms of phosphorus in soil	INCL	#AGRI	#AGRI	1	1	0	1
4569	84873836352	000184645500018	10.17660/ActaHortic.2003.607.18	Stoffella	Stoffella et al.	2003	Acta Horticulturae	Compost utilization in vegetable crop production systems	INCL	#AGRI	#AGRI	1	1	0	1
4585	0037925439	000184737500004	10.2166/ws.2003.0004	Jarusutthirak	Jarusutthirak et al.	2003	Water Science and Technology: Water Supply	Potable reuse of wastewater effluent through an integrated soil aquifer treatment (SAT) - Membrane system	INCL	#AGRI	#AGRI	1	1	0	1
4588	0037925389	000184737500016	10.2166/ws.2003.0016	Wang	Wang et al.	2003	Water Science and Technology: Water Supply	Case studies on municipal wastewater reclamation and reuse in China	INCL	#AGRI	#AGRI	1	1	0	1
4589	0037587493	000184737500018	10.2166/ws.2003.0018	De Araujo	De Araujo et al.	2003	Water Science and Technology: Water Supply	Soil and water changes after sewage irrigation practice in semi-arid region of Northeast Brazil	INCL	#AGRI	#AGRI	1	1	0	1
4606	0043074791	000184878100005	10.1007/s00374-003-0633-2	Kacprzak	Kacprzak and Stańczyk-Mazanek	2003	Biology and Fertility of Soils	Changes in the structure of fungal communities of soil treated with sewage sludge	INCL	#AGRI	#AGRI	1	1	0	1
4614	85015251883	000184957200007	10.1111/j.1747-6593.2003.tb00455.x	Chambers	Chambers et al.	2003	Water and Environment Journal	Benefits of biosolids to soil quality and fertility	INCL	#AGRI	#AGRI	1	1	0	1
4623	0041353576	000185041000004	10.1016/S0961-9534(03)00038-2	Adegbidi	Adegbidi et al.	2003	Biomass and Bioenergy	Effect of organic amendments and slow-release nitrogen fertilizer on willow biomass production and soil chemical characteristics	INCL	#AGRI	#AGRI	1	1	0	1
4651	0141676016	000185230800007	10.1097/01.ss.0000090806.06903.a9	Mbila	Mbila et al.	2003	Soil Science	Morphological and chemical properties of selected sludge-amended Nigerian soils	INCL	#AGRI	#AGRI	1	1	0	1
4653	0043123203	000185241600003	10.1016/S0269-7491(03)00208-2	Cao	Cao et al.	2003	Environmental Pollution	Effects of compost and phosphate amendments on arsenic mobility in soils and arsenic uptake by the hyperaccumulator, Pteris vittata L.	INCL	#AGRI	#AGRI	1	1	0	1
4660	0042905745	000185292800004	10.2166/wst.2003.0006	Kvarnström	Kvarnström et al.	2003	Water Science and Technology	Recycling of wastewater-derived phosphorus in Swedish agriculture - A proposal	INCL	#AGRI	#AGRI	1	1	0	1
4663	0041402643	000185292800007	10.2166/wst.2003.0013	Lienert	Lienert et al.	2003	Water Science and Technology	How farmers in Switzerland perceive fertilizers from recycled anthropogenic nutrients (urine)	INCL	#USER	#USER	1	1	0	1
4664	0041402644	000185292800008	10.2166/wst.2003.0015	Pahl-Wostl	Pahl-Wostl et al.	2003	Water Science and Technology	Investigating consumer attitudes towards the new technology of urine separation	INCL	#USER	#USER	1	1	0	1
4666	0042905744	000185292800010	10.2166/wst.2003.0021	Hao	Hao and Van Loosdrecht	2003	Water Science and Technology	A proposed sustainable BNR plant with the emphasis on recovery of COD and phospate	INCL	#TECH	#TECH	1	1	0	1
4670	0042905743	000185292800016	10.2166/wst.2003.0034	Tawfik	Tawfik et al.	2003	Water Science and Technology	Treatment of domestic sewage in a combined UASB/RBC system. Process optimization for irrigation purposes	INCL	#AGRI	#AGRI	1	1	0	1
4672	0041402640	000185292800021	10.2166/wst.2003.0045	Yoshino	Yoshino et al.	2003	Water Science and Technology	Removal and recovery of phosphate and ammonium as struvite from supernatant in anaerobic digestion	INCL	#TECH	#TECH	1	1	0	1
4673	0042061399	000185292800022	10.2166/wst.2003.0048	Petruzzelli	Petruzzelli et al.	2003	Water Science and Technology	A new phosphate-selective sorbent for the Rem Nut® process. Laboratory investigation and field experience at a medium a wastewater treatment plant	INCL	#TECH	#TECH	1	1	0	1
4674	0042905741	000185292800023	10.2166/wst.2003.0050	Stendahl	Stendahl and Jäfverström	2003	Water Science and Technology	Phosphate recovery from sewage sludge in combination with supercritical water oxidation	INCL	#TECH	#TECH	1	1	0	2
4678	0037508870	000185326200006	10.1897/1551-5028(2003)022<0718:DONISS>2.0.CO;2	Mortensen	Mortensen and Kure	2003	Environmental Toxicology and Chemistry	Degradation of nonylphenol in spiked soils and in soils treated with organic waste products	INCL	#AGRI	#AGRI	1	1	0	1
4685	0142126303	000185401400002	10.1002/ceat.200301813	Ferrasse	Ferrasse et al.	2003	Chemical Engineering and Technology	Thermal gasification: A feasible solution for sewage sludge valorisation?	INCL	#TECH	#TECH	1	1	0	1
4686	0037991784	000185409500032	10.2134/jeq2003.1851	Wang	Wang et al.	2003	Journal of Environmental Quality	Biosolids-derived nitrogen mineralization and transformation in forest soils	INCL	#AGRI	#AGRI	1	1	0	1
4688	0141767154	000185409500035	10.2134/jeq2003.1873	Shober	Shober et al.	2003	Journal of Environmental Quality	On-farm assessment of biosolids effects on soil and crop tissue quality	INCL	#AGRI	#AGRI	1	1	0	1
4707	0141509911	000185542300039	10.1081/ESE-120023446	Seyhan	Seyhan and Erdincler	2003	Journal of Environmental Science and Health - Part A Toxic/Hazardous Substances and Environmental Engineering	Plant availability of heavy metals and phosphorus in the agricultural reuse of biological sludges	INCL	#AGRI	#AGRI	1	1	0	1
4710	0141496478	000185579600009	10.2166/wst.2003.0160	Zhou	Zhou and Mavinic	2003	Water Science and Technology	Pollution reduction at wastewater treatment facilities through thermophilic sludge digestion	INCL	#TECH	#TECH	1	1	0	1
4713	0141726783	000185585500026	10.2134/agronj2003.1288	Barbarick	Barbarick and Ippolito	2003	Agronomy Journal	Termination of Sewage Biosolids Application Affects Wheat Yield and Other Agronomic Characteristics	INCL	#AGRI	#AGRI	1	1	0	1
4724	0041881984	000185639500025	10.2166/ws.2003.0065	Papadopoulos	Papadopoulos and Savvides	2003	Water Science and Technology: Water Supply	Optimisation of the use of nitrogen in the treated wastewater reused for irrigation	INCL	#AGRI	#AGRI	1	1	0	1
4725	0041881982	000185639500026	10.2166/ws.2003.0066	Tsadilas	Tsadilas and Vakalis	2003	Water Science and Technology: Water Supply	Economic benefit from irrigation of cotton and corn with treated wastewater	INCL	#AGRI	#AGRI	1	1	0	1
4735	0141682218	000185684200007	10.1016/S0929-1393(03)00087-8	Petersen	Petersen et al.	2003	Applied Soil Ecology	Dynamics and plant uptake of nitrogen and phosphorus in soil amended with sewage sludge	INCL	#AGRI	#AGRI	1	1	0	1
4737	0141889794	000185692800001	10.1046/j.1365-2494.2003.00365.x	Hillman	Hillman et al.	2003	Grass and Forage Science	Recycling of sewage sludge to grassland: A review of the legislation to control of the localization and accumulation of potential toxic metals in grazing systems	INCL	#AGRI	#AGRI	1	1	1	1
4768	0141794143	000185983700017	10.2166/wst.2003.0235	Kujawa-Roeleveld	Kujawa-Roeleveld et al.	2003	Water Science and Technology	Co-digestion of concentrated black water and kicthen refuse in an accumulation system within the DESAR (decentralized sanitation and reuse) concept	INCL	#TECH	#TECH	1	1	0	1
4792	0041910050	000186218300008	10.1016/S0961-9534(03)00056-4	Adegbidi	Adegbidi and Briggs	2003	Biomass and Bioenergy	Nitrogen mineralization of sewage sludge and composted poultry manure applied to willow in a greenhouse experiment	INCL	#AGRI	#AGRI	1	1	0	1
4795	0141871948	000186219000011	10.1016/j.pce.2003.08.029	Madyiwa	Madyiwa et al.	2003	Physics and Chemistry of the Earth	Greenhouse studies on the phyto-extraction capacity of Cynodon nlemfuensis for lead and cadmium under irrigation with treated wastewater	INCL	#AGRI	#AGRI	1	1	0	1
4832	0242667685	000186574700002	10.2134/jeq2003.1955	Shober	Shober and Sims	2003	Journal of Environmental Quality	Phosphorus Restrictions for Land Application of Biosolids: Current Status and Future Trends	INCL	#AGRI	#AGRI	1	1	0	1
4841	0242558347	000186606700003	10.1177/0734242X0302100503	Wang	Wang et al.	2003	Waste Management and Research	Intensive aerobic bioconversion of sewage sludge and food waste into fertiliser	INCL	#TECH	#TECH	1	1	0	1
4881	0344629742	000186880800023	10.1021/jf034435s	Navarro	Navarro et al.	2003	Journal of Agricultural and Food Chemistry	Persistence of Simazine and Terbuthylazine in a Semiarid Soil after Organic Amendment with Urban Sewage Sludge	INCL	#AGRI	#AGRI	1	1	0	1
4882	0344152900	000186886900011	NULL	Bozkurt	Bozkurt and Cimrin	2003	Fresenius Environmental Bulletin	The effects of sewage sludge applications on nutrient and heavy metal concentration in a calcareous soil	INCL	#AGRI	#AGRI	1	1	0	1
4888	0346040089	000186953700012	10.1007/s00254-003-0864-4	Chaudhuri	Chaudhuri et al.	2003	Environmental Geology	Relationship of chemical fractions of heavy metals with microbial and enzyme activities in sludge and ash-amended acid lateritic soil from India	INCL	#AGRI	#AGRI	1	1	0	1
4902	0346154943	000187158600033	10.1205/026387603770866498	Montastruc	Montastruc et al.	2003	Chemical Engineering Research and Design	A general framework for pellet reactor modelling: Application to P-recovery	INCL	#TECH	#TECH	1	1	0	1
4912	0347517457	000187255300004	10.1002/ldr.580	Ojeda	Ojeda et al.	2003	Land Degradation and Development	Runoff and losses by erosion in soils amended with sewage sludge	INCL	#AGRI	#AGRI	0	1	0	1
4917	0345832250	000187360800001	NULL	Yadav	Yadav et al.	2003	Indian Journal of Agricultural Sciences	Potentials and hazards associated with sewage irrigation in Haryana	INCL	#AGRI	#AGRI	1	1	0	1
4956	0742271695	000187674900002	10.1016/S0160-4120(03)00052-7	Su	Su and Wong	2004	Environment International	Chemical speciation and phytoavailability of Zn, Cu, Ni and Cd in soil amended with fly ash-stabilized sewage sludge	INCL	#AGRI	#AGRI	1	1	0	1
4957	0742323871	000187675000009	10.1016/S0160-4120(03)00119-3	Manios	Manios	2004	Environment International	The composting potential of different organic solid wastes: Experience from the island of Crete	INCL	#PROD	#PROD	1	1	0	1
4962	0346970924	000187729900002	10.1016/S0921-3449(03)00022-3	Cheeseman	Cheeseman et al.	2003	Resources, Conservation and Recycling	Properties, microstructure and leaching of sintered sewage sludge ash	INCL	#PROD	#PROD	1	1	0	1
4971	0042285860	000187802100003	10.1016/S1093-0191(02)00139-9	Merrington	Merrington et al.	2003	Advances in Environmental Research	The influence of sewage sludge properties on sludge-borne metal availability	INCL	#AGRI	#AGRI	0	1	0	1
4972	0037931818	000187802100007	10.1016/S1093-0191(02)00137-5	Sajwan	Sajwan et al.	2003	Advances in Environmental Research	Assessing the feasibility of land application of fly ash, sewage sludge and their mixtures	INCL	#AGRI	#AGRI	1	1	0	1
4986	0242507830	000188053400009	10.1016/S0734-9750(03)00130-7	Olguín	Olguín	2003	Biotechnology Advances	Phycoremediation: Key issues for cost-effective nutrient removal processes	INCL	#TECH	#TECH	1	1	0	1
4997	0346008010	000188094900018	10.2166/wst.2004.0823	Gajurel	Gajurel et al.	2004	Water Science and Technology	Pre-treatment of domestic wastewater with pre-composting tanks: Evaluation of existing systems	INCL	#TECH	#TECH	1	1	0	1
5001	1642496806	000188121000004	10.1093/wjaf/19.1.34	Sonne	Sonne et al.	2004	Western Journal of Applied Forestry	Log and lumber grades and value from a Douglas-fir stand 20 years after thinning and biosolids fertilization	INCL	#AGRI	#AGRI	1	1	0	1
5002	0344877480	000188123900009	10.1016/j.fuel.2003.08.006	Leckner	Leckner et al.	2004	Fuel	Gaseous emissions from co-combustion of sewage sludge and coal/wood in a fluidized bed	INCL	#TECH	#TECH	1	1	0	1
5012	0742306772	000188293500009	10.1016/S0045-6535(03)00252-2	Mininni	Mininni et al.	2004	Chemosphere	Dioxins and furans formation in pilot incineration tests of sewage sludge spiked with organic chlorine	INCL	#TECH	#TECH	1	1	0	1
5014	1542319944	000188366300024	10.1021/jf0303870	Quintana	Quintana et al.	2004	Journal of Agricultural and Food Chemistry	Use of a Byproduct of Magnesium Oxide Production to Precipitate Phosphorus and Nitrogen as Struvite from Wastewater Treatment Liquors	INCL	#TECH	#TECH	1	1	0	1
5016	0142226910	000188394600009	10.1016/S0960-8524(03)00170-6	Grigatti	Grigatti et al.	2004	Bioresource Technology	Evolution of organic matter from sewage sludge and garden trimming during composting	INCL	#TECH	#TECH	1	1	0	1
5030	0346670216	000188497600021	10.2136/sssaj2004.1620	Cogger	Cogger et al.	2004	Soil Science Society of America Journal	Biosolids Processing Effects on First- and Second-Year Available Nitrogen	INCL	#AGRI	#AGRI	1	1	0	1
5033	0842348949	000188531100018	10.1007/s00128-003-8984-9	García-Agustín	García-Agustín et al.	2004	Bulletin of Environmental Contamination and Toxicology	Aquifer Contamination by Nitrogen after Sewage Sludge Fertilization	INCL	#AGRI	#AGRI	1	1	0	1
5076	84872540027	000188827900026	10.17660/ActaHortic.2003.627.26	Melo	Melo et al.	2003	Acta Horticulturae	Heavy metal nutrients in tomato plants cultivated in soil amended with biosolid composts	INCL	#AGRI	#AGRI	1	1	0	1
5078	1342333332	000188843900009	10.1080/00380768.2004.10408454	Yamamura	Yamamura et al.	2004	Soil Science and Plant Nutrition	Possibility of rhizosphere regulation using acid phosphatase and organic acid for recycling phosphorus in sewage sludge	INCL	#AGRI	#AGRI	1	1	0	1
5087	1242299099	000188962000006	NULL	Ozdemir	Ozdemir et al.	2004	Fresenius Environmental Bulletin	Recycling of MSW compost and sewage sludge as growing substrate for ornamental potted plants	INCL	#AGRI	#AGRI	1	1	0	1
5088	1242300255	000188971000026	10.1016/j.foreco.2003.09.003	Kimberley	Kimberley et al.	2004	Forest Ecology and Management	Economic analysis of growth response from a pine plantation forest applied with biosolids	INCL	#AGRI	#AGRI	1	1	0	1
5090	0242691707	000188981700001	10.1016/S0960-8524(03)00206-2	Rate	Rate et al.	2004	Bioresource Technology	Application of biosolids in mineral sands mine rehabilitation: Use of stockpiled topsoil decreases trace element uptake by plants	INCL	#AGRI	#AGRI	1	1	0	1
5103	1842537986	000189090000002	NULL	Brogowski	Brogowski and Renman	2004	Polish Journal of Environmental Studies	Characterization of Opoka as a basis for its use in wastewater treatment	INCL	#TECH	#TECH	1	1	0	1
5112	1042280911	000189149800026	10.1289/ehp.6207	Gattie	Gattie and Lewis	2004	Environmental Health Perspectives	A high-level disinfection standard for land-applied sewage sludges (biosolids)	INCL	#AGRI	#AGRI	1	1	0	1
5126	1942506487	000189259100005	10.1139/w03-102	Islam	Islam et al.	2004	Canadian Journal of Microbiology	Wastewater-grown duckweed may be safely used as fish feed	INCL	#AGRI	#AGRI	1	1	0	1
5130	1542287991	000189279300012	10.1081/PFC-120027446	Liu	Liu et al.	2004	Journal of Environmental Science and Health - Part B Pesticides, Food Contaminants, and Agricultural Wastes	Examining Farmland Applications of Composted Biosolid Wastes Depending on Nutrient Balance in Soils	INCL	#AGRI	#AGRI	1	1	0	1
5131	1542287985	000189279300016	10.1081/PFC-120027450	Zinati	Zinati et al.	2004	Journal of Environmental Science and Health - Part B Pesticides, Food Contaminants, and Agricultural Wastes	Distribution and Fractionation of Phosphorus, Cadmium, Nickel, and Lead in Calcareous Soils Amended with Composts	INCL	#AGRI	#AGRI	1	1	0	1
5136	1542288052	000189352000003	10.1081/ESE-120027525	Ghosn	Ghosn and Al-Muzaini	2004	Journal of Environmental Science and Health - Part A Toxic/Hazardous Substances and Environmental Engineering	Changes in the Environmental Parameters of Treated Wastewater in Soils	INCL	#AGRI	#AGRI	1	1	0	1
5171	33644746923	000207050500010	10.1071/EN04056	Oliver	Oliver et al.	2004	Environmental Chemistry	Australian biosolids: Characterization and determination of available copper	INCL	#PROD	#PROD	1	1	0	1
5172	19944374520	000207065500019	10.1590/S1517-83822003000500019	Vieira	Vieira and De Souza Silva	2003	Brazilian Journal of Microbiology	Soil amendment with sewage sludge and its impact on soil microflora	INCL	#AGRI	#AGRI	1	1	0	1
5182	0025693118	000207576600002	10.1080/15324989009381228	Fresquez	Fresquez and Dennis	1990	Arid Soil Research and Rehabilitation	Composition of fungal groups associated with sewage sludge amended grassland soils	INCL	#AGRI	#AGRI	1	1	0	1
5190	14744273178	000207724500002	10.17221/3550-pse	Vácha	Vácha et al.	2005	Plant, Soil and Environment	The application of sludge on agriculturally used soils and the problem of persistent organic pollutants	INCL	#AGRI	#AGRI	1	1	0	1
5193	33748120523	000207726300004	10.17221/3453-pse	Vácha	Vácha et al.	2006	Plant, Soil and Environment	Recommended maximum contents of persistent organic pollutants in sewage sludge for application on agricultural soils	INCL	#AGRI	#AGRI	1	1	0	1
5268	84858335060	000209030900003	10.2166/wrd.2011.036	Aguilar	Aguilar	2011	Journal of Water Reuse and Desalination	Fertilizer NPK from human urine and olive oil mill wastewaters	INCL	#TECH	#TECH	1	1	0	2
5269	84886301740	000209030900006	10.2166/wrd.2011.056	Saba	Saba et al.	2011	Journal of Water Reuse and Desalination	Reuse of treated wastewater using sequencing batch bioreactor for the improvement of wheat growth	INCL	#AGRI	#AGRI	1	1	0	1
5281	84937574035	000209087700013	10.3390/min2040473	Navarro	Navarro	2012	Minerals	Effect of sludge amendment on remediation of metal contaminated soils	INCL	#AGRI	#AGRI	1	1	0	1
5286	79952362528	000209196400002	10.1007/s12649-010-9038-2	Grigiante	Grigiante et al.	2010	Waste and Biomass Valorization	Pyrolysis analysis and solid residue stabilization of polymers, waste tyres, spruce sawdust and sewage sludge	INCL	#TECH	#TECH	0	1	0	1
5299	84891384957	000209197500025	10.1007/s12649-012-9194-7	Couto	Couto et al.	2013	Waste and Biomass Valorization	Phosphorus recovery from a water reservoir-potential of nanofiltration coupled to electrodialytic process	INCL	#TECH	#TECH	0	1	0	2
5300	84891472011	000209197600016	10.1007/s12649-012-9162-2	Pradel	Pradel et al.	2013	Waste and Biomass Valorization	Valorization of organic wastes through agricultural fertilization: Coupling models to assess the effects of spreader performances on nitrogenous emissions and related environmental impacts	INCL	#AGRI	#AGRI	1	1	0	1
5316	84937552209	000211675200026	NULL	Gour	Gour et al.	2015	Indian Journal of Agronomy	Effect of organic and inorganic sources of plant nutrients on growth and yield of rice (Oryza sativa) and soil fertility	INCL	#AGRI	#AGRI	1	1	0	1
5341	1342347852	000220036100024	10.2166/wst.2004.0118	Parsons	Parsons and Doyle	2004	Water Science and Technology	Struvite scale formation and control	INCL	#TECH	#TECH	0	1	0	1
5349	1842577579	000220093300009	10.1023/B:FRES.0000019046.10885.ee	Rodhe	Rodhe et al.	2004	Nutrient Cycling in Agroecosystems	Ammonia emissions after application of human urine to a clay soil for barley growth	INCL	#AGRI	#AGRI	1	1	0	1
5359	1542375974	000220130900012	10.1080/09593330409355443b	Ban	Ban and Dave	2004	Environmental Technology (United Kingdom)	Laboratory studies on recovery of n and p from human urine through struvite crystallisation and zeolite adsorption	INCL	#TECH	#TECH	1	1	0	2
5362	1042280368	000220147800008	10.1080/09593330309385697	Liu	Liu et al.	2003	Environmental Technology (United Kingdom)	Distributions of iron, manganese, copper and zinc in various composts and amended soils	INCL	#AGRI	#AGRI	1	1	0	1
5363	1042268907	000220147800012	10.1080/09593330309385701	Villar	Villar and Garcia	2003	Environmental Technology (United Kingdom)	Assessment of anaerobic sewage sludge quality for agricultural application after metal bioleaching	INCL	#PROD	#PROD	1	1	0	1
5377	9644255857	000220262700002	10.1139/S03-050	Wu	Wu and Bishop	2004	Journal of Environmental Engineering and Science	Enhancing struvite crystallization from anaerobic supernatant	INCL	#TECH	#TECH	1	1	0	1
5380	1642299059	000220292800007	10.2134/jeq2004.4960	Weggler	Weggler et al.	2004	Journal of Environmental Quality	Effect of Chloride in Soil Solution on the Plant Availability of Biosolid-Borne Cadmium	INCL	#AGRI	#AGRI	1	1	0	1
5385	1642268334	000220292800024	10.2134/jeq2004.6450	Easton	Easton and Petrovic	2004	Journal of Environmental Quality	Fertilizer Source Effect on Ground and Surface Water Quality in Drainage from Turfgrass	INCL	#AGRI	#AGRI	1	1	0	1
5386	1642290957	000220292800030	10.2134/jeq2004.7030	O'Connor	O'Connor et al.	2004	Journal of Environmental Quality	Phytoavailability of Biosolids Phosphorus	INCL	#AGRI	#AGRI	1	1	0	1
5390	1642414394	000220314200003	10.1097/01.ss.0000122525.03492.fe	Barbarick	Barbarick et al.	2004	Soil Science	Biosolids effects on microbial activity in shrubland and grassland soils	INCL	#AGRI	#AGRI	1	1	0	1
5394	1242299553	000220330200003	10.1016/j.biombioe.2003.08.009	Dimitriou	Dimitriou and Aronsson	2004	Biomass and Bioenergy	Nitrogen leaching from short-rotation willow coppice after intensive irrigation with wastewater	INCL	#AGRI	#AGRI	1	1	0	1
5412	1842787075	000220484600008	10.1080/1065657X.2004.10702157	Borden	Borden et al.	2004	Compost Science and Utilization	Residential assessment and perception toward biosolids compost use in an urban setting	INCL	#PROD	#PROD	1	1	0	1
5413	1842787071	000220484600010	10.1080/1065657X.2004.10702159	Bañuelos	Bañuelos et al.	2004	Compost Science and Utilization	Utilization of biosolids as a fertilizer for canola	INCL	#AGRI	#AGRI	1	1	0	1
5421	2042508373	000220529600014	10.1039/b313272b	Ahumada	Ahumada et al.	2004	Journal of Environmental Monitoring	Use of sequential extraction to assess the influence of sewage sludge amendment on metal mobility in Chilean soils	INCL	#AGRI	#AGRI	1	1	0	1
5436	1842457606	000220649700016	10.1081/CSS-120029729	McBride	McBride and Cherney	2004	Communications in Soil Science and Plant Analysis	Molybdenum, Sulfur, and Other Trace Elements in Farm Soils and Forages after Sewage Sludge Application	INCL	#AGRI	#AGRI	1	1	0	1
5445	1842420326	000220706800041	10.2166/wst.2004.0273	Gulyas	Gulyas et al.	2004	Water Science and Technology	Screening of chemical oxidation processes and other methods for decolorization of urine for its re-use as toilet-flush liquid in ecological sanitation systems	INCL	#TECH	#TECH	1	1	0	1
5482	2342450594	000221004400011	10.1002/jpln.200321263	Kizilkaya	Kizilkaya and Hepşen	2004	Journal of Plant Nutrition and Soil Science	Effect of biosolid amendment on enzyme activities in earthworm (Lumbricus terrestris) casts	INCL	#AGRI	#AGRI	1	1	0	1
5490	1842665782	000221096900002	10.1016/j.wasman.2003.08.006	Sánchez-Monedero	Sánchez-Monedero et al.	2004	Waste Management	Land application of biosolids. Soil response to different stabilization degree of the treated organic matter	INCL	#AGRI	#AGRI	1	1	0	1
5508	1842786772	000221190900017	10.1016/j.scitotenv.2003.11.001	Wong	Wong et al.	2004	Science of the Total Environment	Alkaline biosolids and EDTA for phytoremediation of an acidic loamy soil spiked with cadmium	INCL	#AGRI	#AGRI	1	1	0	1
5510	2342425150	000221197000003	10.1007/s00374-003-0709-z	García-Gil	García-Gil et al.	2004	Biology and Fertility of Soils	Effects of sewage sludge amendment on humic acids and microbiological properties of a semiarid Mediterranean soil	INCL	#AGRI	#AGRI	1	1	0	1
5514	1942486268	000221204500001	10.1016/j.watres.2004.01.023	Asano	Asano and Cotruvo	2004	Water Research	Groundwater recharge with reclaimed municipal wastewater: Health and regulatory considerations	INCL	#AGRI	#AGRI	1	1	1	1
5519	33746377933	000221262700008	10.1080/09064710410030221	Türkmen	Türkmen et al.	2004	Acta Agriculturae Scandinavica Section B: Soil and Plant Science	Sewage sludge as a substitute for mineral fertilization of spinach (Spinacia oleraceae L.) at two growing periods	INCL	#AGRI	#AGRI	1	1	0	1
5521	3242773869	000221290800005	10.2175/106143004X141645	Brandt	Brandt et al.	2004	Water Environment Research	Water-extractable phosphorus in biosolids: Implications for land-based recycling	INCL	#AGRI	#AGRI	1	1	0	1
5539	3843077291	000221445600004	10.1007/s00374-004-0746-2	Zaman	Zaman et al.	2004	Biology and Fertility of Soils	O production and soil microbiological properties as affected by long-term applications of sewage sludge composts	INCL	#AGRI	#AGRI	1	1	0	1
5551	2442637621	000221502800037	10.1021/es034896u	Fullana	Fullana et al.	2004	Environmental Science and Technology	Formation and destruction of chlorinated pollutants during sewage sludge incineration	INCL	#TECH	#TECH	1	1	0	1
5554	2442716427	000221509200032	NULL	Cavaleri	Cavaleri et al.	2004	Journal of Environmental Quality	Hybrid poplar and forest soil response to municipal and industrial by products: A greenhouse study	INCL	#AGRI	#AGRI	1	1	0	1
5579	2542470825	000221734600013	10.1007/s00254-004-0961-z	Ghosh	Ghosh and Bhattacharyya	2004	Environmental Geology	Arsenate sorption by reduced and reoxidised rice soils under the influence of organic matter amendments	INCL	#AGRI	#AGRI	1	1	0	1
5582	2942580715	000221753100001	NULL	Oleszczuk	Oleszczuk and Baran	2004	Polish Journal of Environmental Studies	Preliminary investigation for forecasting the content of polycyclic aromatic hydrocarbons after soil fertilization with sewage sludge	INCL	#AGRI	#AGRI	1	1	0	1
5595	3042614144	000221815500006	10.1002/tox.20014	Lorenzen	Lorenzen et al.	2004	Environmental Toxicology	Survey of hormone activities in municipal biosolids and animal manures	INCL	#PROD	#PROD	1	1	0	1
5602	3042639389	000221872700017	10.1111/j.1061-2971.2004.00310.x	Moreno-Peñaranda	Moreno-Peñaranda et al.	2004	Restoration Ecology	Effects of sewage sludge on plant community composition in restored limestone quarries	INCL	#AGRI	#AGRI	1	1	0	1
5640	2542574765	000222155200018	10.1016/S0048-9697(03)00166-9	Merrington	Merrington and Smernik	2004	Science of the Total Environment	Cadmium sorption in biosolids amended soils: Results from a field trial	INCL	#AGRI	#AGRI	1	1	0	1
5647	3042517852	000222197100006	10.1081/CSS-120038555	Sarkar	Sarkar and O'Connor	2004	Communications in Soil Science and Plant Analysis	Plant and soil responses to biosolids-phosphorus in two Florida soils with high phosphorus content	INCL	#AGRI	#AGRI	1	1	0	1
5663	3142728769	000222315800004	10.1289/ehp.6802	Rideout	Rideout and Teschke	2004	Environmental Health Perspectives	Potential for increased human foodborne exposure to PCDD/F when recycling sewage sludge on agricultural land	INCL	#AGRI	#AGRI	1	1	1	1
5669	33749356884	000222371800047	10.17660/ActaHortic.2004.633.47	Segura	Segura et al.	2004	Acta Horticulturae	Response of greenhouse melon and tomato crops to wastewater fertirrigation	INCL	#AGRI	#AGRI	1	1	0	1
5680	3042813609	000222401500027	10.2166/wst.2004.0569	Rosenfeld	Rosenfeld and Suffet	2004	Water Science and Technology	Understanding odorants associated with compost, biomass facilities, and the land application of biosolids	INCL	#AGRI	#AGRI	1	1	0	1
5695	9744262491	000222525000003	10.1139/S03-082	Adnan	Adnan et al.	2004	Journal of Environmental Engineering and Science	Preliminary investigation into factors affecting controlled struvite crystallization at the bench scale	INCL	#TECH	#TECH	0	1	0	1
5696	3142700877	000222540500007	10.1081/PLN-120038546	Bertoncini	Bertoncini et al.	2004	Journal of Plant Nutrition	Sugarcane yield and heavy metal availability in two biosolid-amended oxisols	INCL	#AGRI	#AGRI	1	1	0	1
5705	3142719127	000222612400035	10.2136/sssaj2004.1421	Siddique	Siddique and Robinson	2004	Soil Science Society of America Journal	Differences in phosphorus retention and release in soils amended with animal manures and sewage sludge	INCL	#AGRI	#AGRI	1	1	0	1
5707	3242715833	000222613300007	10.1299/jsmeb.47.186	Suzuki	Suzuki et al.	2004	JSME International Journal, Series B: Fluids and Thermal Engineering	Pressurized fluidized bed combustion of sewage sludge (Energy recovering from sewage sludge by power generation system	INCL	#TECH	#TECH	1	1	0	1
5713	3042558521	000222647300017	10.1016/j.watres.2004.03.037	Lubello	Lubello et al.	2004	Water Research	Municipal-treated wastewater reuse for plant nurseries irrigation	INCL	#AGRI	#AGRI	1	1	0	1
5726	3242755991	000222768400003	10.2166/wst.2004.0600	Dentel	Dentel	2004	Water Science and Technology	Contaminants in sludge: Implications for management policies and land application	INCL	#AGRI	#AGRI	1	1	0	1
5729	3242749920	000222768400018	10.2166/wst.2004.0631	Wang	Wang et al.	2004	Water Science and Technology	Biotechnology of intensive aerobic conversion of sewage sludge and food waste into fertilizer	INCL	#TECH	#TECH	1	1	0	1
5736	3242749916	000222768400029	10.2166/wst.2004.0652	Stendahl	Stendahl and Jäfverström	2004	Water Science and Technology	Recycling of sludge with the Aqua Reci process	INCL	#TECH	#TECH	1	1	0	1
5742	3142605706	000222833400003	10.1016/j.agwat.2004.03.005	Capra	Capra and Scicolone	2004	Agricultural Water Management	Emitter and filter tests for wastewater reuse by drip irrigation	INCL	#AGRI	#AGRI	1	1	0	1
5747	3242785608	000222855900012	10.2134/jeq2004.1288	Scheckel	Scheckel and Ryan	2004	Journal of Environmental Quality	Spectroscopic speciation and quantification of lead in phosphate-amended soils	INCL	#AGRI	#AGRI	1	1	0	1
5748	3242792512	000222855900035	10.2134/jeq2004.1509	Lynch	Lynch et al.	2004	Journal of Environmental Quality	Nitrogen availability from composts for humid region perennial grass and legume-grass forage production	INCL	#AGRI	#AGRI	1	1	0	1
5750	3242787974	000222855900042	10.2134/jeq2004.1568	Xia	Xia and Jeong	2004	Journal of Environmental Quality	Photodegradation of the endocrine-disrupting chemical 4-nonylphenol in biosolids applied to soil	INCL	#AGRI	#AGRI	1	1	0	1
5751	2942679390	000222869100012	10.1016/j.fuel.2004.01.014	Åmand	Åmand and Leckner	2004	Fuel	Metal emissions from co-combustion of sewage sludge and coal/wood in fluidized bed	INCL	#TECH	#TECH	1	1	0	1
5761	2942701932	000222958700004	10.1016/j.scitotenv.2004.02.010	Laos	Laos et al.	2004	Science of the Total Environment	Factors related to the attraction of flies at a biosolids composting facility (Bariloche, Argentina)	INCL	#TECH	#TECH	1	1	0	1
5776	4043110556	000223093400007	10.1023/B:WATE.0000036800.20599.46	Akiyama	Akiyama et al.	2004	Water, Air, and Soil Pollution	emissions from soil after the application of organic fertilizers, urea and water	INCL	#AGRI	#AGRI	1	1	0	1
5778	3042636511	000223144100015	10.1016/j.reactfunctpolym.2004.02.019	Mijangos	Mijangos et al.	2004	Reactive and Functional Polymers	Synthesis of struvite by ion exchange isothermal supersaturation technique	INCL	#TECH	#TECH	1	1	0	1
5779	3042643075	000223144100019	10.1016/j.reactfunctpolym.2004.02.023	Petruzzelli	Petruzzelli et al.	2004	Reactive and Functional Polymers	process: Field experience at Massafra Wastewater Treatment Plant	INCL	#TECH	#TECH	1	1	0	1
5785	3242675807	000223209100010	10.1016/j.chemosphere.2004.05.024	Su	Su et al.	2004	Chemosphere	Implications of rhizospheric heavy metals and nutrients for the growth of alfalfa in sludge amended soil	INCL	#AGRI	#AGRI	1	1	0	1
5798	4344645864	000223258800003	10.2166/wst.2004.0003	Brooks	Brooks et al.	2004	Water Science and Technology	Bioaerosols from the land application of biosolids in the desert southwest USA	INCL	#AGRI	#AGRI	1	1	0	1
5799	3242715821	000223261800006	10.1016/j.ecoleng.2004.04.002	Kizilkaya	Kizilkaya	2004	Ecological Engineering	Cu and Zn accumulation in earthworm Lumbricus terrestris L. in sewage sludge amended soil and fractions of Cu and Zn in casts and surrounding soil	INCL	#AGRI	#AGRI	1	1	0	1
5804	4644335385	000223334300006	10.1139/X04-035	Minor	Minor and Norton	2004	Canadian Journal of Forest Research	Effects of soil amendments on assemblages of soil mites (Acari: Oribatida, Mesostigmata) in short-rotation willow plantings in central New York	INCL	#AGRI	#AGRI	1	1	0	1
5805	4644292833	000223334300012	10.1139/X04-039	Kelty	Kelty et al.	2004	Canadian Journal of Forest Research	Nitrogen dynamics and red pine growth following application of pelletized biosolids in Massachusetts, USA	INCL	#AGRI	#AGRI	1	1	0	1
5811	4444284883	000223394900008	10.2166/wst.2004.0085	Cornel	Cornel and Weber	2004	Water Science and Technology	Water reuse for irrigation from waste water treatment plants with seasonal varied operation modes	INCL	#AGRI	#AGRI	1	1	0	1
5812	4444308335	000223394900011	10.2166/wst.2004.0091	Gori	Gori et al.	2004	Water Science and Technology	Reclaimed municipal wastewater as source of water and nutrients for plant nurseries	INCL	#AGRI	#AGRI	1	1	0	1
5826	4444285723	000223394900040	10.2166/wst.2004.0144	Platzer	Platzer et al.	2004	Water Science and Technology	The reuse of treated wastewater for agricultural purposes in Nicaragua; Central America	INCL	#AGRI	#AGRI	1	1	0	1
5838	7444271519	000223515100028	NULL	Navarro-Pedreño	Navarro-Pedreño et al.	2004	Geo-Environment: Monitoring and Remedation of the Geological Environment	Risk areas in the application of sewage sludge on degraded soils in the province of Alicante (Spain)	INCL	#AGRI	#AGRI	1	1	0	1
5847	3242808327	000223569300002	10.1016/S1389-1723(04)70219-4	Takiguchi	Takiguchi et al.	2004	Journal of Bioscience and Bioengineering	A laboratory-scale test of anaerobic digestion and methane production after phosphorus recovery from waste activated sludge	INCL	#TECH	#TECH	1	1	0	1
5857	4544367595	000223607600015	10.1111/j.1752-1688.2004.tb01064.x	Richards	Richards et al.	2004	Journal of the American Water Resources Association	Environmental impacts of applying manure, fertilizer, and sewage biosolids on a dairy farm	INCL	#AGRI	#AGRI	1	1	0	1
5865	4444258308	000223687800018	NULL	Chen	Chen et al.	2004	Journal of Environmental Sciences	Effect of substrate concentration on the bioleaching of heavy metals from sewage sludge	INCL	#AGRI	#AGRI	1	1	0	1
5867	70449716375	000223697400034	10.17660/ActaHortic.2004.638.34	Cintra	Cintra et al.	2004	Acta Horticulturae	Non-nutrient heavy metals in tomato plants cultivated in soil amended with biosolid and sugar-cane bagasse compost	INCL	#AGRI	#AGRI	1	1	0	1
5900	3342997657	000223850800008	10.1023/B:PLSO.0000037031.21561.34	McBride	McBride et al.	2004	Plant and Soil	Bioavailability and crop uptake of trace elements in soil columns amended with sewage sludge products	INCL	#AGRI	#AGRI	1	1	0	1
5916	5344251737	000223998100005	10.1080/15324980490497465	Mata-González	Mata-González et al.	2004	Arid Land Research and Management	Nitrogen in desert grasses as affected by biosolids, their time of application, and soil water content	INCL	#AGRI	#AGRI	1	1	0	1
5935	4143089208	000224190200012	10.1016/j.cep.2003.12.002	Montastruc	Montastruc et al.	2004	Chemical Engineering and Processing: Process Intensification	Use of genetic algorithms and gradient based optimization techniques for calcium phosphate precipitation	INCL	#TECH	#TECH	1	1	0	1
5950	4444357439	000224307600010	10.1016/j.scitotenv.2004.04.012	Erhard	Erhard and Rhind	2004	Science of the Total Environment	Prenatal and postnatal exposure to environmental pollutants in sewage sludge alters emotional reactivity and exploratory behaviour in sheep	INCL	#AGRI	#AGRI	1	1	0	1
5982	8744310767	000224612600001	10.1007/s00374-004-0763-1	Pascual	Pascual et al.	2004	Biology and Fertility of Soils	Plant availability of heavy metals in a soil amended with a high dose of sewage sludge under drought conditions	INCL	#AGRI	#AGRI	1	1	0	1
5983	8744283803	000224612600008	10.1007/s00374-004-0787-6	Speir	Speir et al.	2004	Biology and Fertility of Soils	Composted biosolids enhance fertility of a sandy loam soil under dairy pasture	INCL	#AGRI	#AGRI	1	1	0	1
5990	7944224634	000224653600014	10.1002/jpln.200421422	Del Mar Alguacil	Del Mar Alguacil et al.	2004	Journal of Plant Nutrition and Soil Science	Establishment of Retama sphaerocarpa L. seedlings on a degraded semiarid soil as influenced by mycorrhizal inoculation and sewage-sludge amendment	INCL	#AGRI	#AGRI	1	1	0	1
6011	2042535385	000224792800002	NULL	Van Lier	Van Lier and Huibers	2003	IAHS-AISH Publication	Agricultural use of treated wastewater: The need for a paradigm shift in sanitation and treatment	INCL	#AGRI	#AGRI	1	1	0	1
6012	2042448436	000224792800006	NULL	Tang	Tang et al.	2003	IAHS-AISH Publication	Long-term effect of wastewater irrigation on nitrate in groundwater in the North China Plain	INCL	#AGRI	#AGRI	1	1	0	1
6013	2042509039	000224792800010	NULL	Heathwaite	Heathwaite et al.	2003	IAHS-AISH Publication	The Nutrient Export Risk Matrix (NERM) for strategic application of biosolids to agricultural land	INCL	#AGRI	#AGRI	1	1	0	1
6022	5444245695	000224879300017	10.1016/j.chemosphere.2004.07.023	Sánchez	Sánchez et al.	2004	Chemosphere	Influence of the application of sewage sludge on the degradation of pesticides in the soil	INCL	#AGRI	#AGRI	0	1	0	1
6036	7244221750	000224952400011	10.2166/wst.2004.0360	Gulyas	Gulyas et al.	2004	Water Science and Technology	Freeze concentration for enrichment of nutrients in yellow water from no-mix toilets	INCL	#TECH	#TECH	1	1	0	1
6037	7244226501	000224952400013	NULL	Kim	Kim et al.	2004	Water Science and Technology	Agricultural reuse of the secondary effluent polished by an algal pond system coupled with constructed wetland	INCL	#AGRI	#AGRI	1	1	0	1
6041	7244244121	000224952400022	10.2166/wst.2004.0371	Beler-Baykal	Beler-Baykal et al.	2004	Water Science and Technology	Removal of ammonium from human urine through ion exchange with clinoptilolite and its recovery for further reuse	INCL	#TECH	#TECH	1	1	0	1
6043	7244254566	000224952400040	10.2166/wst.2004.0389	Oron	Oron et al.	2004	Water Science and Technology	Hybrid membrane systems for secondary effluent polishing for unrestricted reuse for agricultural irrigation	INCL	#AGRI	#AGRI	1	1	0	1
6050	85040492364	000224972800004	10.1111/j.1747-6593.2004.tb00501.x	Shana	Shana et al.	2004	Water and Environment Journal	Determination of sludge compost quality by bioassay	INCL	#PROD	#PROD	1	1	0	1
6053	11444261409	000224993700003	10.1016/j.desal.2003.12.009	Zhang	Zhang et al.	2004	Desalination	O residues for ammonium removal by acid dipping	INCL	#TECH	#TECH	1	1	0	1
6069	10344247733	000225149200014	NULL	Zasada	Zasada and Tenuta	2004	Journal of Nematology	Chemical-mediated toxicity of N-Viro Soil to Heterodera glycines and Meloidogyne incognita	INCL	#AGRI	#AGRI	1	1	0	1
6103	10344220522	000225334500005	10.1051/agro:2004045	Bousselhaj	Bousselhaj et al.	2004	Agronomie	Nitrogen fertilizer value of sewage sludge co-composts	INCL	#AGRI	#AGRI	1	1	0	1
6111	10344258067	000225385200008	10.1081/CSS-200036458	Hu	Hu and Barker	2004	Communications in Soil Science and Plant Analysis	Effects of composts and their combinations with other materials on nutrient accumulation in tomato leaves	INCL	#AGRI	#AGRI	1	1	0	1
6119	5044240493	000225521100012	10.1016/j.biortech.2004.04.004	Voltolina	Voltolina et al.	2005	Bioresource Technology	Nitrogen removal and recycling by Scenedesmus obliquus in semicontinuous cultures using artificial wastewater and a simulated light and temperature cycle	INCL	#TECH	#TECH	1	1	0	1
6121	8844258881	000225541800004	10.1016/j.yrtph.2004.07.002	Schowanek	Schowanek et al.	2004	Regulatory Toxicology and Pharmacology	A risk-based methodology for deriving quality standards for organic contaminants in sewage sludge for use in agriculture - Conceptual Framework	INCL	#AGRI	#AGRI	1	1	0	1
6131	9644266843	000225651000019	10.1016/j.trac.2004.07.015	Petrović	Petrović and Barceló	2004	TrAC - Trends in Analytical Chemistry	Analysis and fate of surfactants in sludge and sludge-amended soils	INCL	#AGRI	#AGRI	1	1	0	1
6145	10244249276	000225794800005	10.2166/wst.2004.0528	Díaz-Avelar	Díaz-Avelar et al.	2004	Water Science and Technology	Effect of the application of acid treated biosolids on marigold (Tagetes erecta) development	INCL	#AGRI	#AGRI	1	1	0	1
6148	10244261652	000225794800014	10.2166/wst.2004.0547	Kim	Kim et al.	2004	Water Science and Technology	Anaerobic co-digestion of sewage sludge and food waste using temperature-phased anaerobic digestion process	INCL	#TECH	#TECH	1	1	0	1
6149	10244247858	000225794800018	10.2166/wst.2004.0555	Ahmad	Ahmad et al.	2004	Water Science and Technology	Development of extraction procedures for the analysis of polycyclic aromatic hydrocarbons and organochlorine pesticides in municipal sewage sludge	INCL	#AGRI	#AGRI	1	1	0	1
6151	10244234179	000225794800022	10.2166/wst.2004.0562	Bridle	Bridle and Pritchard	2004	Water Science and Technology	Energy and nutrient recovery from sewage sludge via pyrolysis	INCL	#TECH	#TECH	1	1	0	1
6153	10244247857	000225794800027	10.2166/wst.2004.0572	Wang	Wang et al.	2004	Water Science and Technology	Processing dewatered sewage sludge using electrokinetic technology	INCL	#TECH	#TECH	1	1	0	1
6196	10044219935	000226223400021	10.1016/j.jhydrol.2004.06.013	Kass	Kass et al.	2005	Journal of Hydrology	The impact of freshwater and wastewater irrigation on the chemistry of shallow groundwater: A case study from the Israeli Coastal Aquifer	INCL	#AGRI	#AGRI	1	1	0	1
6209	10644229090	000226278900003	10.1016/j.envint.2004.06.004	Fjällborg	Fjällborg et al.	2005	Environment International	Identification of metal toxicity in sewage sludge leachate	INCL	#PROD	#PROD	1	1	0	1
6213	12344291802	000226283900013	NULL	Mishima	Mishima and Inoue	2004	Waste Management in Japan	The effects of recycling of livestock waste and sewage sludge on agriculture in Japan	INCL	#AGRI	#AGRI	1	1	0	1
6217	30744465105	000226307100012	10.1590/S0100-204X2004001100012	Corrêa	Corrêa	2004	Pesquisa Agropecuaria Brasileira	Efficiency of five biosolids to supply nitrogen and phosphorus to ryegrass	INCL	#AGRI	#AGRI	1	1	0	1
6220	12844270709	000226320600002	NULL	Barbosa	Barbosa et al.	2004	Nematropica	Effect of sewage sludge compost on Meloidogyne javanica on tomato	INCL	#AGRI	#AGRI	1	1	0	1
6223	7444224016	000226342300002	10.1016/j.biortech.2003.10.036	Heinonen-Tanski	Heinonen-Tanski and Van Wijk-Sijbesma	2005	Bioresource Technology	Human excreta for plant production	INCL	#AGRI	#AGRI	1	1	0	2
6232	12344322693	000226354500012	10.1080/09593332508618377	Aiyuk	Aiyuk et al.	2004	Environmental Technology	Removal of ammonium nitrogen from pretreated domestic sewage using a natural ion exchanger	INCL	#TECH	#TECH	1	1	0	1
6238	14644390331	000226385500018	10.1007/s11104-005-0872-0	Courtney	Courtney and Timpson	2005	Plant and Soil	Nutrient status of vegetation grown in alkaline bauxite processing residue amended with gypsum and thermally dried sewage sludge - A two year field study	INCL	#AGRI	#AGRI	1	1	0	1
6244	12344255232	000226428200001	10.2134/jeq2005.0007	O'Connor	O'Connor et al.	2005	Journal of Environmental Quality	Sustainable land application: An overview	INCL	#AGRI	#AGRI	1	1	0	1
6249	12344333860	000226428200009	10.2134/jeq2005.0091	Xia	Xia et al.	2005	Journal of Environmental Quality	Occurrence and fate of pharmaceuticals and personal care products (PPCPs) in biosolids	INCL	#PROD	#PROD	1	1	1	1
6253	12344316236	000226428200031	10.2134/jeq2005.0299	Moffet	Moffet et al.	2005	Journal of Environmental Quality	Surface biosolids application: Effects on infiltration, erosion, and soil organic carbon in Chihuahuan Desert grasslands and shrublands	INCL	#AGRI	#AGRI	1	1	0	1
6260	11144317446	000226447200005	10.1016/j.geoderma.2004.06.008	Fernandes	Fernandes et al.	2005	Geoderma	C and on total soil carbon and nitrogen	INCL	#AGRI	#AGRI	1	1	0	1
6267	13144294100	000226473000021	10.21273/hortsci.40.1.80	Ozores-Hampton	Ozores-Hampton et al.	2005	HortScience	Effects of long-term organic amendments and soil solarization on pepper and watermelon growth, yield, and soil fertility	INCL	#AGRI	#AGRI	1	1	0	1
6273	14844293984	000226498900007	NULL	Choi	Choi and Suarez-Rey	2004	Transactions of the American Society of Agricultural Engineers	Subsurface drip irrigation for bermudagrass with reclaimed water	INCL	#AGRI	#AGRI	1	1	0	1
6280	12344255994	000226547300062	NULL	Gehring	Gehring et al.	2004	Waste Management and the Environment II	Efficiency of sewage sludge treatment technologies at eliminating endocrine active compounds	INCL	#TECH	#TECH	0	1	0	2
6287	1542374702	000226641900003	10.1016/j.envint.2003.09.004	Udom	Udom et al.	2004	Environment International	Distributions of zinc, copper, cadmium and lead in a tropical ultisol after long-term disposal of sewage sludge	INCL	#AGRI	#AGRI	1	1	0	1
6289	11144344893	000226661700012	10.1016/j.scitotenv.2004.07.003	Oliver	Oliver et al.	2005	Science of the Total Environment	Temporal trends of total and potentially available element concentrations in sewage biosolids: A comparison of biosolid surveys conducted 18 years apart	INCL	#PROD	#PROD	1	1	0	1
6294	15944405719	000226685500013	10.4141/S03-085	Kashem	Kashem et al.	2004	Canadian Journal of Soil Science	Extractable phosphorus in alkaline soils amended with high rates of organic and inorganic phosphorus	INCL	#AGRI	#AGRI	1	1	0	1
6299	11844254388	000226727600003	10.1016/j.watres.2004.10.003	Mantovi	Mantovi et al.	2005	Water Research	Reuse of liquid, dewatered, and composted sewage sludge on agricultural land: Effects of long-term application on soil and crop	INCL	#AGRI	#AGRI	1	1	0	1
6306	13144273810	000226770400012	10.1081/ESE-200045646	De Las Heras	De Las Heras et al.	2005	Journal of Environmental Science and Health - Part A Toxic/Hazardous Substances and Environmental Engineering	Effects of several applications of digested sewage sludge on soil and plants	INCL	#AGRI	#AGRI	1	1	0	1
6329	12544258105	000226872900007	10.1016/j.soilbio.2004.08.025	Parat	Parat et al.	2005	Soil Biology and Biochemistry	Long-term effects of metal-containing farmyard manure and sewage sludge on soil organic matter in a fluvisol	INCL	#AGRI	#AGRI	1	1	0	1
6341	18444385656	000226970300012	10.1007/s10661-005-4773-8	Quilbé	Quilbé et al.	2005	Environmental Monitoring and Assessment	Nutrient transfer by runoff from sewage sludge amended soil under simulated rainfall	INCL	#AGRI	#AGRI	1	1	0	1
6349	19744362507	000227073500021	10.1139/x04-146	Prescott	Prescott and Blevins	2005	Canadian Journal of Forest Research	Eleven-year growth response of young conifers to biosolids or nitrogen and phosphorus fertilizer on northern Vancouver Island	INCL	#AGRI	#AGRI	1	1	0	1
6350	15744363972	000227076600012	10.1016/j.biortech.2004.08.003	Warman	Warman and Termeer	2005	Bioresource Technology	Evaluation of sewage sludge, septic waste and sludge compost applications to corn and forage: Yields and N, P and K content of crops and soils	INCL	#AGRI	#AGRI	1	1	0	1
6355	13844317007	000227119700005	10.1080/15320380590911797	Turek	Turek et al.	2005	Soil and Sediment Contamination	Removal of heavy metals from sewage sludge used as soil fertilizer	INCL	#TECH	#TECH	1	1	0	1
6368	14144252533	000227252100012	10.1081/ESE-200046614	Hong	Hong et al.	2005	Journal of Environmental Science and Health - Part A Toxic/Hazardous Substances and Environmental Engineering	Study on the recovery of phosphorus from waste-activated sludge incinerator ash	INCL	#TECH	#TECH	1	1	0	1
6378	15444379701	000227380700006	10.1111/j.1365-2389.2004.00667.x	Griffiths	Griffiths et al.	2005	European Journal of Soil Science	Biological and physical resilience of soil amended with heavy metal-contaminated sewage sludge	INCL	#AGRI	#AGRI	1	1	0	1
6380	14644389378	000227391300051	10.1021/jf049228m	Pedersen	Pedersen et al.	2005	Journal of Agricultural and Food Chemistry	Human pharmaceuticals, hormones, and personal care product ingredients in runoff from agricultural fields irrigated with treated wastewater	INCL	#AGRI	#AGRI	1	1	0	1
6389	16444377258	000227414900017	10.1021/cg049803e	Kofina	Kofina and Koutsoukos	2005	Crystal Growth and Design	Spontaneous precipitation of struvite from synthetic wastewater solutions	INCL	#TECH	#TECH	1	1	0	1
6390	12844274395	000227416500006	10.1016/j.biortech.2004.09.014	Warman	Warman and Termeer	2005	Bioresource Technology	Evaluation of sewage sludge, septic waste and sludge compost applications to corn and forage: Ca, Mg, S, Fe, Mn, Cu, Zn and B content of crops and soils	INCL	#AGRI	#AGRI	1	1	0	1
6392	12844288699	000227416500011	10.1016/j.biortech.2004.09.024	Stabnikova	Stabnikova et al.	2005	Bioresource Technology	The use of sewage sludge and horticultural waste to develop artificial soil for plant cultivation in Singapore	INCL	#AGRI	#AGRI	1	1	0	1
6393	14644411013	000227422400010	10.1089/ees.2005.22.205	Lopes	Lopes et al.	2005	Environmental Engineering Science	Heavy metals behavior during monocombustion and co-combustion of sewage sludge	INCL	#TECH	#TECH	1	1	0	1
6398	16444367163	000227479800003	10.1111/j.1365-2672.2004.02524.x	Avery	Avery et al.	2005	Journal of Applied Microbiology	Survival of E. coli O157:H7 in organic wastes destined for land application	INCL	#AGRI	#AGRI	1	1	0	1
6408	15944410963	000227544400002	10.1016/j.biortech.2004.10.006	Sheppard	Sheppard et al.	2005	Bioresource Technology	The impact of sludge amendment on gas dynamics in an upland soil: Monitored by membrane inlet mass spectrometry	INCL	#AGRI	#AGRI	1	1	0	1
6412	14244254703	000227587600001	10.1016/j.envint.2004.08.002	Lucho-Constantino	Lucho-Constantino et al.	2005	Environment International	A multivariate analysis of the accumulation and fractionation of major and trace elements in agricultural soils in Hidalgo State, Mexico irrigated with raw wastewater	INCL	#AGRI	#AGRI	1	1	0	1
6446	33751002731	000227675200016	10.17660/ActaHortic.2004.661.16	Harivandi	Harivandi	2004	Acta Horticulturae	A review of sports turf irrigation with municipal recycled water	INCL	#AGRI	#AGRI	1	1	1	1
6448	14944356393	000227701000007	10.1081/ESE-200048281	Xiaomei	Xiaomei et al.	2005	Journal of Environmental Science and Health - Part A Toxic/Hazardous Substances and Environmental Engineering	Phytoextraction of Zn and Cu from sewage sludge and impact on agronomic characteristics	INCL	#AGRI	#AGRI	1	1	0	1
6462	14644393046	000227825400020	10.1016/j.watres.2004.11.035	Saktaywin	Saktaywin et al.	2005	Water Research	Advanced sewage treatment process with excess sludge reduction and phosphorus recovery	INCL	#TECH	#TECH	1	1	0	1
6468	19544363981	000227870300008	10.1139/s04-056	Liao	Liao et al.	2005	Journal of Environmental Engineering and Science	Release of phosphorus from sewage sludge using microwave technology	INCL	#TECH	#TECH	1	1	0	1
6485	15544376420	000227883000022	10.1897/04-179R.1	Ciparis	Ciparis and Hale	2005	Environmental Toxicology and Chemistry	Bioavailability of polybrominated diphenyl ether flame retardants in biosolids and spiked sediment to the aquatic oligochaete, Lumbriculus variegatus	INCL	#PROD	#PROD	1	1	0	1
6489	14944384709	000227925800015	10.1016/j.chroma.2005.01.014	Eichhorn	Eichhorn et al.	2005	Journal of Chromatography A	Application of liquid chromatography-electrospray-tandem mass spectrometry for the identification and characterisation of linear alkylbenzene sulfonates and sulfophenyl carboxylates in sludge-amended soils	INCL	#AGRI	#AGRI	0	1	0	1
6494	84930476823	000227941700004	10.1065/espr2004.10.220	Sigua	Sigua et al.	2005	Environmental Science and Pollution Research	Cumulative and residual effects of repeated sewage sludge applications: Forage productivity and soil quality implications in South Florida, USA	INCL	#AGRI	#AGRI	1	1	0	1
6503	15744372295	000228014800014	10.2134/jeq2005.0508	Oliver	Oliver et al.	2005	Journal of Environmental Quality	Copper availability in seven Israeli soils incubated with and without biosolids	INCL	#AGRI	#AGRI	1	1	0	1
6504	20144385351	000228014800027	10.2134/jeq2005.0635	Barton	Barton et al.	2005	Journal of Environmental Quality	Land application of domestic effluent onto four soil types: Plant uptake and nutrient leaching	INCL	#AGRI	#AGRI	1	1	0	1
6512	23944475902	000228046400023	NULL	Huang	Huang et al.	2005	Journal of Environmental Sciences	The role of arbuscular mycorrhiza on change of heavy metal speciation in rhizosphere of maize in wastewater irrigated agriculture soil	INCL	#AGRI	#AGRI	1	1	0	1
6513	18844417977	000228067800006	10.1071/SR04109	McLaren	McLaren et al.	2005	Australian Journal of Soil Research	Leaching of macronutrients and metals from undisturbed soils treated with metal-spiked sewage sludge. 3. Distribution of residual metals	INCL	#AGRI	#AGRI	1	1	0	1
6514	15944391704	000228072100003	10.1081/PLN-200049151	Mullen	Mullen et al.	2005	Journal of Plant Nutrition	Effect of long-term application of biosolids on molybdenum content and quality of winter wheat forage	INCL	#AGRI	#AGRI	1	1	0	1
6527	18044382115	000228158900044	10.1289/ehp.7469	Rhind	Rhind et al.	2005	Environmental Health Perspectives	Alkyl phenols and diethylhexyl phthalate in tissues of sheep grazing pastures fertilized with sewage sludge or inorganic fertilizer	INCL	#AGRI	#AGRI	1	1	0	1
6532	17644382340	000228255300008	10.1007/s00374-004-0803-x	Vieira	Vieira et al.	2005	Biology and Fertility of Soils	Inorganic nitrogen in a tropical soil with frequent amendments of sewage sludge	INCL	#AGRI	#AGRI	1	1	0	1
6533	16344363957	000228258000012	10.1080/09593332608618579	Berg	Berg et al.	2005	Environmental Technology	Phosphate elimination and recovery from wastewater by active filtration using crushed gas concrete	INCL	#TECH	#TECH	1	1	0	1
6544	14844320847	000228342000007	10.1016/j.scitotenv.2004.08.018	Farfel	Farfel et al.	2005	Science of the Total Environment	Biosolids compost amendment for reducing soil lead hazards: A pilot study of Orgro® amendment and grass seeding in urban yards	INCL	#AGRI	#AGRI	1	1	0	1
6556	84930472717	000228520100008	10.1065/jss2004.10.113	Sigua	Sigua	2005	Journal of Soils and Sediments	Current and future outlook of dredged and sewage sludge materials in agriculture and environment	INCL	#AGRI	#AGRI	1	1	0	1
6564	14844310269	000228618700017	10.1016/j.chemosphere.2004.10.042	Hseu	Hseu and Huang	2005	Chemosphere	Nitrogen mineralization potentials in three tropical soils treated with biosolids	INCL	#AGRI	#AGRI	1	1	0	1
6569	17844380297	000228643600027	10.1081/CSS-200043350	Tsadilas	Tsadilas et al.	2005	Communications in Soil Science and Plant Analysis	Influence of biosolids application on some soil physical properties	INCL	#AGRI	#AGRI	1	1	0	1
6570	17844387414	000228643600030	10.1081/CSS-200043365	Van Niekerk	Van Niekerk et al.	2005	Communications in Soil Science and Plant Analysis	N transformation in incubated sewage sludge and commercial fertilizer enriched soil	INCL	#AGRI	#AGRI	1	1	0	1
6577	20844463441	000228704200014	NULL	Baran	Baran et al.	2005	Eurasian Soil Science	Application of the biochemical index of soil fertility to estimate the condition of sewage-sludge-amended soil and its dependence on the content of polycyclic aromatic hydrocarbons	INCL	#AGRI	#AGRI	1	1	0	1
6580	18444418554	000228748000002	10.1080/01448765.2005.9755295	Montgomery	Montgomery et al.	2005	Biological Agriculture and Horticulture	Phosphorus mineralization and availability in soil amended with biosolids and animal manures	INCL	#AGRI	#AGRI	1	1	0	1
6586	16244412333	000228788700018	10.1016/j.envpol.2004.09.025	Sarkar	Sarkar et al.	2005	Environmental Pollution	Bioremediation of petroleum hydrocarbons in contaminated soils: Comparison of biosolids addition, carbon supplementation, and monitored natural attenuation	INCL	#AGRI	#AGRI	1	1	0	1
6607	16644366427	000229009900010	10.1016/j.snb.2004.05.036	Baby	Baby et al.	2005	Sensors and Actuators, B: Chemical	Evolution of thermophilic period in biosolids composting analyzed with an electronic nose	INCL	#TECH	#TECH	1	1	0	1
6622	16244364060	000229134700006	10.1016/j.chemosphere.2004.11.016	Amir	Amir et al.	2005	Chemosphere	Sequential extraction of heavy metals during composting of sewage sludge	INCL	#TECH	#TECH	1	1	0	1
6636	17444419786	000229261900009	10.1016/j.still.2004.06.004	García-Orenes	García-Orenes et al.	2005	Soil and Tillage Research	Factors controlling the aggregate stability and bulk density in two different degraded soils amended with biosolids	INCL	#AGRI	#AGRI	1	1	0	1
6655	19344366341	000229339900002	10.1079/SUM2005284	Caravaca	Caravaca et al.	2005	Soil Use and Management	Nutrient acquisition and nitrate reductase activity of mycorrhizal Retama sphaerocarpa L. seedlings afforested in an amended semiarid soil under two water regimes	INCL	#AGRI	#AGRI	0	1	0	1
6658	18144412436	000229342400007	10.1016/j.scitotenv.2004.10.009	Gavalda	Gavalda et al.	2005	Science of the Total Environment	Agronomic and environmental impacts of a single application of heat-dried sludge on an Alfisol	INCL	#AGRI	#AGRI	1	1	0	1
6659	18144423147	000229343500005	10.1016/j.agee.2004.12.013	Lucho-Constantino	Lucho-Constantino et al.	2005	Agriculture, Ecosystems and Environment	Chemical fractionation of boron and heavy metals in soils irrigated with wastewater in central Mexico	INCL	#AGRI	#AGRI	1	1	0	1
6668	16844367877	000229388600007	10.1016/j.chemosphere.2004.09.108	Sánchez	Sánchez et al.	2005	Chemosphere	Photostability of methidathion in wet soil amended with biosolid and a surfactant under solar irradiation	INCL	#AGRI	#AGRI	1	1	0	1
6679	21344453978	000229510200014	10.1007/s11270-005-6438-1	Baumgartner	Baumgartner et al.	2005	Water, Air, and Soil Pollution	Land disposal of centrate from biosolids production	INCL	#AGRI	#AGRI	1	1	0	1
6703	18044369508	000229653900005	10.1016/j.chemosphere.2004.11.052	Wei	Wei and Liu	2005	Chemosphere	Effects of sewage sludge compost application on crops and cropland in a 3-year field study	INCL	#AGRI	#AGRI	1	1	0	1
6706	20044380748	000229662200057	10.1021/es0497532	Rio	Rio et al.	2005	Environmental Science and Technology	Structure characterization and adsorption properties of pyrolyzed sewage sludge	INCL	#PROD	#PROD	1	1	0	1
6715	20344381332	000229698500004	NULL	Antoni	Antoni and Žarnovičan	2005	Ekologia Bratislava	Sanitation-ecological measures and their effect on slimness coefficient of spruce plantations (Picea abies) in the Village Nálepkovo	INCL	#AGRI	#AGRI	1	1	0	1
6722	20344378472	000229743900001	10.1081/CSS-200056865	Oleszczuk	Oleszczuk and Baran	2005	Communications in Soil Science and Plant Analysis	Concentration of polycyclic aromatic hydrocarbons in sewage sludge-amended soil	INCL	#AGRI	#AGRI	1	1	0	1
6741	20544457570	000229973400008	10.1007/s11270-005-0006-6	Datta	Datta and Young	2005	Water, Air, and Soil Pollution	Predicting metal uptake and risk to the human food chain from leaf vegetables grown on soils amended by long-term application of sewage sludge	INCL	#AGRI	#AGRI	1	1	0	1
6768	21344454856	000230101000014	NULL	Oleszczuk	Oleszczuk and Baran	2005	Polish Journal of Environmental Studies	Leaching of individual PAHs in soil varies with the amounts of sewage sludge applied and total organic carbon content	INCL	#AGRI	#AGRI	1	1	0	1
6789	21244444613	000230256200030	10.21273/horttech.15.3.0577	Linde	Linde and Hepner	2005	HortTechnology	Turfgrass seed and sod establishment on soil amended with biosolid compost	INCL	#AGRI	#AGRI	1	1	0	1
6790	21244460741	000230256200040	10.21273/horttech.15.3.0635	Meyer	Meyer et al.	2005	HortTechnology	Application of a biosolid soil amendment, calcium hydroxide, and Streptomyces for management of root-knot nematode on cantaloupe	INCL	#AGRI	#AGRI	1	1	0	1
6793	20444375080	000230282500010	10.1016/j.vetpar.2005.04.029	Moussavou-Boussougou	Moussavou-Boussougou et al.	2005	Veterinary Parasitology	Very low helminth infection in sheep grazed on pastures fertilised by sewage sludge or cattle slurry	INCL	#AGRI	#AGRI	1	1	0	1
6794	20444428733	000230295100005	10.1016/j.ecoleng.2005.01.002	Glindemann	Glindemann et al.	2005	Ecological Engineering	Phosphine in soils, sludges, biogases and atmospheric implications - A review	INCL	#PROD	#PROD	1	1	1	1
6808	35148872321	000230389400045	10.4028/0-87849-966-0.177	Lee	Lee et al.	2005	Materials Science Forum	Phosphate recovery from water as hydroxyapatite with activated oystershell	INCL	#TECH	#TECH	1	1	0	1
6809	35148885767	000230389400097	10.4028/0-87849-966-0.387	Lee	Lee et al.	2005	Materials Science Forum	Nutrients recovery by struvite formation from wastewater in a fluidized bed reactor	INCL	#TECH	#TECH	1	1	0	1
6813	23044457441	000230433300173	10.13182/FST05-A1039	Venter	Venter and Smith	2005	Fusion Science and Technology	Modeling the radiological impact of tritium in sewage sludge being used as fertilizer	INCL	#AGRI	#AGRI	1	1	0	1
6818	21744455503	000230473400003	10.1080/15320380590954051	Usman	Usman et al.	2005	Soil and Sediment Contamination	Effect of immobilizing substances and salinity on heavy metals availability to wheat grown on sewage sludge-contaminated soil	INCL	#AGRI	#AGRI	1	1	0	1
6825	21244503049	000230541400002	10.1016/j.biombioe.2005.04.001	Rosenqvist	Rosenqvist and Dawson	2005	Biomass and Bioenergy	Economics of using wastewater irrigation of willow in Northern Ireland	INCL	#AGRI	#AGRI	1	1	0	1
6832	20544431810	000230582000005	10.1016/j.ecoleng.2005.02.009	Krogstad	Krogstad et al.	2005	Ecological Engineering	Influence of chemically and biologically stabilized sewage sludge on plant-available phosphorous in soil	INCL	#AGRI	#AGRI	1	1	0	1
6838	23444441939	000230604500002	10.1016/j.desal.2004.09.029	Ancuta	Ancuta et al.	2005	Desalination	Effect of hydroxyl and nitrate ions on the sorption of ammonium ions by sulphonic cation exchangers	INCL	#TECH	#TECH	1	1	0	1
6840	22244445465	000230622800015	10.1081/PFC-200061601	Alva	Alva et al.	2005	Journal of Environmental Science and Health - Part B Pesticides, Food Contaminants, and Agricultural Wastes	Adsorption/desorption of copper by a sandy soil amended with various rates of manure, sewage sludge, and incinerated sewage sludge	INCL	#AGRI	#AGRI	1	1	0	1
6849	17644392831	000230669500012	10.2166/ws.2005.0012	Keller	Keller et al.	2005	Water Science and Technology: Water Supply	Hydroponic cultivation of lettuce (Lactuca sativa) using effluents from primary, secondary and tertiary + UV treatments	INCL	#AGRI	#AGRI	1	1	0	1
6864	22944435187	000230829300001	10.2134/jeq2004.0403	Karathanasis	Karathanasis et al.	2005	Journal of Environmental Quality	Biosolid colloid-mediated transport of copper, zinc, and lead in waste-amended soils	INCL	#AGRI	#AGRI	1	1	0	1
6865	22944435811	000230829300010	10.2134/jeq2004.0339	Mamo	Mamo et al.	2005	Journal of Environmental Quality	Phosphorus leaching at cold temperatures as affected by wastewater application and soil phosphorus levels	INCL	#AGRI	#AGRI	1	1	0	1
6876	24344443705	000230897500009	10.1360/04yc0129	Ling	Ling et al.	2005	Science in China, Series C: Life Sciences	Effects of dissolved organic matter from sewage sludge on the atrazine sorption by soils	INCL	#AGRI	#AGRI	1	1	0	1
6883	24044499571	000230931600013	10.1079/ASC42120107	Rhind	Rhind et al.	2005	Animal Science	Accumulation of potentially toxic metals in the liver tissue of sheep grazed on sewage sludge-treated pastures	INCL	#AGRI	#AGRI	1	1	0	1
6892	22144447528	000230979800014	10.1016/j.agee.2005.02.025	Rattan	Rattan et al.	2005	Agriculture, Ecosystems and Environment	Long-term impact of irrigation with sewage effluents on heavy metal content in soils, crops and groundwater - A case study	INCL	#AGRI	#AGRI	1	1	0	1
6902	23644439744	000231030300006	NULL	Gómez-Villa	Gómez-Villa et al.	2005	Vie et Milieu	Biomass production and nutrient budget in outdoor cultures of Scenedesmus obliquus (Chlorophyceae) in artificial wastewater, under the winter and summer conditions of Mazatlán, Sinaloa, Mexico	INCL	#TECH	#TECH	1	1	0	1
6903	21644458694	000231037200009	10.1065/jss2005.05.137	Rosolen	Rosolen et al.	2005	Journal of Soils and Sediments	Land application of wastewater in Brazil - A scientific challenge: Chemical characterization of soil at Populina, São Paulo State	INCL	#AGRI	#AGRI	1	1	0	1
6906	23044464164	000231050400001	10.1002/jssc.200301733	Kristenson	Kristenson et al.	2005	Journal of Separation Science	Fast miniaturised sample preparation for the screening and comprehensive two-dimensional gas chromatographic determination of polychlorinated biphenyls in sludge	INCL	#PROD	#PROD	0	1	0	1
6908	23644457437	000231060200004	10.1080/10406630591007170	Oleszczuk	Oleszczuk and Baran	2005	Polycyclic Aromatic Compounds	Kinetics of PAHs losses and relationships between PAHs properties and properties of soil in sewage sludge-amended soil	INCL	#AGRI	#AGRI	1	1	0	1
6925	23844527462	000231156600023	10.1007/s11270-005-6569-4	Konomi	Konomi et al.	2005	Water, Air, and Soil Pollution	Water and atrazine movement in a calcareous compost applied soil during simulated multiple storms events	INCL	#AGRI	#AGRI	1	1	0	1
6932	23344446949	000231197600027	10.2166/wst.2005.0369	Oyama	Oyama et al.	2005	Water Science and Technology	Recycling of treated domestic effluent from an on-site wastewater treatment system for hydroponics	INCL	#AGRI	#AGRI	1	1	0	1
6942	22544469133	000231202400016	10.1016/j.envint.2005.05.033	Liu	Liu et al.	2005	Environment International	Effects of earthworm activity on fertility and heavy metal bioavailability in sewage sludge	INCL	#AGRI	#AGRI	1	1	0	1
6945	33645978733	000231206300016	NULL	Brandt	Brandt and Elliott	2005	Journal of Soil and Water Conservation	Sensitivity analysis of the Pennsylvania phosphorus index for agricultural recycling of municipal biosolids	INCL	#AGRI	#AGRI	1	1	0	1
6950	27544511338	000231263300004	10.1139/s04-059	Britton	Britton et al.	2005	Journal of Environmental Engineering and Science	Pilot-scale struvite recovery from anaerobic digester supernatant at an enhanced biological phosphorus removal wastewater treatment plant	INCL	#TECH	#TECH	1	1	0	1
6957	45549095109	000231279500004	10.1002/ird.183	Jiménez	Jiménez	2005	Irrigation and Drainage	Treatment technology and standards for agricultural wastewater reuse: A case study in Mexico	INCL	#AGRI	#AGRI	1	1	0	1
6958	34249044791	000231279500005	10.1002/ird.184	Janssen	Janssen et al.	2005	Irrigation and Drainage	Some theoretical considerations on evaluating wastewater as a source of N, P and K for crops	INCL	#AGRI	#AGRI	1	1	0	1
6962	23844528229	000231314800004	10.1002/jpln.200520510	Gutser	Gutser et al.	2005	Journal of Plant Nutrition and Soil Science	Short-term and residual availability of nitrogen after long-term application of organic fertilizers on arable land	INCL	#AGRI	#AGRI	1	1	0	1
6976	22544464185	000231379100018	10.1016/j.colsurfa.2004.10.135	Berg	Berg et al.	2005	Colloids and Surfaces A: Physicochemical and Engineering Aspects	Active filtration for the elimination and recovery of phosphorus from waste water	INCL	#TECH	#TECH	1	1	0	1
6980	23844558771	000231388700009	10.1081/ESE-200068038	Liao	Liao et al.	2005	Journal of Environmental Science and Health - Part A Toxic/Hazardous Substances and Environmental Engineering	Advanced oxidation process using hydrogen peroxide/microwave system for solubilization of phosphate	INCL	#TECH	#TECH	1	1	0	1
6983	23844510263	000231408900011	10.2166/wst.2005.0393	Marinova-Garvanska	Marinova-Garvanska	2005	Water Science and Technology	Characteristic of the sludge from the wastewater treatment plants near Varna city and possibilities for use in agriculture	INCL	#PROD	#PROD	1	1	0	1
6989	26844580802	000231419800001	10.1071/AR04264	Hill	Hill	2005	Australian Journal of Agricultural Research	Recycling biosolids to pasture-based animal production systems in Australia: A review of evidence on the control of potentially toxic metals and persistent organic compounds recycled to agricultural land	INCL	#AGRI	#AGRI	1	1	1	1
6990	24044517209	000231421300005	10.1007/s00436-005-1403-x	Moussavou-Boussougou	Moussavou-Boussougou et al.	2005	Parasitology Research	Sewage sludge or cattle slurry as pasture fertilisers: Comparative cysticercosis and trichostrongylosis risk for grazing cattle	INCL	#AGRI	#AGRI	1	1	0	1
7000	33749437714	000231496400010	10.1177/0734242X05054324	Svanström	Svanström et al.	2005	Waste Management and Research	Environmental assessment of supercritical water oxidation and other sewage sludge handling options	INCL	#TECH	#TECH	1	1	0	1
7019	29144437268	000231673600015	10.1111/j.1526-100X.2005.00068.x	Paschke	Paschke et al.	2005	Restoration Ecology	Long-term effects of biosolids on revegetation of disturbed sagebrush steppe in northwestern Colorado	INCL	#AGRI	#AGRI	1	1	0	1
7024	24644514296	000231723800056	10.1021/es0503377	Plaza	Plaza et al.	2005	Environmental Science and Technology	Proton binding to humic acids from organic amendments and amended soils by the NICA-Donnan model	INCL	#AGRI	#AGRI	1	1	0	1
7033	24944485429	000231766700006	10.1065/lca2005.05.210	Hospido	Hospido et al.	2005	International Journal of Life Cycle Assessment	Environmental evaluation of different treatment processes for sludge from urban wastewater treatments: Anaerobic digestion versus thermal processes	INCL	#TECH	#TECH	1	1	0	1
7034	21844445033	000231774100006	10.1016/j.chemosphere.2005.02.031	Adani	Adani and Tambone	2005	Chemosphere	Long-term effect of sewage sludge application on soil humic acids	INCL	#AGRI	#AGRI	1	1	0	1
7039	24644513833	000231808100019	10.1007/s11270-005-5269-4	Garrido	Garrido et al.	2005	Water, Air, and Soil Pollution	Heavy metals in soil treated with sewage sludge composting, their effect on yield and uptake of broad bean seeds (Vicia faba L.)	INCL	#AGRI	#AGRI	1	1	0	1
7054	26444434337	000231908500005	10.1007/s10646-005-0006-8	Andrés	Andrés and Domene	2005	Ecotoxicology	Ecotoxicological and fertilizing effects of dewatered, composted and dry sewage sludge on soil mesofauna: A TME experiment	INCL	#AGRI	#AGRI	1	1	0	1
7073	25444492597	000232067500004	10.1300/J064v26n03_05	Angin	Angin et al.	2005	Journal of Sustainable Agriculture	Effects of long-term wastewater irrigation on soil properties	INCL	#AGRI	#AGRI	0	1	0	1
7079	26444489163	000232091100011	10.1061/(ASCE)0733-9372(2005)131:10(1433)	Wang	Wang et al.	2005	Journal of Environmental Engineering	Engineered struvite precipitation: Impacts of component-ion molar ratios and pH	INCL	#TECH	#TECH	1	1	0	1
7086	26844460592	000232141800006	10.1080/1065657X.2005.10702240	Jaber	Jaber et al.	2005	Compost Science and Utilization	Impact of organic amendments on groundwater nitrogen concentrations for sandy and calcareous soils	INCL	#AGRI	#AGRI	1	1	0	1
7101	25844437400	000232174300036	10.2134/jeq2004.0329	Evanylo	Evanylo et al.	2005	Journal of Environmental Quality	Herbaceous vegetation productivity, persistence, and metals uptake on a biosolids-amended mine soil	INCL	#AGRI	#AGRI	1	1	0	1
7102	25844485985	000232174300039	10.2134/jeq2004.0180	Sukkariyah	Sukkariyah et al.	2005	Journal of Environmental Quality	Recovery and distribution of biosolids-derived trace metals in a clay loam soil	INCL	#AGRI	#AGRI	1	1	0	1
7103	25844447802	000232174300045	10.2134/jeq2005.0073	Wallach	Wallach et al.	2005	Journal of Environmental Quality	Soil water repellency induced by long-term irrigation with treated sewage effluent	INCL	#AGRI	#AGRI	1	1	0	1
7104	24644471903	000232175200035	10.1016/j.jcrysgro.2005.06.012	Le Corre	Le Corre et al.	2005	Journal of Crystal Growth	Impact of calcium on struvite crystal size, shape and purity	INCL	#TECH	#TECH	1	1	0	1
7106	24344482821	000232196400010	10.1016/j.fcr.2005.01.009	Antolín	Antolín et al.	2005	Field Crops Research	Growth, yield and solute content of barley in soils treated with sewage sludge under semiarid Mediterranean conditions	INCL	#AGRI	#AGRI	1	1	0	1
7117	25844518641	000232317600001	10.21273/horttech.15.4.0739	Chong	Chong	2005	HortTechnology	Experiences with wastes and composts in nursery substrates	INCL	#AGRI	#AGRI	1	1	0	1
7122	24644482739	000232360600021	10.1016/j.biortech.2005.01.038	Chiu	Chiu et al.	2006	Bioresource Technology	Growth of Vetiveria zizanioides and Phragmities australis on Pb/Zn and Cu mine tailings amended with manure compost and sewage sludge: A greenhouse study	INCL	#AGRI	#AGRI	1	1	0	1
7130	24344493442	000232417800024	10.1016/j.watres.2005.06.005	Van Voorthuizen	Van Voorthuizen et al.	2005	Water Research	Nutrient removal by NF and RO membranes in a decentralized sanitation system	INCL	#TECH	#TECH	1	1	0	2
7136	26844539898	000232504000015	10.1128/AEM.71.10.5779-5786.2005	Lemunier	Lemunier et al.	2005	Applied and Environmental Microbiology	Long-term survival of pathogenic and sanitation indicator bacteria in experimental biowaste composts	INCL	#TECH	#TECH	1	1	0	1
7143	26644434834	000232620900003	10.1080/09593332608618486	Battistoni	Battistoni et al.	2005	Environmental Technology	Auto-nucleation and crystal growth of struvite in a demonstrative fluidized bed reactor (FBR)	INCL	#TECH	#TECH	1	1	0	1
7175	27744598112	000232916700042	10.1289/ehp.8028	Paul	Paul et al.	2005	Environmental Health Perspectives	Cellular and hormonal disruption of fetal testis development in sheep reared on pasture treated with sewage sludge	INCL	#AGRI	#AGRI	1	1	0	1
7180	26444581786	000232961700011	10.1016/j.ecoenv.2004.12.010	Mantis	Mantis et al.	2005	Ecotoxicology and Environmental Safety	Assessment of the environmental hazard from municipal and industrial wastewater treatment sludge by employing chemical and biological methods	INCL	#AGRI	#AGRI	1	1	0	1
7187	24144447270	000233017900004	10.1016/j.apsoil.2005.02.009	Kizilkaya	Kizilkaya and Bayrakli	2005	Applied Soil Ecology	Effects of N-enriched sewage sludge on soil enzyme activities	INCL	#AGRI	#AGRI	1	1	0	1
7188	27544457717	000233034800008	10.1080/10934520500232712	Oleszczuk	Oleszczuk and Baran	2005	Journal of Environmental Science and Health - Part A Toxic/Hazardous Substances and Environmental Engineering	Influence of soil fertilization by sewage sludge on the content of polycyclic aromatic hydrocarbons (PAHs) in crops	INCL	#AGRI	#AGRI	1	1	0	1
7194	27644588048	000233067200029	10.1016/j.pce.2005.08.028	Guzha	Guzha et al.	2005	Physics and Chemistry of the Earth	An assessment of the effect of human faeces and urine on maize production and water productivity	INCL	#AGRI	#AGRI	1	1	0	2
7208	13444271045	000233142600001	NULL	Rodríguez	Rodríguez and Lavado	2004	Agrochimica	Uptake and distribution of trace elements by soybean from a physically degraded soil treated with biosolids	INCL	#AGRI	#AGRI	1	1	0	1
7212	27444434751	000233175700018	10.1016/j.jcis.2005.05.073	Sugiyama	Sugiyama et al.	2005	Journal of Colloid and Interface Science	Removal of aqueous ammonium with magnesium phosphates obtained from the ammonium-elimination of magnesium ammonium phosphate	INCL	#TECH	#TECH	1	1	0	1
7220	27744539312	000233261800007	10.1007/s11270-005-0884-7	Oleszczuk	Oleszczuk and Baran	2005	Water, Air, and Soil Pollution	Polycyclic aromatic hydrocarbons content in shoots and leaves of willow (Salix viminalis) cultivated on the sewage sludge-amended soil	INCL	#AGRI	#AGRI	1	1	0	1
7230	28044448091	000233311500039	10.2134/jeq2004.0369	Sukkariyah	Sukkariyah et al.	2005	Journal of Environmental Quality	Cadmium, copper, nickel, and zinc availability in a biosolids-amended piedmont soil years after application	INCL	#AGRI	#AGRI	0	1	0	1
7233	27644494302	000233350500002	10.1016/j.cropro.2005.03.004	Leoni	Leoni and Ghini	2006	Crop Protection	Sewage sludge effect on management of Phytophthora nicotianae in citrus	INCL	#AGRI	#AGRI	1	1	0	1
7249	33644594468	000233402200026	NULL	Huang	Huang et al.	2005	Journal of Environmental Sciences	Ambient air temperature effects on the temperature of sewage sludge composting process	INCL	#TECH	#TECH	1	1	0	1
7259	28244459655	000233472200007	10.2175/106143005X73910	Aitken	Aitken et al.	2005	Water Environment Research	Laboratory evaluation of thermophilic-anaerobic digestion to produce Class A biosolids. 2. Inactivation of pathogens and indicator organisms in a continuous-flow reactor followed by batch treatment	INCL	#TECH	#TECH	0	1	0	1
7264	27944464465	000233488600029	10.1016/j.desal.2005.04.026	Greenberg	Greenberg et al.	2005	Desalination	Limits of RO recovery imposed by calcium phosphate precipitation	INCL	#TECH	#TECH	1	1	0	1
7274	28944436817	000233516600041	10.1021/jf051920+	Rodríguez-Cruz	Rodríguez-Cruz and Lacorte	2005	Journal of Agricultural and Food Chemistry	Degradation of alachlor in natural and sludge-amended soils, studied by gas and liquid chromatography coupled to mass spectrometry (GC-MS and HPLC-MS)	INCL	#AGRI	#AGRI	1	1	0	1
7291	28444488515	000233712700017	10.1021/es051190m	Sellström	Sellström et al.	2005	Environmental Science and Technology	Effect of sewage-sludge application on concentrations of higher-brominated diphenyl ethers in soils and earthworms	INCL	#AGRI	#AGRI	1	1	0	1
7298	24944538781	000233742400020	10.1016/j.foreco.2005.05.038	Egiarte	Egiarte et al.	2005	Forest Ecology and Management	Effect of repeated applications of sewage sludge on the fate of N in soils under Monterey pine stands	INCL	#AGRI	#AGRI	1	1	0	1
7330	27744504806	000234069100005	10.1016/j.envpol.2005.04.034	Madejón	Madejón et al.	2006	Environmental Pollution	Soil amendments reduce trace element solubility in a contaminated soil and allow regrowth of natural vegetation	INCL	#AGRI	#AGRI	1	1	0	1
7353	28444442589	000234279300006	10.1016/j.chemosphere.2005.04.015	Kuzawa	Kuzawa et al.	2006	Chemosphere	Phosphate removal and recovery with a synthetic hydrotalcite as an adsorbent	INCL	#TECH	#TECH	1	1	0	2
7367	29144511306	000234417600086	10.1128/AEM.71.12.8335-8343.2005	Enwall	Enwall et al.	2005	Applied and Environmental Microbiology	Activity and composition of the denitrifying bacterial community respond differently to long-term fertilization	INCL	#AGRI	#AGRI	1	1	0	1
7369	29144530105	000234423300020	10.1016/j.desal.2005.02.078	Al-Shammiri	Al-Shammiri et al.	2005	Desalination	Waste water quality and reuse in irrigation in Kuwait using microfiltration technology in treatment	INCL	#AGRI	#AGRI	1	1	0	1
7391	28844447518	000234587500003	10.1016/j.biortech.2005.04.014	Ortiz	Ortiz and Alcañiz	2006	Bioresource Technology	Bioaccumulation of heavy metals in Dactylis glomerata L. growing in a calcareous soil amended with sewage sludge	INCL	#AGRI	#AGRI	0	1	0	1
7395	31844446902	000234617700026	10.2166/wst.2005.0698	Borges	Borges et al.	2005	Water Science and Technology	Thermal hygienization of excess anaerobic sludge: A possible self-sustained application of biogas produced in UASB reactors	INCL	#AGRI	#AGRI	1	1	0	1
7403	31844444727	000234617700062	10.2166/wst.2005.0734	Heinzmann	Heinzmann	2005	Water Science and Technology	Phosphorus recycling in sewage treatment plants with biological phosphorus removal	INCL	#TECH	#TECH	1	1	0	1
7427	31544462786	000234786600002	10.1080/009864490949008	Matynia	Matynia et al.	2006	Chemical Engineering Communications	The influence of process parameters on struvite continuous crystallization kinetics	INCL	#TECH	#TECH	0	1	0	1
7431	29244484001	000234792400012	10.1016/j.envpol.2005.05.020	Walter	Walter et al.	2006	Environmental Pollution	Heavy metal speciation and phytotoxic effects of three representative sewage sludges for agricultural uses	INCL	#AGRI	#AGRI	1	1	0	1
7451	30344480838	000234936200013	10.1016/j.geoderma.2005.02.006	Karathanasis	Karathanasis and Johnson	2006	Geoderma	Stability and transportability of biosolid colloids through undisturbed soil monoliths	INCL	#AGRI	#AGRI	1	1	0	1
7452	29944433428	000234939800006	10.1016/j.scitotenv.2005.01.025	Karathanasis	Karathanasis and Johnson	2006	Science of the Total Environment	Subsurface transport of Cd, Cr, and Mo mediated by biosolid colloids	INCL	#AGRI	#AGRI	1	1	0	1
7465	22744445253	000235035500020	10.1081/CSS-200062539	Da Fonseca	Da Fonseca et al.	2005	Communications in Soil Science and Plant Analysis	Maize growth and changes in soil fertility after irrigation with treated sewage effluent. I. Plant dry matter yield and soil nitrogen and phosphorus availability	INCL	#AGRI	#AGRI	1	1	0	1
7466	22744441357	000235035500021	10.1081/CSS-200062542	Da Fonseca	Da Fonseca et al.	2005	Communications in Soil Science and Plant Analysis	Maize growth and changes in soil fertility after irrigation with treated sewage effluent. II. Soil acidity, exchangeable cations, and sulfur, boron, and heavy metals availability	INCL	#AGRI	#AGRI	1	1	0	1
7467	27644470969	000235035700013	10.1080/00103620500255816	Elliot	Elliot et al.	2005	Communications in Soil Science and Plant Analysis	Neutral ammonium citrate extraction of biosolids phosphorus	INCL	#TECH	#TECH	1	1	0	1
7475	31844432438	000235085000012	10.2134/jeq2004.0354	Tian	Tian et al.	2006	Journal of Environmental Quality	Effect of long-term application of biosolids for land reclamation on surface water chemistry	INCL	#AGRI	#AGRI	1	1	0	1
7478	31844446818	000235085000035	10.2134/jeq2005.0092	Zvomuya	Zvomuya et al.	2006	Journal of Environmental Quality	Nitrogen and phosphorus leaching from growing season versus year-round application of wastewater on seasonally frozen lands	INCL	#AGRI	#AGRI	1	1	0	1
7480	29644446715	000235088400018	10.1016/j.watres.2005.11.012	Pehlivanoglu-Mantas	Pehlivanoglu-Mantas et al.	2006	Water Research	Formation of nitrosodimethylamine (NDMA) during chlorine disinfection of wastewater effluents prior to use in irrigation systems	INCL	#AGRI	#AGRI	1	1	0	1
7483	29144508757	000235108400003	NULL	Stöven	Stöven et al.	2005	Landbauforschung Volkenrode	Effect of long term sewage sludge applications on micro-organisms in an arable soil	INCL	#AGRI	#AGRI	1	1	0	1
7508	32444433750	000235272900005	10.2175/106143005X89580	Wang	Wang et al.	2006	Water Environment Research	Effect of seeding materials and mixing strength on struvite precipitation	INCL	#TECH	#TECH	1	1	0	1
7513	28844446319	000235304600003	10.1080/15324980500369343	Afyuni	Afyuni et al.	2006	Arid Land Research and Management	Extractability and plant uptake of Cu, Zn, Pb and Cd from a sludge-amended Haplargid in central Iran	INCL	#AGRI	#AGRI	1	1	0	1
7525	31144454129	000235436700019	10.1016/j.chemosphere.2005.04.069	Stark	Stark et al.	2006	Chemosphere	Phosphorus release from ash, dried sludge and sludge residue from supercritical water oxidation by acid or base	INCL	#TECH	#TECH	1	1	0	1
7545	31344470946	000235585000007	10.1016/j.desal.2005.04.067	Weber	Weber et al.	2006	Desalination	Human risk assessment of organic contaminants in reclaimed wastewater used for irrigation	INCL	#AGRI	#AGRI	1	1	0	1
7550	31344442244	000235585000032	10.1016/j.desal.2005.04.092	Oron	Oron et al.	2006	Desalination	A two stage membrane treatment of secondary effluent for unrestricted reuse and sustainable agricultural production	INCL	#AGRI	#AGRI	1	1	0	1
7551	31344472833	000235585000034	10.1016/j.desal.2005.04.094	Sharma	Sharma and Ashwath	2006	Desalination	Land disposal of municipal effluents: Importance of choosing agroforestry systems	INCL	#AGRI	#AGRI	0	1	0	1
7552	31344455090	000235585000035	10.1016/j.desal.2005.04.095	Taylor	Taylor et al.	2006	Desalination	Subsurface dripline tubing - An experimental design for assessing the effectiveness of using dripline to apply treated wastewater for turf irrigation in Western Australia	INCL	#AGRI	#AGRI	1	0	0	1
7554	33644549169	000235625600002	NULL	Akdeniz	Akdeniz et al.	2006	Polish Journal of Environmental Studies	The effects of sewage sludge and nitrogen applications on grain sorghum grown (Sorghum vulgare L.) in Van-Turkey	INCL	#AGRI	#AGRI	1	1	0	1
7578	32044446061	000235861100012	10.1016/j.agwat.2005.04.013	Paranychianakis	Paranychianakis et al.	2006	Agricultural Water Management	The effect of recycled water on the nutrient status of Soultanina grapevines grafted on different rootstocks	INCL	#AGRI	#AGRI	1	1	0	1
7582	33144485419	000235917100027	10.1016/j.desal.2005.07.007	Kim	Kim et al.	2006	Desalination	Potential of natural treatment systems for the reclamation of domestic sewage in irrigated agriculture	INCL	#AGRI	#AGRI	1	1	0	1
7605	33645135861	000236054200026	NULL	Thawale	Thawale et al.	2006	Current Science	Resource conservation through land treatment of municipal wastewater	INCL	#AGRI	#AGRI	1	1	1	1
7610	32644451941	000236131200003	10.1016/j.compag.2005.11.001	Landry	Landry et al.	2006	Computers and Electronics in Agriculture	Numerical modeling of the flow of organic fertilizers in land application equipment	INCL	#AGRI	#AGRI	1	1	0	1
7620	33744991368	000236211900001	10.1080/09593332708618637	Huang	Huang et al.	2006	Environmental Technology	Production and basic morphology of struvite crystals from a pilot-scale crystallization process	INCL	#TECH	#TECH	1	1	0	1
7623	33745062032	000236261600010	10.1061/(ASCE)0733-9437(2006)132:2(159)	Jia	Jia et al.	2006	Journal of Irrigation and Drainage Engineering	Effect of controlled drainage and vegetative buffers on drainage water quality from wastewater irrigated fields	INCL	#AGRI	#AGRI	1	1	0	1
7634	33645961301	000236301800010	10.1080/1065657X.2006.10702265	Zhang	Zhang et al.	2006	Compost Science and Utilization	A four-year study on influence of biosolids/msw cocompost application in less productive soils in alberta: Nutrient dynamics	INCL	#AGRI	#AGRI	1	1	0	1
7644	33644787034	000236414300002	10.1111/j.1475-2743.2006.00003.x	Gibbs	Gibbs et al.	2006	Soil Use and Management	Initial results from a long-term, multi-site field study of the effects on soil fertility and microbial activity of sludge cakes containing heavy metals	INCL	#AGRI	#AGRI	1	1	0	1
7658	33745882956	000236481500015	10.2175/106143005X90047	Manios	Manios et al.	2006	Water Environment Research	Survival of total coliforms in lawn irrigated with secondary wastewater and chlorinated effluent in the Mediterranean region	INCL	#AGRI	#AGRI	1	1	0	1
7661	31344448620	000236495700005	10.1016/j.biortech.2005.04.026	Hylander	Hylander et al.	2006	Bioresource Technology	Phosphorus retention in filter materials for wastewater treatment and its subsequent suitability for plant production	INCL	#TECH	#TECH	1	1	0	1
7679	33646801198	000236669300018	10.1080/00103620600564158	Koo	Koo et al.	2006	Communications in Soil Science and Plant Analysis	Characterization of organic acids recovered from rhizosphere of corn grown on biosolids-treated medium	INCL	#AGRI	#AGRI	1	1	0	1
7681	33645309882	000236679300012	10.2166/wst.2006.044	Liu	Liu et al.	2006	Water Science and Technology	Recycling mineral nutrients to farmland via compost application	INCL	#AGRI	#AGRI	1	1	0	1
7684	33645796462	000236691600063	10.1021/es051921i	Pronk	Pronk et al.	2006	Environmental Science and Technology	Electrodialysis for recovering salts from a urine solution containing micropollutants	INCL	#TECH	#TECH	1	1	0	1
7688	33645821883	000236741900011	NULL	Ling	Ling and Isa	2006	Journal of Scientific and Industrial Research	Bioremediation of oil sludge contaminated soil by co-composting with sewage sludge	INCL	#TECH	#TECH	1	1	0	1
7696	33644977503	000236788800002	10.1016/j.scitotenv.2005.05.038	Forsberg	Forsberg and Ledin	2006	Science of the Total Environment	Effects of sewage sludge on pH and plant availability of metals in oxidising sulphide mine tailings	INCL	#AGRI	#AGRI	1	1	0	1
7699	33645812543	000236828700017	10.1007/s11270-005-9042-5	Paramasivam	Paramasivam et al.	2006	Water, Air, and Soil Pollution	Incinerated sewage sludge products as amendments for agricultural soils: Leaching and plant uptake of trace elements	INCL	#AGRI	#AGRI	0	1	0	2
7702	33645113568	000236840800009	10.1016/j.watres.2006.01.038	Pronk	Pronk et al.	2006	Water Research	Nanofiltration for the separation of pharmaceuticals from nutrients in source-separated urine	INCL	#TECH	#TECH	1	1	0	1
7726	33645306305	000236989600002	10.1016/j.chemosphere.2005.08.029	Kim	Kim et al.	2006	Chemosphere	Recovery of phosphates from wastewater using converter slag: Kinetics analysis of a completely mixed phosphorus crystallization process	INCL	#TECH	#TECH	1	1	0	1
7727	33645294927	000236989600007	10.1016/j.chemosphere.2005.08.021	Song	Song et al.	2006	Chemosphere	Calcite-seeded crystallization of calcium phosphate for phosphorus recovery	INCL	#TECH	#TECH	1	1	0	1
7728	33646477256	000236989900005	10.1016/j.chemosphere.2005.08.056	Kazi	Kazi et al.	2006	Chemosphere	An ultrasonic assisted extraction method to release heavy metals from untreated sewage sludge samples	INCL	#TECH	#TECH	1	1	0	1
7730	33646053516	000236992700040	10.1021/es052070h	Anirudhan	Anirudhan et al.	2006	Environmental Science and Technology	Phosphate removal from wastewaters using a weak anion exchanger prepared from a lignocellulosic residue	INCL	#TECH	#TECH	1	1	0	1
7733	33645502133	000237023000008	10.1177/0734242X06063347	Pasda	Pasda et al.	2006	Waste Management and Research	Evaluation of Bangkok sewage sludge for possible agricultural use	INCL	#AGRI	#AGRI	1	1	0	1
7734	33645509704	000237023000009	10.1177/0734242X06062876	Burgos	Burgos et al.	2006	Waste Management and Research	Nitrogen mineralization and nitrate leaching of a sandy soil amended with different organic wastes	INCL	#AGRI	#AGRI	1	1	0	1
7747	33645550241	000237177300015	10.2166/wst.2006.084	Berg	Berg et al.	2006	Water Science and Technology	Phosphorus removal and recovery from wastewater by tobermorite-seeded crystallisation of calcium phosphate	INCL	#TECH	#TECH	1	1	0	1
7748	33645542178	000237177300016	10.2166/wst.2006.086	Pronk	Pronk et al.	2006	Water Science and Technology	Treatment of source-separated urine by a combination of bipolar electrodialysis and a gas transfer membrane	INCL	#TECH	#TECH	1	1	0	2
7749	33645546449	000237177300022	10.2166/wst.2006.092	Hao	Hao and van Loosdrecht	2006	Water Science and Technology	Model-based evaluation of struvite recovery from an in-line stripper in a BNR process (BCFS®)	INCL	#TECH	#TECH	1	1	0	1
7756	57349126324	000237219400005	NULL	Epstein	Epstein and Moss	2006	Journal of Residuals Science and Technology	A comparison of characteristics of manures, biosolids, and mineral fertilizers	INCL	#PROD	#PROD	1	1	0	1
7760	33747880426	000237258000005	10.1097/01.ss.0000209356.76407.cd	Margherita	Margherita et al.	2006	Soil Science	Humic substances and clay minerals in organically-amended semiarid soils	INCL	#AGRI	#AGRI	1	1	0	1
7765	34248384752	000237283700006	10.5424/sjar/2006041-177	Walter	Walter et al.	2006	Spanish Journal of Agricultural Research	Biosolid amendment of a calcareous, degraded soil in a semi-arid environment	INCL	#AGRI	#AGRI	1	1	0	1
7770	33745087216	000237313600048	10.17660/ActaHortic.2006.700.48	Sablayrolles	Sablayrolles et al.	2006	Acta Horticulturae	Sand to root transfer of PAHs and PCBs by carrots grown on sand with pure substances and biosolids amended sand	INCL	#AGRI	#AGRI	1	1	0	1
7771	33745840174	000237333800014	10.1007/s10653-005-9018-9	Sun	Sun et al.	2006	Environmental Geochemistry and Health	Survival of faecal coliforms and hygiene risks in soils treated with municipal sewage sludges	INCL	#AGRI	#AGRI	1	1	0	1
7772	33745854452	000237333800017	10.1007/s10653-005-9021-1	Cheung	Cheung and Venkitachalam	2006	Environmental Geochemistry and Health	Kinetic studies on phosphorus sorption by selected soil amendments for septic tank effluent renovation	INCL	#AGRI	#AGRI	1	1	0	1
7780	33646199948	000237379500009	10.1016/j.chemosphere.2005.08.008	Sánchez	Sánchez et al.	2006	Chemosphere	Field study of methidathion in soil amended with biosolid and a cationic surfactant under different irrigation regimes. Solute transport modeling	INCL	#AGRI	#AGRI	1	1	0	1
7782	33646756867	000237382200012	10.1080/01904160600651787	Uyanöz	Uyanöz et al.	2006	Journal of Plant Nutrition	Effect of organic materials on yields and nutrient accumulation of wheat	INCL	#AGRI	#AGRI	1	1	0	1
7792	33646581350	000237516200009	10.1111/j.1475-2743.2006.00009.x	Gibbs	Gibbs et al.	2006	Soil Use and Management	Initial results from long-term field studies at three sites on the effects of heavy metal-amended liquid sludges on soil microbial activity	INCL	#AGRI	#AGRI	1	1	0	1
7793	33646588310	000237516200012	10.1111/j.1475-2743.2006.00027.x	Ros	Ros et al.	2006	Soil Use and Management	Long-term effects of compost amendment of soil on functional and structural diversity and microbial activity	INCL	#AGRI	#AGRI	1	1	0	1
7807	33646028187	000237644600020	10.1016/j.envpol.2005.09.001	Dimitriou	Dimitriou et al.	2006	Environmental Pollution	Fate of heavy metals after application of sewage sludge and wood-ash mixtures to short-rotation willow coppice	INCL	#AGRI	#AGRI	1	1	0	1
7808	33745685075	000237646200009	10.1080/0906471051003113	Bozkurt	Bozkurt et al.	2006	Acta Agriculturae Scandinavica Section B: Soil and Plant Science	Possibilities of using sewage sludge as nitrogen fertilizer for maize	INCL	#AGRI	#AGRI	1	1	0	1
7809	33646028743	000237648900007	10.1016/j.chemosphere.2005.08.014	Hseu	Hseu	2006	Chemosphere	Extractability and bioavailability of zinc over time in three tropical soils incubated with biosolids	INCL	#AGRI	#AGRI	1	1	0	1
7820	33644753972	000237701400008	10.1071/EN05066	Oliver	Oliver et al.	2006	Environmental Chemistry	Copper partitioning among mineral and organic fractions in biosolids	INCL	#PROD	#PROD	1	1	0	1
7824	33745111886	000237718400005	10.1080/10934520600656448	Oleszczuk	Oleszczuk	2006	Journal of Environmental Science and Health - Part A Toxic/Hazardous Substances and Environmental Engineering	Characterization of Polish sewage sludges with respect to fertility and suitability for land application	INCL	#AGRI	#AGRI	1	1	0	1
7843	33646087902	000237853400001	10.1016/j.watres.2005.12.037	Lin	Lin and Banin	2006	Water Research	Phosphorous retardation and breakthrough into well water in a soil-aquifer treatment (SAT) system used for large-scale wastewater reclamation	INCL	#AGRI	#AGRI	1	1	0	1
7863	33645335738	000237998300001	10.1016/j.fuel.2006.01.001	Åmand	Åmand et al.	2006	Fuel	Deposits on heat transfer tubes during co-combustion of biofuels and sewage sludge	INCL	#TECH	#TECH	1	1	0	1
7879	33744487127	000238143000006	10.2166/wst.2006.166	Kim	Kim et al.	2006	Water Science and Technology	Simultaneous treatment of sewage sludge and food waste by the unified high-rate anaerobic digestion system	INCL	#TECH	#TECH	1	1	0	1
7880	33744492050	000238143000016	10.2166/wst.2006.179	Suzuki	Suzuki et al.	2006	Water Science and Technology	Evaluation of sludge reduction and phosphorus recovery efficiencies in a new advanced wastewater treatment system using denitrifying polyphosphate accumulating organisms	INCL	#TECH	#TECH	1	1	0	1
7883	33744489572	000238143000029	10.2166/wst.2006.198	Charles	Charles et al.	2006	Water Science and Technology	Solutions to a combined problem of excessive hydrogen sulfide in biogas and struvite scaling	INCL	#TECH	#TECH	1	1	0	1
7884	33744825707	000238143200003	10.2166/wst.2006.203	Watanabe	Watanabe	2006	Water Science and Technology	Hybrid membrane bioreactor for water recycling and phosphorus recovery	INCL	#TECH	#TECH	1	1	0	1
7890	33845571569	000238181200018	10.1063/1.2207078	Suzuki	Suzuki et al.	2006	AIP Conference Proceedings	Useful ingredients recovery from sewage sludge by using hydrothermal reaction	INCL	#TECH	#TECH	1	1	0	1
7893	33744968411	000238181600005	10.1080/09593332808618660	Kato	Kato et al.	2006	Environmental Technology	Chemical removal and recovery of phosphorus from excess sludge in a sewage treatment plant	INCL	#TECH	#TECH	1	1	0	1
7905	33746840646	000238306500018	10.1016/j.biortech.2005.06.007	Franco-Hernández	Franco-Hernández and Dendooven	2006	Bioresource Technology	Dynamics of C, N and P in soil amended with biosolids from a pharmaceutical industry producing cephalosporines or third generation antibiotics: A laboratory study	INCL	#AGRI	#AGRI	1	1	0	1
7919	33745352875	000238420600003	10.1080/03601230600701643	Farenhorst	Farenhorst et al.	2006	Journal of Environmental Science and Health - Part B Pesticides, Food Contaminants, and Agricultural Wastes	2,4-Dichlorophenoxy acetic acid mineralization in amended soil	INCL	#AGRI	#AGRI	1	1	0	1
7934	33746702638	000238557000013	10.1016/j.chemosphere.2005.10.007	Mendoza	Mendoza et al.	2006	Chemosphere	The fate of nitrogen in a moderately alkaline and calcareous soil amended with biosolids and urea	INCL	#AGRI	#AGRI	1	1	0	1
7936	33746379077	000238576500004	10.1139/S05-039	Esmaeily	Esmaeily et al.	2006	Journal of Environmental Engineering and Science	Dewatering and coliform inactivation in biosolids using electrokinetic phenomena	INCL	#TECH	#TECH	1	1	0	1
7937	33746349249	000238576500005	10.1139/S05-017	Chassé	Chassé et al.	2006	Journal of Environmental Engineering and Science	Development of quality criteria based on a toxicological characterization of fertilizing residuals	INCL	#PROD	#PROD	1	1	0	1
7938	33746357570	000238576500006	10.1139/S05-016	Lorenzen	Lorenzen et al.	2006	Journal of Environmental Engineering and Science	Persistence of endocrine-disrupting chemicals in agricultural soils	INCL	#AGRI	#AGRI	1	1	0	1
7947	33745173509	000238639200011	10.2166/wst.2006.240	Benabdallah El-Hadj	Benabdallah El-Hadj et al.	2006	Water Science and Technology	Biodegradation of PAH and DEHP micro-pollutants in mesophilic and thermophilic anaerobic sewage sludge digestion	INCL	#TECH	#TECH	1	1	0	1
7948	33745140205	000238639200012	10.2166/wst.2006.241	Carballa	Carballa et al.	2006	Water Science and Technology	Comparison between the conventional anaerobic digestion of sewage sludge and its combination with a chemical or thermal pre-treatment concerning the removal of pharmaceuticals and personal care products	INCL	#TECH	#TECH	1	1	0	1
7949	33745135109	000238639200016	10.2166/wst.2006.245	Watts	Watts et al.	2006	Water Science and Technology	Two-stage thermophilic-mesophilic anaerobic digestion of waste activated sludge from a biological nutrient removal plant	INCL	#TECH	#TECH	1	1	0	1
7950	32344452483	000238639200018	10.2166/wst.2006.247	Elmitwalli	Elmitwalli et al.	2006	Water Science and Technology	Anaerobic biodegradability and digestion in accumulation systems for concentrated black water and kitchen organic-wastes	INCL	#TECH	#TECH	0	1	0	1
7955	33745003931	000238677300001	10.1080/01904160600685611	Lavado	Lavado	2006	Journal of Plant Nutrition	Effects of sewage-sludge application on soils and sunflower yield: Quality and toxic element accumulation	INCL	#AGRI	#AGRI	0	1	0	1
7965	33748353998	000238716700007	10.1080/10473289.2006.10464505	Ericksen	Ericksen and Gustin	2006	Journal of the Air and Waste Management Association	Air-Surface exchange of mercury with soils amended with ash materials	INCL	#AGRI	#AGRI	1	1	0	1
7970	33745910573	000238735700012	10.2136/sssaj2005.0115	Larchevêque	Larchevêque et al.	2006	Soil Science Society of America Journal	Short-term effects of sewage-sludge compost on a degraded mediterranean soil	INCL	#AGRI	#AGRI	1	1	0	1
7989	33745640233	000238859400018	10.2166/wst.2006.265	Kujawa-Roeleveld	Kujawa-Roeleveld et al.	2006	Water Science and Technology	Enhanced primary treatment of concentrated black water and kitchen residues within DESAR concept using two types of anaerobic digesters	INCL	#TECH	#TECH	1	1	0	1
7992	33745647508	000238859400029	10.2166/wst.2006.273	Feng	Feng et al.	2006	Water Science and Technology	Implementation of the IWA anaerobic digestion model No. 1 (ADM1) for simulating digestion of blackwater from vacuum toilets	INCL	#TECH	#TECH	0	1	0	1
8012	33749338209	000238989700008	10.2175/106143006X111673	Alatriste-Mondragón	Alatriste-Mondragón et al.	2006	Water Environment Research	Anaerobic codigestion of municipal, farm, and industrial organic wastes: A survey of recent literature	INCL	#TECH	#TECH	1	1	1	1
8026	33745238955	000239099900008	10.1016/j.jtemb.2006.01.008	Chen	Chen et al.	2006	Journal of Trace Elements in Medicine and Biology	Leaching potential of heavy metals (Cd, Ni, Pb, Cu and Zn) from acidic sandy soil amended with dolomite phosphate rock (DPR) fertilizers	INCL	#AGRI	#AGRI	1	1	0	1
8030	33745169636	000239131700004	10.1016/j.scitotenv.2006.02.033	Heathwaite	Heathwaite et al.	2006	Science of the Total Environment	Field drains as a route of rapid nutrient export from agricultural land receiving biosolids	INCL	#AGRI	#AGRI	1	1	0	1
8033	33747130741	000239133600026	10.1016/j.jhazmat.2005.11.042	Gefeniene	Gefeniene et al.	2006	Journal of Hazardous Materials	Performance of sulphonic cation exchangers in the recovery of ammonium from basic and slight acidic solutions	INCL	#TECH	#TECH	0	1	0	1
8044	33746395117	000239189900003	10.2134/jeq2005.0253	Dickinson	Dickinson and Rutherford	2006	Journal of Environmental Quality	Utilization of biosolids during the phytoremediation of hydrocarbon-contaminated soil	INCL	#AGRI	#AGRI	1	1	0	1
8051	33748647653	000239243800004	10.1590/S1516-89132006000400004	Paglia	Paglia et al.	2006	Brazilian Archives of Biology and Technology	Effect of potassium on the leaching of chemical species in a soil treated with sewage sludge	INCL	#AGRI	#AGRI	1	1	0	1
8052	33748666403	000239243800020	10.1590/S1516-89132006000400020	Pigozzo	Pigozzo et al.	2006	Brazilian Archives of Biology and Technology	Transition metal rates in latosol twice treated with sewage sludge	INCL	#AGRI	#AGRI	1	1	0	1
8062	33746467112	000239319700011	10.1007/s00374-005-0050-9	Yeates	Yeates et al.	2006	Biology and Fertility of Soils	Nematode responses to biosolids incorporation in five soil types	INCL	#AGRI	#AGRI	1	1	0	1
8087	33746487421	000239543700012	10.2166/wst.2006.411	Ahn	Ahn and Speece	2006	Water Science and Technology	A novel process for organic acids and nutrient recovery from municipal wastewater sludge	INCL	#TECH	#TECH	1	1	0	1
8089	33746547288	000239543700024	10.2166/wst.2006.424	Saktaywin	Saktaywin et al.	2006	Water Science and Technology	Operation of a new sewage treatment process with technologies of excess sludge reduction and phosphorus recovery	INCL	#TECH	#TECH	1	1	0	1
8092	33746558757	000239543700033	10.2166/wst.2006.433	Kabdaşli	Kabdaşli et al.	2006	Water Science and Technology	Nitrogen recovery by urea hydrolysis and struvite precipitation from anthropogenic urine	INCL	#TECH	#TECH	1	1	0	1
8105	33746392452	000239625000015	10.1111/j.1747-0765.2006.00061.x	Matsuoka	Matsuoka et al.	2006	Soil Science and Plant Nutrition	Effect of heating treatments on nitrogen mineralization from sewage sludge	INCL	#AGRI	#AGRI	1	1	0	1
8106	33746467582	000239625000016	10.1111/j.1747-0765.2006.00062.x	Moritsuka	Moritsuka et al.	2006	Soil Science and Plant Nutrition	Effects of the application of heated sewage sludge on soil nutrient supply to plants	INCL	#AGRI	#AGRI	1	1	0	1
8114	33747493100	000239684900048	10.1021/es060598w	Escher	Escher et al.	2006	Environmental Science and Technology	Monitoring the removal efficiency of pharmaceuticals and hormones in different treatment processes of source-separated urine with bioassays	INCL	#TECH	#TECH	1	1	0	4
8126	33747119400	000239733100003	10.1007/s11270-006-9105-2	Oleszczuk	Oleszczuk	2006	Water, Air, and Soil Pollution	Influence of different bulking agents on the disappearance of polycyclic aromatic hydrocarbons (PAHs) during sewage sludge composting	INCL	#TECH	#TECH	1	1	0	1
8144	33747795307	000239868100004	10.1205/psep.05168	Schmidt	Schmidt et al.	2006	Process Safety and Environmental Protection	Safe recycling of sewage sludge on agricultural land-biowaste	INCL	#AGRI	#AGRI	1	1	0	1
8160	33747644179	000239923000010	10.1080/03601230600856991	Gallardo-Lara	Gallardo-Lara et al.	2006	Journal of Environmental Science and Health - Part B Pesticides, Food Contaminants, and Agricultural Wastes	Phytoavailability and fractions of iron and manganese in calcareous soil amended with composted urban wastes	INCL	#AGRI	#AGRI	1	1	0	1
8202	33746743752	000240209700037	10.1016/j.jhazmat.2005.12.051	Kim	Kim et al.	2006	Journal of Hazardous Materials	Hydroxyapatite crystallization from a highly concentrated phosphate solution using powdered converter slag as a seed material	INCL	#TECH	#TECH	1	1	0	1
8204	33745858318	000240220000002	10.1016/j.biortech.2005.11.005	Shu	Shu et al.	2006	Bioresource Technology	An economic evaluation of phosphorus recovery as struvite from digester supernatant	INCL	#TECH	#TECH	1	1	1	1
8218	33646899936	000240299000006	10.1016/j.sajb.2005.10.010	Liphadzi	Liphadzi and Kirkham	2006	South African Journal of Botany	Availability and plant uptake of heavy metals in EDTA-assisted phytoremediation of soil and composted biosolids	INCL	#AGRI	#AGRI	1	1	0	1
8219	33747249496	000240299700006	10.1590/s0103-90162006000400006	Gaulke	Gaulke et al.	2006	Scientia Agricola	Nitrogen fixation and growth response of Alnus rubra amended with low and high metal content biosolids	INCL	#AGRI	#AGRI	1	1	0	1
8220	33747242751	000240299700007	10.1590/s0103-90162006000400007	Gaulke	Gaulke et al.	2006	Scientia Agricola	Nitrogen fixation and growth response of Alnus rubra following fertilization with urea or biosolids	INCL	#AGRI	#AGRI	1	1	0	1
8221	33746732976	000240305700003	10.1016/j.wasman.2005.07.016	Casado-Vela	Casado-Vela et al.	2006	Waste Management	Evaluation of composted sewage sludge as nutritional source for horticultural soils	INCL	#AGRI	#AGRI	1	1	0	1
8223	33746381531	000240305700008	10.1016/j.wasman.2005.09.017	Babel	Babel and del Mundo Dacera	2006	Waste Management	Heavy metal removal from contaminated sludge for land application: A review	INCL	#AGRI	#AGRI	1	1	1	1
8242	33947516628	000240445400004	10.1016/S1001-0742(06)60004-1	Yong-hui	Yong-hui et al.	2006	Journal of Environmental Sciences (China)	Effect of humic substances on the precipitation of calcium phosphate	INCL	#TECH	#TECH	1	1	0	1
8255	33749318001	000240546500004	10.1139/X06-084	Wang	Wang et al.	2006	Canadian Journal of Forest Research	Midrotation effects of biosolids application on tree growth and wood properties in a Pinus radiata plantation	INCL	#AGRI	#AGRI	0	1	0	1
8267	33748775213	000240592900007	10.1071/SR06063	Antilén	Antilén et al.	2006	Australian Journal of Soil Research	Changes on chemical fractions of heavy metals in Chilean soils amended with sewage sludge affected by a thermal impact	INCL	#AGRI	#AGRI	1	1	0	1
8275	33746019677	000240673700019	10.1016/j.chemosphere.2005.12.042	Hseu	Hseu	2006	Chemosphere	Response of microbial activities in two contrasting soils to 4-nonylphenol treated with biosolids	INCL	#AGRI	#AGRI	1	1	0	1
8277	84988283052	000240688500005	10.2478/s11756-006-0165-y	Abd El Lateef	Abd El Lateef et al.	2006	Biologia (Poland)	Cairo-East Bank effluent re-use study 3—Effect of field crop irrigation with secondary treated wastewater on biological and chemical properties of soil and groundwater	INCL	#AGRI	#AGRI	1	1	0	1
8282	33746241995	000240709200030	10.1016/j.biortech.2005.04.019	Crush	Crush et al.	2006	Bioresource Technology	Effect of plant growth on dehydration rates and microbial populations in sewage biosolids	INCL	#AGRI	#AGRI	1	1	0	1
8301	33749324805	000240924200007	10.2134/jeq2005.0412	Ingwersen	Ingwersen and Streck	2006	Journal of Environmental Quality	Modeling the environmental fate of cadmium in a large wastewater irrigation area	INCL	#AGRI	#AGRI	1	1	0	1
8306	33749552244	000240936300008	10.1080/10739140600964168	Kalavrouziotis	Kalavrouziotis et al.	2006	Instrumentation Science and Technology	Irrigation of forest species with wastewater and sludge: Experiments, modeling, and qualitative assessment	INCL	#AGRI	#AGRI	1	1	0	1
8315	33749592211	000241073700005	10.2175/106143006X99830	Manios	Manios et al.	2006	Water Environment Research	Evaluation of primary and secondary treated and disinfected wastewater irrigation of tomato and cucumber plants under greenhouse conditions, regarding growth and safety considerations	INCL	#AGRI	#AGRI	1	1	0	1
8317	33748865136	000241082300003	NULL	Tünay	Tünay et al.	2006	Fresenius Environmental Bulletin	Urea hydrolysis in anthropogenic nutrient solution	INCL	#TECH	#TECH	1	1	0	1
8335	33750283817	000241183900029	10.1080/00103620600820204	Alves	Alves et al.	2006	Communications in Soil Science and Plant Analysis	Influence of biosolids rate on chemical properties of an oxisol in São Paulo, Brazil	INCL	#AGRI	#AGRI	1	1	0	1
8337	33750357168	000241183900032	10.1080/00103620600822960	Ryan	Ryan et al.	2006	Communications in Soil Science and Plant Analysis	Nutrient monitoring of sewage water irrigation: Impacts for soil quality and crop nutrition	INCL	#AGRI	#AGRI	1	1	0	1
8338	33750304041	000241183900040	10.1080/00103620600823059	Moreno-Caselles	Moreno-Caselles et al.	2006	Communications in Soil Science and Plant Analysis	Effects of linear alkylbenzene sulfonates (lass) in sewage sludge-amended soils on nutrient contents of broccoli plants	INCL	#AGRI	#AGRI	1	1	0	1
8339	33750358245	000241183900041	10.1080/00103620600823083	Moreno-Caselles	Moreno-Caselles et al.	2006	Communications in Soil Science and Plant Analysis	Effects of linear alkylbenzene sulphonates (LASs) on exogenous organic matter content and evolution in sewage sludge-amended soils	INCL	#AGRI	#AGRI	1	1	0	1
8366	33748782506	000241420100012	10.1016/j.atmosenv.2006.06.012	Paez-Rubio	Paez-Rubio et al.	2006	Atmospheric Environment	Particulate matter composition and emission rates from the disk incorporation of class B biosolids into soil	INCL	#AGRI	#AGRI	1	1	0	1
8371	33748075795	000241443700005	10.1016/j.biortech.2005.11.026	Pascual	Pascual et al.	2007	Bioresource Technology	Effect of water deficit on microbial characteristics in soil amended with sewage sludge or inorganic fertilizer under laboratory conditions	INCL	#AGRI	#AGRI	1	1	0	1
8372	33748444391	000241443700033	10.1016/j.biortech.2005.11.024	Heinonen-Tanski	Heinonen-Tanski et al.	2007	Bioresource Technology	Pure human urine is a good fertiliser for cucumbers	INCL	#AGRI	#AGRI	1	1	0	1
8375	33750334758	000241448900003	10.1097/01.ss.0000228366.17459.19	Naramabuye	Naramabuye and Haynes	2006	Soil Science	Effect of organic amendments on soil pH and Al solubility and use of laboratory indices to predict their liming effect	INCL	#AGRI	#AGRI	1	1	0	1
8378	33745787531	000241459600009	10.1080/09593332708618680	Henry	Henry and Frasad	2006	Environmental Technology	Biosolids from two-stage bioleaching could produce compost for unrestricted use	INCL	#TECH	#TECH	1	1	0	1
8384	33748950614	000241487100012	10.1016/j.still.2005.11.007	González-Pérez	González-Pérez et al.	2006	Soil and Tillage Research	Characterization of humic acids extracted from sewage sludge-amended oxisols by electron paramagnetic resonance	INCL	#AGRI	#AGRI	1	1	0	1
8393	33748538042	000241546800006	10.1016/j.wasman.2005.09.016	Sanz	Sanz et al.	2006	Waste Management	Effect of temperature and organic nutrients on the biodegradation of linear alkylbenzene sulfonate (LAS) during the composting of anaerobically digested sludge from a wastewater treatment plant	INCL	#TECH	#TECH	1	1	0	1
8394	33748703485	000241546800008	10.1016/j.wasman.2005.09.018	Selivanovskaya	Selivanovskaya and Latypova	2006	Waste Management	Effects of composted sewage sludge on microbial biomass, activity and pine seedlings in nursery forest	INCL	#AGRI	#AGRI	1	1	0	1
8395	33748617577	000241546800013	10.1016/j.wasman.2005.11.001	Lim	Lim et al.	2006	Waste Management	Effects of cement on redistribution of trace metals and dissolution of organics in sewage sludge and its inorganic waste-amended products	INCL	#AGRI	#AGRI	1	1	0	1
8406	33747811218	000241652000001	10.1016/j.chemosphere.2006.02.049	Han	Han et al.	2006	Chemosphere	Alleviation of Cd toxicity by composted sewage sludge in Cd-treated Schmidt birch (Betula schmidtii) seedlings	INCL	#PROD	#PROD	1	1	0	1
8409	33749525843	000241654600004	10.1016/j.watres.2006.08.006	Barat	Barat and van Loosdrecht	2006	Water Research	process: Interactions with the biological process	INCL	#TECH	#TECH	1	1	0	1
8411	33749633147	000241664900002	10.1163/156854106778493466	Oka	Oka et al.	2006	Nematology	Laboratory studies on the enhancement of nematicidal activity of ammonia-releasing fertilisers by alkaline amendments	INCL	#AGRI	#AGRI	1	1	0	1
8427	33751034979	000241755100009	NULL	Kabdaşli	Kabdaşli et al.	2006	Fresenius Environmental Bulletin	Nitrogen recovery by struvite precipitation from anthropogenic nutrient solution	INCL	#TECH	#TECH	1	1	0	1
8436	33750977580	000241906000013	10.1071/EA04245	Menzel	Menzel and Broomhall	2006	Australian Journal of Experimental Agriculture	Response of tropical turfgrasses to recycled water in southern Queensland	INCL	#AGRI	#AGRI	1	1	0	1
8440	33750539980	000241916300002	10.1080/09593332708618707	Rahaman	Rahaman et al.	2006	Environmental Technology	Exploring the determination of struvite solubility product from analytical results	INCL	#TECH	#TECH	0	1	0	1
8455	33645825655	000242012500008	10.1061/(ASCE)0733-9372(2006)132:5(479)	Gabriel	Gabriel et al.	2006	Journal of Environmental Engineering	Statistical modeling to forecast odor levels of biosolids applied to reuse sites	INCL	#AGRI	#AGRI	1	1	0	1
8461	33748944310	000242038500016	10.1016/j.watres.2006.07.026	Babić-Ivančić	Babić-Ivančić et al.	2006	Water Research	O	INCL	#TECH	#TECH	0	1	0	1
8463	33748522727	000242063400012	10.1016/j.biortech.2006.03.011	El-Shafai	El-Shafai et al.	2007	Bioresource Technology	Nutrient recovery from domestic wastewater using a UASB-duckweed ponds system	INCL	#TECH	#TECH	1	1	0	1
8468	33751028464	000242105100017	10.2166/wst.2006.555	Erdincler	Erdincler and Seyhan	2006	Water Science and Technology	Agricultural use of municipal wastewater sludges: Phosphorus availability of biological excess phosphorus removal sludges	INCL	#AGRI	#AGRI	1	1	0	1
8469	33750428438	000242105100026	10.2166/wst.2006.564	Yang	Yang et al.	2006	Water Science and Technology	Dewatered alum sludge: A potential adsorbent for phosphorus removal	INCL	#TECH	#TECH	1	1	0	1
8475	33748746315	000242129700006	10.1016/j.jclepro.2005.04.019	Tidåker	Tidåker et al.	2007	Journal of Cleaner Production	Environmental impact of wheat production using human urine and mineral fertilisers - a scenario study	INCL	#AGRI	#AGRI	1	1	0	1
8479	33845324469	000242135300036	10.2134/jeq2005.0441	Pernin	Pernin et al.	2006	Journal of Environmental Quality	Sewage sludge effects on mesofauna and cork oak (Quercus suber L.) leaves decomposition in a Mediterranean forest firebreak	INCL	#AGRI	#AGRI	1	1	0	1
8481	33845301146	000242135300041	10.2134/jeq2006.0076	Ippolito	Ippolito and Barbarick	2006	Journal of Environmental Quality	Biosolids affect soil barium in a dryland wheat agroecosystem	INCL	#AGRI	#AGRI	1	1	0	1
8503	34347204871	000242222400011	10.1016/S1001-0742(06)60045-4	Dai	Dai et al.	2006	Journal of Environmental Sciences (China)	Characteristics of sewage sludge and distribution of heavy metal in plants with amendment of sewage sludge	INCL	#AGRI	#AGRI	1	1	0	1
8510	33751175193	000242327100005	10.1097/01.ss.0000228057.00463.48	Reed	Reed et al.	2006	Soil Science	Phosphorus leaching potential from compost amendments in a carbonatic soil	INCL	#AGRI	#AGRI	1	1	0	1
8526	33845316472	000242367100021	10.1021/es0603406	Kinney	Kinney et al.	2006	Environmental Science and Technology	Survey of organic wastewater contaminants in biosolids destined for land application	INCL	#AGRI	#AGRI	1	1	0	1
8527	33845301230	000242367100045	10.1021/es060550i	Cartinella	Cartinella et al.	2006	Environmental Science and Technology	Removal of natural steroid hormones from wastewater using membrane contactor processes	INCL	#TECH	#TECH	1	1	0	1
8542	33751556329	000242448200006	10.1080/09593332708618739	Ahn	Ahn and Speece	2006	Environmental Technology	Waste lime as a potential cation source in the phosphate crystallization process	INCL	#TECH	#TECH	1	1	0	2
8545	33845460222	000242464700001	10.1007/s00248-006-9017-0	Maestre	Maestre et al.	2006	Microbial Ecology	Watering, fertilization, and slurry inoculation promote recovery of biological crust function in degraded soils	INCL	#AGRI	#AGRI	1	1	0	1
8548	33845441683	000242493600008	NULL	Sensoy	Sensoy et al.	2006	Fresenius Environmental Bulletin	Sewage sludge and farmyard manure ratios in growing media affect nutrient and heavy metal contents in cucumber	INCL	#AGRI	#AGRI	1	1	0	1
8553	33748547298	000242519300009	10.1016/j.chemosphere.2006.03.065	Hamdi	Hamdi et al.	2006	Chemosphere	Effects of anthracene, pyrene and benzo[a]pyrene spiking and sewage sludge compost amendment on soil ecotoxicity during a bioremediation process	INCL	#AGRI	#AGRI	1	1	0	1
8554	33748709706	000242519300012	10.1016/j.chemosphere.2006.03.062	Wang	Wang et al.	2006	Chemosphere	Modeling the crystallization of magnesium ammonium phosphate for phosphorus recovery	INCL	#TECH	#TECH	1	1	0	1
8557	33846023744	000242553600006	10.1080/1065657X.2006.10702295	Zubillaga	Zubillaga and Lavado	2006	Compost Science and Utilization	Phytotoxicity of biosolids compost at different degrees of maturity compared to biosolids and animal manures	INCL	#PROD	#PROD	1	1	0	1
8566	33845323413	000242677200029	10.2166/wst.2006.720	Harada	Harada et al.	2006	Water Science and Technology	Predicting struvite formation for phosphorus recovery from human urine using an equilibrium model	INCL	#TECH	#TECH	1	1	0	1
8567	33845890577	000242677500011	10.2166/wst.2006.756	Arakane	Arakane et al.	2006	Water Science and Technology	Resource recovery from excess sludge by subritical water combined with magnesium ammonium phosphate process	INCL	#TECH	#TECH	1	1	0	1
8569	33845904432	000242677500017	10.2166/wst.2006.764	del Mundo Dacera	del Mundo Dacera and Babel	2006	Water Science and Technology	Use of citric acid for heavy metals extraction from contaminated sewage sludge for land application	INCL	#AGRI	#AGRI	1	1	0	1
8576	33750936639	000242720300010	10.1016/j.soilbio.2006.06.015	Enwall	Enwall et al.	2007	Soil Biology and Biochemistry	Long-term impact of fertilization on activity and composition of bacterial communities and metabolic guilds in agricultural soil	INCL	#AGRI	#AGRI	1	1	0	1
8585	33845652620	000242791900007	10.1071/EN06061	McLaughlin	McLaughlin et al.	2006	Environmental Chemistry	A field investigation of solubility and food chain accumulation of biosolid-cadmium across diverse soil types	INCL	#AGRI	#AGRI	1	1	0	1
8597	33749048921	000242962900021	10.1016/j.chemosphere.2006.03.007	Oleszczuk	Oleszczuk	2006	Chemosphere	Persistence of polycyclic aromatic hydrocarbons (PAHs) in sewage sludge-amended soil	INCL	#AGRI	#AGRI	1	1	0	1
8598	33845913223	000242969200004	10.1007/s00267-006-0074-4	Fitamo	Fitamo et al.	2007	Environmental Management	Total contents and sequential extraction of heavy metals in soils irrigated with wastewater, Akaki, Ethiopia	INCL	#AGRI	#AGRI	1	1	0	1
8599	33845898888	000242980600005	NULL	Łuczkiewicz	Łuczkiewicz	2006	Polish Journal of Environmental Studies	Soil and groundwater contamination as a result of sewage sludge land application	INCL	#AGRI	#AGRI	1	1	0	1
8604	33751251354	000242998500010	10.1111/j.1365-2389.2005.00777.x	De Brouwere	De Brouwere and Smolders	2006	European Journal of Soil Science	Yield response of crops amended with sewage sludge in the field is more affected by sludge properties than by final soil metal concentration	INCL	#AGRI	#AGRI	1	1	0	1
8606	33750982408	000243019400017	10.1016/j.chemosphere.2006.06.057	Pérez-Sanz	Pérez-Sanz et al.	2006	Chemosphere	Characterization of Fe-humic complexes in an Fe-enriched biosolid by-product of water treatment	INCL	#PROD	#PROD	1	1	0	1
8613	27744594395	000243076700072	10.1115/fbc2005-78072	Elled	Elled et al.	2005	Proceedings of the 18th International Conference on Fluidized Bed Combustion, 2005	Phosphorous in ash from co-combustion of municipal sewage sludge with wood in a CFB boiler: A comparison of experimental data with predictions by a thermodynamic equilibrium model	INCL	#TECH	#TECH	1	1	0	1
8614	27744520430	000243076700092	10.1115/fbc2005-78017	Pettersson	Pettersson et al.	2005	Proceedings of the 18th International Conference on Fluidized Bed Combustion, 2005	Leaching of phosphorus from ashes of co-combustion of sewage sludge and wood	INCL	#TECH	#TECH	1	1	0	1
8617	33845782967	000243092400009	10.1002/jpln.200522013	El Sharkawi	El Sharkawi et al.	2006	Journal of Plant Nutrition and Soil Science	Rice yield and nutrient uptake as affected by cyanobacteria and soil amendments - A pot experiment	INCL	#AGRI	#AGRI	1	1	0	1
8618	33750473018	000243093000015	10.1252/jcej.39.1119	Shimamura	Shimamura et al.	2006	Journal of Chemical Engineering of Japan	Phosphorus recovery in a fluidized bed crystallization reactor	INCL	#TECH	#TECH	1	1	0	1
8663	33846182234	000243304400008	10.1080/09593332708618755	Pedra	Pedra et al.	2006	Environmental Technology	Relationship between cu and zn extractable foliar contents and bcr sequential extraction in soil treated with organic amendments	INCL	#AGRI	#AGRI	1	1	0	1
8696	33845627242	000243600700011	10.1016/j.ecoleng.2006.08.005	Cheng	Cheng et al.	2007	Ecological Engineering	Application of composted sewage sludge (CSS) as a soil amendment for turfgrass growth	INCL	#AGRI	#AGRI	1	1	0	1
8705	33846484298	000243624400013	10.1007/s11104-006-9149-5	Maxted	Maxted et al.	2007	Plant and Soil	Phytoextraction of cadmium and zinc by Salix from soil historically amended with sewage sludge	INCL	#AGRI	#AGRI	1	1	0	1
8737	33846047390	000243825000011	10.1016/j.agwat.2006.08.004	da Fonseca	da Fonseca et al.	2007	Agricultural Water Management	Treated sewage effluent as a source of water and nitrogen for Tifton 85 bermudagrass	INCL	#AGRI	#AGRI	1	1	0	1
8741	33845896780	000243842700025	10.1016/j.geoderma.2006.10.013	Fernández	Fernández et al.	2007	Geoderma	Carbon mineralization in an arid soil amended with thermally-dried and composted sewage sludges	INCL	#AGRI	#AGRI	1	1	0	1
8752	33846813437	000243940900018	10.1111/j.1365-2389.2006.00821.x	Parat	Parat et al.	2007	European Journal of Soil Science	C abundance measurements	INCL	#AGRI	#AGRI	1	1	0	1
8770	33846870958	000244065300007	10.1007/s00216-006-0942-z	Jones-Lepp	Jones-Lepp and Stevens	2007	Analytical and Bioanalytical Chemistry	Pharmaceuticals and personal care products in biosolids/sewage sludge: The interface between analytical chemistry and regulation	INCL	#PROD	#PROD	1	1	0	1
8781	33845632483	000244108500017	10.1016/j.watres.2006.10.025	Le Corre	Le Corre et al.	2007	Water Research	Agglomeration of struvite crystals	INCL	#TECH	#TECH	1	1	0	1
8782	33845651830	000244108500019	10.1016/j.watres.2006.10.021	Thornton	Thornton et al.	2007	Water Research	Ammonium removal from digested sludge liquors using ion exchange	INCL	#TECH	#TECH	1	1	0	1
8783	33845569157	000244108500022	10.1016/j.watres.2006.10.014	Wilsenach	Wilsenach et al.	2007	Water Research	Phosphate and potassium recovery from source separated urine through struvite precipitation	INCL	#TECH	#TECH	1	1	0	2
8790	33846127453	000244163800020	10.1016/j.still.2006.04.002	Tejada	Tejada and Gonzalez	2007	Soil and Tillage Research	Influence of organic amendments on soil structure and soil loss under simulated rain	INCL	#AGRI	#AGRI	1	1	0	1
8793	33845296083	000244166500010	10.1016/j.chemosphere.2006.09.007	Kidd	Kidd et al.	2007	Chemosphere	Bioavailability and plant accumulation of heavy metals and phosphorus in agricultural soils amended by long-term application of sewage sludge	INCL	#AGRI	#AGRI	1	1	0	1
8802	33846967468	000244186000011	10.1007/s00374-006-0149-7	Hojjati	Hojjati and Nourbakhsh	2007	Biology and Fertility of Soils	Effects of cow manure and sewage sludge on the activity and kinetics of L-glutaminase in soil	INCL	#AGRI	#AGRI	1	1	0	1
8803	33846547209	000244194900010	10.1080/09593332808618768	Yigit	Yigit and Mazlum	2007	Environmental Technology	Phosphate recovery potential from wastewater by chemical precipitation at batch conditions	INCL	#TECH	#TECH	1	1	0	1
8808	33846333120	000244237200013	10.1016/j.agwat.2006.10.018	Gloaguen	Gloaguen et al.	2007	Agricultural Water Management	Soil solution chemistry of a Brazilian Oxisol irrigated with treated sewage effluent	INCL	#AGRI	#AGRI	1	1	0	1
8811	33845635704	000244295100004	10.1016/j.jenvman.2006.01.002	Tarrasón	Tarrasón et al.	2007	Journal of Environmental Management	A multi-criteria evaluation of organic amendments used to transform an unproductive shrubland into a Mediterranean dehesa	INCL	#PROD	#PROD	1	1	0	1
8816	33847310838	000244310200018	NULL	Wolna-Maruwka	Wolna-Maruwka et al.	2007	Polish Journal of Environmental Studies	Size of selected groups of microorganisms and soil respiration activity fertilized by municipal sewage sludge	INCL	#AGRI	#AGRI	1	1	0	1
8827	33947206193	000244352800003	10.1080/1065657X.2007.10702305	Barrena	Barrena et al.	2007	Compost Science and Utilization	Full-scale cocomposting of hair wastes from the leather manufacturing industry and sewage sludge	INCL	#TECH	#TECH	1	1	0	1
8829	35348944488	000244358100001	NULL	Davidsson	Davidsson et al.	2007	Journal of Residuals Science and Technology	Strategies for enzyme dosing to enhance anaerobic digestion of sewage sludge	INCL	#TECH	#TECH	1	1	0	1
8832	33847407536	000244383200006	10.1065/jss2006.10.187.2	Litz	Litz et al.	2007	Journal of Soils and Sediments	Occurrence of polycyclic musks in sewage sludge and their behaviour in soils and plants. Part 2: Investigation of polycyclic musks in soils and plants	INCL	#AGRI	#AGRI	1	1	0	1
8838	33847033439	000244422800005	10.1080/15320380601169268	Atalay	Atalay et al.	2007	Soil and Sediment Contamination	Nutrient and microbial dynamics in biosolids amended soils following rainfall simulation	INCL	#AGRI	#AGRI	1	1	0	1
8847	33847131029	000244526100009	10.1080/10934520601144543	Kim	Kim et al.	2007	Journal of Environmental Science and Health - Part A Toxic/Hazardous Substances and Environmental Engineering	Modeling and assessing the impact of reclaimed wastewater irrigation on the nutrient loads from an agricultural watershed containing rice paddy fields	INCL	#AGRI	#AGRI	1	1	0	1
8852	33846877827	000244546700025	10.1016/j.chroma.2007.01.007	Cai	Cai et al.	2007	Journal of Chromatography A	Quantitative determination of organic priority pollutants in the composts of sewage sludge with rice straw by gas chromatography coupled with mass spectrometry	INCL	#PROD	#PROD	1	1	0	1
8860	33846473121	000244595200004	10.1016/j.envpol.2006.06.016	Paulose	Paulose et al.	2007	Environmental Pollution	Effect of amendments on the extractability, retention and plant uptake of metals on a sewage-irrigated soil	INCL	#AGRI	#AGRI	1	1	0	1
8876	33847652837	000244646700003	10.1177/0734242X07066337	Wang	Wang et al.	2007	Waste Management and Research	Interaction of potato production systems and the environment: A case of waste water irrigation in central Washington	INCL	#AGRI	#AGRI	1	1	0	1
8887	33847332679	000244688700012	10.1080/00103620601174411	Montagne	Montagne et al.	2007	Communications in Soil Science and Plant Analysis	Effect of agricultural practices on trace-element distribution in soil	INCL	#AGRI	#AGRI	1	1	0	1
8893	33846413608	000244775100003	10.1016/j.biortech.2006.06.026	Türker	Türker and Çelen	2007	Bioresource Technology	Removal of ammonia as struvite from anaerobic digester effluents and recycling of magnesium and phosphate	INCL	#TECH	#TECH	1	1	0	1
8905	33846610610	000244831900010	10.1016/j.soilbio.2006.11.002	Criquet	Criquet et al.	2007	Soil Biology and Biochemistry	Short-term effects of sewage sludge application on phosphatase activities and available P fractions in Mediterranean soils	INCL	#AGRI	#AGRI	1	1	0	1
8907	33846355195	000244861700014	10.5194/hess-11-601-2007	Whitehead	Whitehead et al.	2007	Hydrology and Earth System Sciences	Evaluating the risk of non-point source pollution from biosolids: Integrated modelling of nutrient losses at field and catchment scales	INCL	#AGRI	#AGRI	1	1	0	1
8910	33847753553	000244915300019	10.1002/jpln.200621971	Kiziloglu	Kiziloglu et al.	2007	Journal of Plant Nutrition and Soil Science	Effects of wastewater irrigation on soil and cabbage-plant (brassica olerecea var. capitate cv. yalova-1) chemical properties	INCL	#AGRI	#AGRI	1	1	0	1
8935	33846871720	000245085400013	10.1016/j.electacta.2006.06.048	Ottosen	Ottosen et al.	2007	Electrochimica Acta	Screening the possibility for removing cadmium and other heavy metals from wastewater sludge and bio-ashes by an electrodialytic method	INCL	#PROD	#PROD	1	1	0	1
8938	33947501523	000245108000005	10.1080/15324980701267783	Brenton	Brenton et al.	2007	Arid Land Research and Management	Macronutrient and trace element leaching following biosolids application on semi-arid rangeland soils	INCL	#AGRI	#AGRI	1	1	0	1
8955	34047112208	000245260800005	NULL	Li	Li et al.	2007	Journal of Industrial and Engineering Chemistry	Effect of sewage sludge mixing ratio on composting of TNT-contaminated soil	INCL	#TECH	#TECH	1	1	0	1
8960	33846915727	000245336800012	10.1016/j.bej.2006.11.007	Gea	Gea et al.	2007	Biochemical Engineering Journal	Co-composting of sewage sludge:fats mixtures and characteristics of the lipases involved	INCL	#TECH	#TECH	1	1	0	1
8963	33847077712	000245354600002	10.2166/ws.2006.963	Hao	Hao et al.	2006	Water Science and Technology: Water Supply	Enhancing bio-P removal by phosphate recovery from anaerobic supernatant	INCL	#TECH	#TECH	1	1	0	1
8964	33847070105	000245354600012	10.2166/ws.2006.965	Zhao	Zhao et al.	2006	Water Science and Technology: Water Supply	Effect of irrigation with reclaimed water on crops and health risk assessment	INCL	#AGRI	#AGRI	1	1	0	1
8965	34047245416	000245364300014	NULL	Zarkovic	Zarkovic and Blagojevic	2007	Fresenius Environmental Bulletin	Influence of long-term fertilization on the cadmium content of calcareous chernozem soil	INCL	#AGRI	#AGRI	1	1	0	1
8966	33847185150	000245364500010	10.1016/j.scitotenv.2006.12.025	Stumpe	Stumpe and Marschner	2007	Science of the Total Environment	Long-term sewage sludge application and wastewater irrigation on the mineralization and sorption of 17β-estradiol and testosterone in soils	INCL	#AGRI	#AGRI	1	1	0	1
8978	33947104592	000245443400012	10.1163/156854107779969682	Zasada	Zasada et al.	2007	Nematology	Application of alkaline-stabilised biosolids for Meloidogyne incognita suppression in microplots	INCL	#AGRI	#AGRI	1	1	0	1
8985	34248993644	000245494000004	10.4141/S05-117	Cogger	Cogger et al.	2006	Canadian Journal of Soil Science	Biosolids recycling: Nitrogen management and soil ecology	INCL	#AGRI	#AGRI	1	1	0	1
8992	33847662512	000245499400022	10.1016/j.watres.2007.01.008	Blaney	Blaney et al.	2007	Water Research	Hybrid anion exchanger for trace phosphate removal from water and wastewater	INCL	#TECH	#TECH	1	1	0	1
8998	34447623352	000245548400005	10.1017/S1742170507001585	Wang	Wang et al.	2007	Renewable Agriculture and Food Systems	Influence of cover crops and soil amendments on okra (Abelmoschus esculentus L.) production and soil nematodes	INCL	#AGRI	#AGRI	1	1	0	1
8999	33947154283	000245561800001	10.1263/jbb.103.105	Nishio	Nishio and Nakashimada	2007	Journal of Bioscience and Bioengineering	Recent development of anaerobic digestion processes for energy recovery from wastes	INCL	#TECH	#TECH	1	1	0	1
9001	34047195683	000245574000005	10.1205/cherd06031	Ali	Ali	2007	Chemical Engineering Research and Design	Struvite crystallization in fed-batch pilot scale and description of solution chemistry of struvite	INCL	#TECH	#TECH	1	1	0	1
9005	33847343399	000245579500011	10.1016/j.agwat.2007.01.001	Herpin	Herpin et al.	2007	Agricultural Water Management	Chemical effects on the soil-plant system in a secondary treated wastewater irrigated coffee plantation-A pilot field study in Brazil	INCL	#AGRI	#AGRI	1	1	0	1
9013	33847352065	000245665900061	NULL	Ailincai	Ailincai et al.	2007	Journal of Food, Agriculture and Environment	Influence of sewage sludge on maize yield and quality and soil chemical characteristics	INCL	#AGRI	#AGRI	1	1	0	1
9016	34147220956	000245682100001	10.1002/ldr.770	Claassen	Claassen and Carey	2007	Land Degradation and Development	Comparison of slow-release nitrogen yield from organic soil amendments and chemical fertilizers and implications for regeneration of disturbed sites	INCL	#AGRI	#AGRI	1	1	0	1
9027	33846647538	000245785900016	10.2166/wst.2006.759	Malmqvist	Malmqvist et al.	2006	Water Science and Technology	Evaluation of the ReVAQ project to achieve safe use of wastewater sludge in agriculture	INCL	#AGRI	#AGRI	1	1	0	1
9029	33846630487	000245785900020	10.2166/wst.2006.848	Orta de Velásquez	Orta de Velásquez et al.	2006	Water Science and Technology	Evaluation of phytotoxic elements, trace elements and nutrients in a standardized crop plant, irrigated with raw wastewater treated by APT and ozone	INCL	#AGRI	#AGRI	1	1	0	1
9030	33846648055	000245785900021	10.2166/wst.2006.851	Smith	Smith and Hegazy	2006	Water Science and Technology	E. coli transport in soil columns: Implications for reuse of treated wastewater in irrigation	INCL	#AGRI	#AGRI	1	1	0	1
9035	33846592906	000245785900052	10.2166/wst.2006.924	Ek	Ek et al.	2006	Water Science and Technology	Concentration of nutrients from urine and reject water from anaerobically digested sludge	INCL	#TECH	#TECH	1	1	0	8
9039	33846934247	000245786000022	10.2166/wst.2007.052	Lee	Lee et al.	2007	Water Science and Technology	Phosphorus recovery by mesoporous structure material from wastewater	INCL	#TECH	#TECH	1	1	0	1
9043	34247377356	000245816700010	10.1007/s10457-007-9046-9	López-Díaz	López-Díaz et al.	2007	Agroforestry Systems	Lime, sewage sludge and mineral fertilization in a silvopastoral system developed in very acid soils	INCL	#AGRI	#AGRI	1	1	0	1
9049	33947158017	000245839100023	10.1016/j.jhazmat.2006.08.003	Zheng	Zheng et al.	2007	Journal of Hazardous Materials	Stabilization of nickel and chromium in sewage sludge during aerobic composting	INCL	#TECH	#TECH	1	1	0	1
9054	34547346662	000245848100024	NULL	Faryal	Faryal et al.	2007	Pakistan Journal of Botany	Effect of wastewater irrigation on soil along with its micro and macro flora	INCL	#AGRI	#AGRI	1	1	0	1
9088	33947359907	000245999800002	10.1016/j.soilbio.2006.12.002	Senesi	Senesi et al.	2007	Soil Biology and Biochemistry	A comparative survey of recent results on humic-like fractions in organic amendments and effects on native soil humic substances	INCL	#PROD	#PROD	1	1	1	1
9091	33947433260	000245999800009	10.1016/j.soilbio.2006.12.008	Almendro-Candel	Almendro-Candel et al.	2007	Soil Biology and Biochemistry	Environmental evaluation of sewage sludge application to reclaim limestone quarries wastes as soil amendments	INCL	#AGRI	#AGRI	1	1	0	1
9092	33947502575	000245999800010	10.1016/j.soilbio.2006.12.009	Santibáñez	Santibáñez et al.	2007	Soil Biology and Biochemistry	Evaluation of nitrate leaching from mine tailings amended with biosolids under Mediterranean type climate conditions	INCL	#AGRI	#AGRI	1	0	0	1
9093	33947423927	000245999800011	10.1016/j.soilbio.2006.12.010	de Melo	de Melo et al.	2007	Soil Biology and Biochemistry	Nickel in a tropical soil treated with sewage sludge and cropped with maize in a long-term field study	INCL	#AGRI	#AGRI	1	1	0	1
9095	33947429708	000245999800013	10.1016/j.soilbio.2006.12.012	Brunetti	Brunetti et al.	2007	Soil Biology and Biochemistry	Compositional and functional features of humic acids from organic amendments and amended soils in Minnesota, USA	INCL	#AGRI	#AGRI	1	1	0	1
9096	33947511852	000245999800015	10.1016/j.soilbio.2006.12.014	Pedra	Pedra et al.	2007	Soil Biology and Biochemistry	Effects of municipal solid waste compost and sewage sludge on mineralization of soil organic matter	INCL	#AGRI	#AGRI	1	1	0	1
9097	33947425243	000245999800016	10.1016/j.soilbio.2006.12.015	Sager	Sager	2007	Soil Biology and Biochemistry	Trace and nutrient elements in manure, dung and compost samples in Austria	INCL	#PROD	#PROD	1	1	0	1
9104	33947576674	000246080600001	10.1016/j.geoderma.2006.12.001	Pérez-de-Mora	Pérez-de-Mora et al.	2007	Geoderma	Amendments and plant cover influence on trace element pools in a contaminated soil	INCL	#AGRI	#AGRI	1	1	0	1
9108	34248545801	000246119700008	10.1065/espr2006.12.365	Laturnus	Laturnus et al.	2007	Environmental Science and Pollution Research	Organic contaminants from sewage sludge applied to agricultural soils false alarm regarding possible problems for food safety?	INCL	#AGRI	#AGRI	1	1	0	1
9117	34247874410	000246185100002	10.1007/s10705-006-9079-x	El-Motaium	El-Motaium and Abo El-Seoud	2007	Nutrient Cycling in Agroecosystems	Irradiated sewage sludge for production of fennel plants in sandy soil	INCL	#AGRI	#AGRI	1	1	0	1
9132	34047092680	000246315800013	10.1016/j.envint.2006.11.006	Alvarenga	Alvarenga et al.	2007	Environment International	Evaluation of chemical and ecotoxicological characteristics of biodegradable organic residues for application to agricultural land	INCL	#AGRI	#AGRI	1	1	0	1
9136	33947313187	000246335500016	10.1016/j.chemosphere.2006.12.019	Singh	Singh and Agrawal	2007	Chemosphere	Effects of sewage sludge amendment on heavy metal accumulation and consequent responses of Beta vulgaris plants	INCL	#AGRI	#AGRI	1	1	0	1
9147	34248597454	000246388300004	10.1089/ees.2006.0412	Başakçilardan-Kabakci	Başakçilardan-Kabakci et al.	2007	Environmental Engineering Science	Recovery of ammonia from human urine by stripping and absorption	INCL	#TECH	#TECH	1	1	0	1
9152	34248343364	000246427800004	10.1111/j.1365-2389.2006.00845.x	Tarchitzky	Tarchitzky et al.	2007	European Journal of Soil Science	Water distribution pattern in treated wastewater irrigated soils: Hydrophobicity effect	INCL	#AGRI	#AGRI	1	0	0	1
9154	34248404046	000246430500015	10.2134/jeq2006.0308	Ippolito	Ippolito et al.	2007	Journal of Environmental Quality	Biosolids impact soil phosphorus accountability, fractionation, and potential environmental risk	INCL	#AGRI	#AGRI	1	1	0	1
9160	33846903563	000246465400004	10.1016/j.watres.2006.11.046	Ronteltap	Ronteltap et al.	2007	Water Research	Struvite precipitation thermodynamics in source-separated urine	INCL	#TECH	#TECH	0	1	0	1
9169	57349158487	000246468700003	NULL	Berg	Berg et al.	2007	Journal of Residuals Science and Technology	Impact of calcite on phosphorus removal and recovery from wastewater using CSH-filled fixed bed filters	INCL	#TECH	#TECH	1	1	0	1
9170	43149090312	000246468700004	NULL	Campo	Campo et al.	2007	Journal of Residuals Science and Technology	Assessment of Salmonella typhimurium growth in class a biosolids and soil/biosolid mixtures	INCL	#PROD	#PROD	1	1	0	1
9186	34249080396	000246567400017	10.2134/agronj2006.0221	Barbarick	Barbarick and Ippolito	2007	Agronomy Journal	Nutrient assessment of a dryland wheat agroecosystem after 12 years of biosolids applications	INCL	#AGRI	#AGRI	1	1	0	1
9188	34047269078	000246588200003	10.1016/j.watres.2007.01.026	Ronteltap	Ronteltap et al.	2007	Water Research	The behaviour of pharmaceuticals and heavy metals during struvite precipitation in urine	INCL	#TECH	#TECH	1	1	0	1
9190	34047267466	000246588200020	10.1016/j.watres.2007.01.051	Beauchesne	Beauchesne et al.	2007	Water Research	Chemical treatment of sludge: In-depth study on toxic metal removal efficiency, dewatering ability and fertilizing property preservation	INCL	#PROD	#PROD	1	1	0	1
9191	34249688608	000246596600013	10.1016/S1001-0742(07)60098-9	SONG	SONG et al.	2007	Journal of Environmental Sciences	Seed selections for crystallization of calcium phosphate for phosphorus recovery	INCL	#TECH	#TECH	1	1	0	1
9197	34247250239	000246619100007	10.1080/09064710600766313	Kashem	Kashem and Singh	2007	Acta Agriculturae Scandinavica Section B: Soil and Plant Science	Soil amendment with city sewage sludge increases soil extractable cadmium, nickel and zinc more than tannery, pharmaceutical and paper mill wastes	INCL	#AGRI	#AGRI	1	1	0	1
9207	34249310282	000246701200011	NULL	Topaç	Topaç et al.	2007	Fresenius Environmental Bulletin	The effects of fly ash-containing sludge amendment on nitrogen content and urease activity of soils	INCL	#AGRI	#AGRI	1	1	0	1
9214	34247097066	000246732500017	10.1016/j.watres.2007.01.042	Kumar	Kumar et al.	2007	Water Research	Beneficial phosphate recovery from reverse osmosis (RO) concentrate of an integrated membrane system using polymeric ligand exchanger (PLE)	INCL	#TECH	#TECH	1	1	0	1
9218	34247344148	000246746000009	10.1016/j.agwat.2007.02.009	Heidarpour	Heidarpour et al.	2007	Agricultural Water Management	The effects of treated wastewater on soil chemical properties using subsurface and surface irrigation methods	INCL	#AGRI	#AGRI	1	1	0	1
9222	34249013078	000246784100014	10.1590/s0103-90162007000200014	Da Fonseca	Da Fonseca et al.	2007	Scientia Agricola	Agricultural use of treated sewage effluents: Agronomic and environmental implications and perspectives for Brazil	INCL	#AGRI	#AGRI	1	1	1	1
9237	34249984122	000246878300029	10.2166/wst.2007.328	Kim	Kim and Jung	2007	Water Science and Technology	Performance of membrane-coupled organic acid fermentor for the resources recovery from municipal sewage sludge	INCL	#TECH	#TECH	1	1	0	1
9246	34250314843	000246935800007	10.1080/1065657X.2007.10702320	Bowden	Bowden et al.	2007	Compost Science and Utilization	Mineralization and n fertilizer equivalent value of composts as assessed by tall fescue (festuca arundinacea)	INCL	#AGRI	#AGRI	1	1	0	1
9251	34147173846	000246949000015	10.1016/j.scitotenv.2007.01.008	Fernández	Fernández et al.	2007	Science of the Total Environment	Organic matter in degraded agricultural soils amended with composted and thermally-dried sewage sludges	INCL	#AGRI	#AGRI	1	1	0	1
9252	34147161232	000246949000016	10.1016/j.scitotenv.2007.01.017	de Andrés	de Andrés et al.	2007	Science of the Total Environment	Revegetation of abandoned agricultural land amended with biosolids	INCL	#AGRI	#AGRI	1	1	0	1
9270	34547101732	000247095200003	10.1007/s10661-006-9421-4	Amy	Amy and Drewes	2007	Environmental Monitoring and Assessment	Soil aquifer treatment (SAT) as a natural and sustainable wastewater reclamation/reuse technology: Fate of wastewater effluent organic Matter (EfoM) and trace organic compounds	INCL	#AGRI	#AGRI	1	1	0	1
9276	34247591873	000247131200015	10.1016/j.watres.2007.03.002	Le Corre	Le Corre et al.	2007	Water Research	Struvite crystallisation and recovery using a stainless steel structure as a seed material	INCL	#TECH	#TECH	1	1	0	1
9281	34248531423	000247169300004	10.2166/wst.2007.122	Jiménez	Jiménez et al.	2007	Water Science and Technology	Biological risks to food crops fertilized with Ecosan sludge	INCL	#AGRI	#AGRI	1	1	0	1
9282	34248578784	000247169300009	10.2166/wst.2007.128	Gajurel	Gajurel et al.	2007	Water Science and Technology	Potential of filter-vermicomposter for household wastewater pre-treatment and sludge sanitisation on site	INCL	#TECH	#TECH	1	1	0	1
9283	34248578783	000247169300013	10.2166/wst.2007.132	Lübken	Lübken et al.	2007	Water Science and Technology	Development of an empirical mathematical model for describing and optimizing the hygiene potential of a thermophilic anaerobic bioreactor treating faeces	INCL	#TECH	#TECH	1	1	0	1
9289	33947697975	000247186300003	10.1016/j.cropro.2006.08.008	Melakeberhan	Melakeberhan et al.	2007	Crop Protection	Integrated approaches to understanding and managing Meloidogyne hapla populations' parasitic variability	INCL	#AGRI	#AGRI	1	1	0	1
9309	34247891740	000247200300010	10.1016/j.resconrec.2006.09.002	Darwish	Darwish et al.	2007	Resources, Conservation and Recycling	The impact of a storage facility on optimality conditions of wastewater reuse in land application: A case study in Lebanon	INCL	#AGRI	#AGRI	1	1	0	1
9336	34249992852	000247346400011	10.1111/j.1365-2494.2007.00570.x	Rigueiro-Rodríguez	Rigueiro-Rodríguez et al.	2007	Grass and Forage Science	Mineral concentrations in herbage and soil in a Pinus radiata silvopastoral system in north-west Spain after sewage sludge and lime application	INCL	#AGRI	#AGRI	1	1	0	1
9341	33947358228	000247382700011	10.1016/j.biortech.2006.09.015	Takiguchi	Takiguchi et al.	2007	Bioresource Technology	Effect of mineral elements on phosphorus release from heated sewage sludge	INCL	#TECH	#TECH	1	1	0	1
9372	34250177922	000247528400010	10.1080/10934520701369818	Pecharaply	Pecharaply et al.	2007	Journal of Environmental Science and Health - Part A Toxic/Hazardous Substances and Environmental Engineering	Influence of anaerobic co-digestion of sewage and brewery sludges on biogas production and sludge quality	INCL	#TECH	#TECH	1	1	0	1
9379	34250165768	000247562600012	10.1080/00103620701378474	Bañuelos	Bañuelos et al.	2007	Communications in Soil Science and Plant Analysis	Long-term application of biosolids on apricot production	INCL	#AGRI	#AGRI	1	1	0	1
9382	34249333421	000247580200020	10.1016/j.chemosphere.2007.01.020	Gibson	Gibson et al.	2007	Chemosphere	Impact of drying and composting procedures on the concentrations of 4-nonylphenols, di-(2-ethylhexyl)phthalate and polychlorinated biphenyls in anaerobically digested sewage sludge	INCL	#TECH	#TECH	1	1	0	1
9407	34247145579	000247759200020	10.1016/j.biortech.2006.10.038	Ganrot	Ganrot et al.	2007	Bioresource Technology	Recovery of N and P from human urine by freezing, struvite precipitation and adsorption to zeolite and active carbon	INCL	#TECH	#TECH	1	1	0	3
9408	34247147750	000247759200021	10.1016/j.biortech.2007.01.003	Ganrot	Ganrot et al.	2007	Bioresource Technology	Plant availability of nutrients recovered as solids from human urine tested in climate chamber on Triticum aestivum L.	INCL	#AGRI	#AGRI	1	1	0	4
9433	34447298107	000247941900010	10.2134/jeq2006.0256	Hansen	Hansen et al.	2007	Journal of Environmental Quality	Runoff water quality from turfgrass established using volume-based composted municipal biosolids applications	INCL	#AGRI	#AGRI	1	1	0	1
9434	34447340542	000247941900012	10.2134/jeq2005.0453	Michitsch	Michitsch et al.	2007	Journal of Environmental Quality	Use of wastewater and compost extracts as nutrient sources for growing nursery and turfgrass species	INCL	#AGRI	#AGRI	1	1	0	1
9435	34447344091	000247941900014	10.2134/jeq2006.0265	Fine	Fine and Hass	2007	Journal of Environmental Quality	Role of organic matter in microbial transport during irrigation with sewage effluent	INCL	#AGRI	#AGRI	1	1	0	1
9450	34447558374	000248036800019	NULL	Anguelova	Anguelova and Anguelov	2007	Transactions of the ASABE	Effects of grazing and biosolids application on zinc concentration in soil solution from a bahiagrass pasture in north Florida	INCL	#AGRI	#AGRI	1	1	0	1
9459	34447518902	000248103200024	10.2136/sssaj2006.0248	Rosabal	Rosabal et al.	2007	Soil Science Society of America Journal	Long-term impacts of wastewater irrigation on Cuban soils	INCL	#AGRI	#AGRI	1	1	0	1
9480	34447129337	000248234300004	10.1080/10934520701418482	Jiménez	Jiménez et al.	2007	Journal of Environmental Science and Health - Part A Toxic/Hazardous Substances and Environmental Engineering	Po and major ions in drainage water from soil treated with various types of fertilizers	INCL	#AGRI	#AGRI	1	1	0	1
9481	34447114987	000248234300016	10.1080/10934520701418664	Sajwan	Sajwan et al.	2007	Journal of Environmental Science and Health - Part A Toxic/Hazardous Substances and Environmental Engineering	Effects of different rates of fly ash and sewage sludge mixture amendments on cation availability and their leachability	INCL	#AGRI	#AGRI	1	1	0	1
9486	34250209130	000248248200020	10.1016/j.chemosphere.2007.02.047	Wu	Wu et al.	2007	Chemosphere	Co-cropping for phyto-separation of zinc and potassium from sewage sludge	INCL	#AGRI	#AGRI	1	1	0	1
9496	34250016078	000248322300017	10.1016/j.scitotenv.2007.03.028	Ikematsu	Ikematsu et al.	2007	Science of the Total Environment	Electrochemical treatment of human urine for its storage and reuse as flush water	INCL	#TECH	#TECH	1	1	0	1
9531	33846610946	000248673300002	NULL	Iwegbue	Iwegbue et al.	2007	African Journal of Biotechnology	Fractionation, characterization and speciation of heavy metals in composts and compost-amended soils	INCL	#AGRI	#AGRI	1	1	1	1
9541	34547861645	000248746200012	NULL	Łuczkiewicz	Łuczkiewicz and Quant	2007	Polish Journal of Environmental Studies	Soil and groundwater fecal contamination as a results of sewage sludge land application	INCL	#AGRI	#AGRI	1	1	0	1
9556	34547905030	000248820800025	10.2166/wst.2007.488	Bustamante	Bustamante et al.	2007	Water Science and Technology	Co-composting of distillery and winery wastes with sewage sludge	INCL	#TECH	#TECH	1	1	0	1
9561	34447266234	000248881100006	10.1016/j.scitotenv.2007.04.045	Rhind	Rhind et al.	2007	Science of the Total Environment	Effects of exposure of ewes to sewage sludge-treated pasture on phthalate and alkyl phenol concentrations in their milk	INCL	#AGRI	#AGRI	1	1	0	1
9576	50949125898	000249016800007	10.2478/s11756-007-0107-3	Hernandez Fernandez	Hernandez Fernandez et al.	2007	Biologia	Assessing the microbiological, biochemical, soil-physical and hydrological effects of amelioration of degraded soils in semiarid Spain	INCL	#AGRI	#AGRI	1	1	0	1
9643	34548516412	000249488300029	10.4141/CJPS06037	Neilsen	Neilsen et al.	2007	Canadian Journal of Plant Science	Nutritional implications of biosolids and paper mulch applications in high density apple orchards	INCL	#AGRI	#AGRI	1	1	0	1
9644	34548687018	000249488500002	10.1111/j.1752-1688.2007.00086.x	Kunjikutty	Kunjikutty et al.	2007	Journal of the American Water Resources Association	Simulation of nitrogen transport in soil under municipal wastewater application using LEACHN	INCL	#AGRI	#AGRI	1	1	0	1
9649	34547838153	000249538500004	10.1016/j.soilbio.2007.05.015	Nèble	Nèble et al.	2007	Soil Biology and Biochemistry	Dynamics of phosphatase activities in a cork oak litter (Quercus suber L.) following sewage sludge application	INCL	#AGRI	#AGRI	1	1	0	1
9657	34548388751	000249573100013	10.1016/S1001-0742(07)60178-8	WANG	WANG et al.	2007	Journal of Environmental Sciences	Treated wastewater irrigation effect on soil, crop and environment: Wastewater recycling in the loess area of China	INCL	#AGRI	#AGRI	1	1	0	1
9669	34648831984	000249635700004	10.1007/s11270-007-9420-2	Khashiboun	Khashiboun et al.	2007	Water, Air, and Soil Pollution	The fate of Cryptosporidium parvum oocysts in reclaimed water irrigation-history and non-history soils irrigated with various effluent qualities	INCL	#AGRI	#AGRI	1	1	0	1
9670	34648840569	000249635700019	10.1007/s11270-007-9443-8	Pérez-De-Mora	Pérez-De-Mora et al.	2007	Water, Air, and Soil Pollution	In situ amendments and revegetation reduce trace element leaching in a contaminated soil	INCL	#AGRI	#AGRI	1	1	0	1
9681	34447622670	000249710500002	10.1016/j.chemosphere.2007.02.045	Guerra	Guerra et al.	2007	Chemosphere	Effect of biosolid incorporation to mollisol soils on Cr, Cu, Ni, Pb, and Zn fractionation, and relationship with their bioavailability	INCL	#AGRI	#AGRI	1	1	0	1
9684	57349165367	000249746900003	NULL	Berg	Berg et al.	2007	Journal of Residuals Science and Technology	P-RoC - Phosphorus recovery from wastewater by crystallisation of calcium phosphate compounds	INCL	#TECH	#TECH	1	1	0	1
9691	34548016078	000249750300018	10.1016/j.biortech.2006.07.011	Vinnerås	Vinnerås	2007	Bioresource Technology	Comparison of composting, storage and urea treatment for sanitising of faecal matter and manure	INCL	#TECH	#TECH	1	1	0	3
9692	34548045755	000249758700004	10.1016/j.agwat.2007.05.019	Rahil	Rahil and Antonopoulos	2007	Agricultural Water Management	Simulating soil water flow and nitrogen dynamics in a sunflower field irrigated with reclaimed wastewater	INCL	#AGRI	#AGRI	1	1	0	1
9696	34548239244	000249775100016	10.1016/j.chemosphere.2007.02.063	Fernández	Fernández et al.	2007	Chemosphere	Acid-base properties of humic substances from composted and thermally-dried sewage sludges and amended soils as determined by potentiometric titration and the NICA-Donnan model	INCL	#AGRI	#AGRI	1	1	0	1
9698	34848815683	000249777400004	10.1089/ees.2006.0139	Van Herwijnen	Van Herwijnen et al.	2007	Environmental Engineering Science	The impact of waste compost-based soil amendments on the leaching behavior of a heavy metal contaminated soil	INCL	#AGRI	#AGRI	1	1	0	1
9702	38749132267	000249805500018	NULL	Khan	Khan and Khan	2007	Pakistan Journal of Botany	The potential of waste stabilization ponds effluent as a liquid fertilizer	INCL	#AGRI	#AGRI	1	1	0	1
9706	38349003054	000249871100033	10.1021/jf071563y	Plaza	Plaza et al.	2007	Journal of Agricultural and Food Chemistry	Greenhouse evaluation of struvite and sludges from municipal wastewater treatment works as phosphorus sources for plants	INCL	#AGRI	#AGRI	1	1	0	1
9711	38349173567	000249904700010	10.1139/S07-007	Mavinic	Mavinic et al.	2007	Journal of Environmental Engineering and Science	Phosphorus recovery from anaerobic digester supernatants using a pilot-scale struvite crystallization process	INCL	#TECH	#TECH	1	1	0	1
9740	34548017647	000250040800017	10.1016/j.desal.2006.10.032	Mohammad Rusan	Mohammad Rusan et al.	2007	Desalination	Long term effect of wastewater irrigation of forage crops on soil and plant quality parameters	INCL	#AGRI	#AGRI	0	1	0	1
9743	34548293723	000250060500006	10.1016/j.wasman.2006.07.016	Casado-Vela	Casado-Vela et al.	2007	Waste Management	Effect of composted sewage sludge application to soil on sweet pepper crop (Capsicum annuum var. annuum) grown under two exploitation regimes	INCL	#AGRI	#AGRI	1	1	0	1
9750	35548997430	000250110600050	10.1021/jf0717891	Pradhan	Pradhan et al.	2007	Journal of Agricultural and Food Chemistry	Use of human urine fertilizer in cultivation of cabbage (Brassica oleracea) - Impacts on chemical, microbial, and flavor quality	INCL	#AGRI	#AGRI	1	1	0	1
9767	36049043841	000250210600001	10.1016/S1001-0742(07)60188-0	XUE	XUE and HUANG	2007	Journal of Environmental Sciences	Releasing characteristics of phosphorus and other substances during thermal treatment of excess sludge	INCL	#TECH	#TECH	1	1	0	1
9775	35448949627	000250263400053	10.1111/j.1365-2672.2007.03489.x	Lang	Lang et al.	2007	Journal of Applied Microbiology	Field investigations on the survival of Escherichia coli and presence of other enteric micro-organisms in biosolids-amended agricultural soil	INCL	#AGRI	#AGRI	1	1	0	1
9778	34548775627	000250285600002	10.1016/j.chemosphere.2007.06.024	Jonsson	Jonsson and Aoyama	2007	Chemosphere	In vitro effect of agriculture pollutants and their joint action on Pseudokirchneriella subcapitata acid phosphatase	INCL	#AGRI	#AGRI	1	1	0	1
9785	34548435737	000250364800008	10.1016/j.fuel.2007.01.033	Shimizu	Shimizu and Toyono	2007	Fuel	O during co-combustion of dried sewage sludge with coal in a circulating fluidized bed combustor	INCL	#TECH	#TECH	1	1	0	1
9790	35148831313	000250401400012	10.1080/03067310701616556	Santos	Santos et al.	2007	International Journal of Environmental Analytical Chemistry	Monitoring of di-(2-ethylhexyl)phthalate, nonylphenol, nonylphenol ethoxylates, and polychlorinated biphenyls in anaerobic and aerobic sewage sludge by gas chromatography-mass spectrometry	INCL	#TECH	#TECH	1	1	0	1
9803	36349031079	000250505300010	10.1061/(ASCE)1090-0241(2007)133:11(1449)	Puppala	Puppala et al.	2007	Journal of Geotechnical and Geoenvironmental Engineering	Effects of organic matter on physical, strength, and volume change properties of compost amended expansive clay	INCL	#AGRI	#AGRI	1	1	0	1
9850	36348953676	000250817500020	10.1065/espr2007.08.443	Su	Su et al.	2007	Environmental Science and Pollution Research	Fractionation and mobility of phosphorus in a sandy forest soil amended with biosolids	INCL	#AGRI	#AGRI	1	1	0	1
9852	36148973233	000250833100018	10.1007/s00374-007-0220-z	Jiménez	Jiménez et al.	2007	Biology and Fertility of Soils	Effect of differently post-treated dewatered sewage sludge on β-glucosidase activity, microbial biomass carbon, basal respiration and carbohydrates contents of soils from limestone quarries	INCL	#AGRI	#AGRI	1	1	0	1
9865	35348944788	000250960600012	10.1016/j.watres.2007.06.024	Koné	Koné et al.	2007	Water Research	Helminth eggs inactivation efficiency by faecal sludge dewatering and co-composting in tropical climates	INCL	#TECH	#TECH	1	1	0	1
9869	36249026541	000250972400009	10.2134/jeq2007.0018	Brown	Brown et al.	2007	Journal of Environmental Quality	Field test of in situ soil amendments at the tar creek national priorities list superfund site	INCL	#AGRI	#AGRI	1	1	0	1
9874	36249006053	000250972400027	10.2134/jeq2006.0388	Dolaptsoglou	Dolaptsoglou et al.	2007	Journal of Environmental Quality	Influence of different organic amendments on the degradation, metabolism, and adsorption of terbuthylazine	INCL	#AGRI	#AGRI	1	1	0	1
9875	36249019266	000250972400036	10.2134/jeq2007.0175	Livesley	Livesley et al.	2007	Journal of Environmental Quality	Soil water nitrate and ammonium dynamics under a sewage effluent-irrigated eucalypt plantation	INCL	#AGRI	#AGRI	1	1	0	1
9883	36348961346	000251005400016	10.1002/ceat.200700229	Koralewska	Koralewska et al.	2007	Chemical Engineering and Technology	Reaction-crystallization of struvite in a continuous liquid jet-pump DTM MSMPR crystallizer with upward circulation of suspension in a mixing chamber - An SDG kinetic approach	INCL	#TECH	#TECH	0	1	0	1
9887	36448950549	000251007000022	10.1002/clen.200720013	García-Gil	García-Gil et al.	2007	Clean - Soil, Air, Water	Effects of long-term sewage sludge amendment on the composition, structure and proton binding activity of soil fulvic acids	INCL	#AGRI	#AGRI	1	1	0	1
9907	36549031243	000251115900035	10.21273/hortsci.42.7.1674	Polomski	Polomski et al.	2007	HortScience	Nutrient recovery by seven aquatic garden plants in a laboratory-scale subsurface-constructed wetland	INCL	#TECH	#TECH	1	1	0	1
9909	35248858761	000251126800004	10.1016/j.chemosphere.2007.05.022	Ghanem	Ghanem et al.	2007	Chemosphere	Concentrations and specific loads of glyphosate, diuron, atrazine, nonylphenol and metabolites thereof in French urban sewage sludge	INCL	#PROD	#PROD	1	1	0	1
9929	35448934778	000251293100003	10.1016/j.biortech.2006.12.023	Tarrasón	Tarrasón et al.	2008	Bioresource Technology	Differences on nitrogen availability in a soil amended with fresh, composted and thermally-dried sewage sludge	INCL	#AGRI	#AGRI	1	1	0	1
9933	36649020283	000251320100029	10.1007/s00216-007-1628-x	Kovaříková	Kovaříková et al.	2007	Analytical and Bioanalytical Chemistry	Use of the diffusive gradients in thin films technique (DGT) with various diffusive gels for characterization of sewage sludge-contaminated soils	INCL	#AGRI	#AGRI	1	1	0	1
9951	35548966260	000251470900004	10.1016/j.geoderma.2007.08.012	Sánchez-Martín	Sánchez-Martín et al.	2007	Geoderma	Heavy metals in sewage sludge amended soils determined by sequential extractions as a function of incubation time of soils	INCL	#AGRI	#AGRI	1	1	0	1
9963	34948900897	000251531600017	10.2166/wst.2007.566	Malisie	Malisie et al.	2007	Water Science and Technology	The potential of nutrient reuse from a source-separated domestic wastewater system in Indonesia - Case study: Ecological sanitation pilot plant in Surabaya	INCL	#TECH	#TECH	1	1	0	2
9965	34948886749	000251531600024	10.2166/wst.2007.573	Hammer	Hammer and Clemens	2007	Water Science and Technology	A tool to evaluate the fertiliser value and the environmental impact of substrates from wastewater treatment	INCL	#AGRI	#AGRI	1	1	0	1
9967	34948848142	000251531600026	10.2166/wst.2007.575	Pronk	Pronk et al.	2007	Water Science and Technology	Pilot experiments with electrodialysis and ozonation for the production of a fertiliser from urine	INCL	#TECH	#TECH	1	1	0	2
9969	34948910196	000251531600028	10.2166/wst.2007.577	Peter-Fröhlich	Peter-Fröhlich et al.	2007	Water Science and Technology	EU demonstration project for separate discharge and treatment of urine, faeces and greywater - Part I: Results	INCL	#TECH	#TECH	1	1	0	2
9971	37149044035	000251551500005	10.1089/ees.2006.0136	Başakçilardan-Kabakci	Başakçilardan-Kabakci et al.	2007	Environmental Engineering Science	Precipitation of urinary phosphate	INCL	#TECH	#TECH	1	1	0	1
9975	37349067370	000251599200003	NULL	Cucarella	Cucarella et al.	2007	Polish Journal of Environmental Studies	Fertilizer potential of calcium-rich substrates used for phosphorus removal from wastewater	INCL	#AGRI	#AGRI	1	1	0	2
9976	37349075380	000251599200014	NULL	Wolna-Maruwka	Wolna-Maruwka et al.	2007	Polish Journal of Environmental Studies	Effect of fertilization using communal sewage sludge on respiration activity and counts of selected microorganisms in the grey brown podzolic soil	INCL	#AGRI	#AGRI	1	1	0	1
9978	36848999707	000251624700008	10.15258/sst.2007.35.3.08	Gallep	Gallep and Dos Santos	2007	Seed Science and Technology	Photon-counts during germination of wheat (Triticum aestivum) in wastewater sediment solutions correlated with seedling growth	INCL	#AGRI	#AGRI	1	1	0	1
9980	54349098765	000251637400006	NULL	Wolna-Maruwka	Wolna-Maruwka and Czekała	2007	Archives of Environmental Protection	Dynamics of changes in the number of selected microorganism groups in sewage sludge and in manure subject to composting process and in the soil enriched with composts	INCL	#TECH	#TECH	1	1	0	1
9982	36148995918	000251647200012	10.1016/j.yrtph.2007.09.001	Schowanek	Schowanek et al.	2007	Regulatory Toxicology and Pharmacology	Probabilistic risk assessment for linear alkylbenzene sulfonate (LAS) in sewage sludge used on agricultural soil	INCL	#AGRI	#AGRI	1	1	0	1
9998	37149013109	000251783900006	10.1080/09593332808618885	Le Corre	Le Corre et al.	2007	Environmental Technology	Impact of reactor operation on success of struvite precipitation from synthetic liquors	INCL	#TECH	#TECH	0	1	0	1
10011	43049107582	000251852000004	10.4141/CJSS07009	Ajiboye	Ajiboye et al.	2007	Canadian Journal of Soil Science	Influence of biosolids on phosphorus sorption characteristics of a Vertisol in comparison with manures and fertilizer	INCL	#AGRI	#AGRI	1	1	0	1
10034	37849051624	000252003500010	NULL	Aslan	Aslan	2007	Fresenius Environmental Bulletin	Reuse possibility of the Izmir wastewater treatment plant effluent in Menemen Plain irrigation - A case study of Turkey	INCL	#AGRI	#AGRI	1	1	0	1
10036	36549007470	000252061000008	10.1016/j.envpol.2007.01.023	van Herwijnen	van Herwijnen et al.	2007	Environmental Pollution	Remediation of metal contaminated soil with mineral-amended composts	INCL	#AGRI	#AGRI	1	1	0	1
10037	36549063447	000252061000010	10.1016/j.envpol.2007.01.021	Maxted	Maxted et al.	2007	Environmental Pollution	Phytoextraction of cadmium and zinc from arable soils amended with sewage sludge using Thlaspi caerulescens: Development of a predictive model	INCL	#AGRI	#AGRI	1	1	0	1
10040	40949157961	000252091100030	10.1080/01904160701700400	Aguilera	Aguilera et al.	2007	Journal of Plant Nutrition	Chemical characterization of sewage sludges in Chile and their potential utilization as amendment to reclaim soils for forestation purposes	INCL	#AGRI	#AGRI	1	1	0	1
10050	36549036647	000252179800013	10.1016/j.wasman.2006.12.010	Singh	Singh and Agrawal	2008	Waste Management	Potential benefits and risks of land application of sewage sludge	INCL	#AGRI	#AGRI	1	1	0	1
10062	36549023978	000252235700017	10.1016/j.desal.2006.09.033	Oron	Oron et al.	2008	Desalination	Membrane technology for advanced wastewater reclamation for sustainable agriculture production	INCL	#AGRI	#AGRI	1	1	0	1
10069	38149034386	000252276100006	10.1007/s00254-007-0751-5	Bouri	Bouri et al.	2008	Environmental Geology	Impacts of wastewater irrigation in arid and semi arid regions: Case of Sidi Abid region, Tunisia	INCL	#AGRI	#AGRI	0	1	0	1
10076	34548569334	000252300800009	10.2175/106143006X111899	Shimamura	Shimamura et al.	2007	Water Environment Research	Use of a seeder reactor to manage crystal growth in the fluidized bed reactor for phosphorus recovery	INCL	#TECH	#TECH	1	1	0	1
10085	37849041367	000252344200009	10.1080/10934520701781574	Paramasivam	Paramasivam et al.	2008	Journal of Environmental Science and Health - Part A Toxic/Hazardous Substances and Environmental Engineering	Evaluation of emission of greenhouse gases from soils amended with sewage sludge	INCL	#AGRI	#AGRI	1	1	0	1
10099	38049161501	000252496200011	NULL	Capatina	Capatina and Simonescu	2007	Revista de Chimie	Study regarding agricultural use of mud waste from a city sewage purification station	INCL	#AGRI	#AGRI	1	1	0	1
10113	38349150990	000252594200010	10.1139/S07-023	Forrest	Forrest et al.	2007	Journal of Environmental Engineering and Science	Application of artificial neural networks to effluent phosphate prediction in struvite recovery	INCL	#TECH	#TECH	1	1	0	1
10114	36849048198	000252596100014	10.2136/vzj2007.0026	Hamilton	Hamilton et al.	2007	Vadose Zone Journal	Wastewater irrigation: The state of play	INCL	#AGRI	#AGRI	1	1	1	1
10118	38649102143	000252624300006	10.1007/s10311-007-0111-4	Nowak	Nowak et al.	2008	Environmental Chemistry Letters	Effect of sludge treatment on the bioaccumulation of nonylphenol in grass grown on sludge-amended soil	INCL	#AGRI	#AGRI	1	1	0	1
10125	38549181933	000252666300005	10.2320/matertrans.MK200707	Adam	Adam et al.	2007	Materials Transactions	Thermal treatment of municipal sewage sludge aiming at marketable P-fertilisers	INCL	#TECH	#TECH	1	1	0	2
10129	38349128503	000252681300010	10.2136/sssaj2007.0025	Schroder	Schroder et al.	2008	Soil Science Society of America Journal	The effect of long-term annual application of biosolids on soil properties, phosphorus, and metals	INCL	#AGRI	#AGRI	1	1	0	1
10142	38549155503	000252772900001	10.1089/ees.2006.0168	Uludag-Demirer	Uludag-Demirer	2008	Environmental Engineering Science	A study on nutrient removal from municipal wastewater by struvite formation using Taguchi's design of experiments	INCL	#TECH	#TECH	0	1	0	1
10153	38849152837	000252841300011	10.1002/clen.200700074	Ganrot	Ganrot et al.	2008	Clean - Soil, Air, Water	Nutrient recovery from human urine using pretreated zeolite and struvite precipitation in combination with freezing-thawing and plant availability tests on common wheat	INCL	#MULT	#AGRI #TECH	1	1	0	7
10164	38949102709	000253009000005	10.1016/S1001-0742(08)60024-8	WANG	WANG et al.	2008	Journal of Environmental Sciences	Changes of Cu, Zn, and Ni chemical speciation in sewage sludge co-composted with sodium sulfide and lime	INCL	#TECH	#TECH	1	1	0	1
10169	37649006827	000253015800073	10.1016/j.biortech.2007.02.047	Chong	Chong et al.	2008	Bioresource Technology	Using mushroom farm and anaerobic digestion wastewaters as supplemental fertilizer sources for growing container nursery stock in a closed system	INCL	#TECH	#TECH	1	1	0	1
10171	38049031217	000253019800004	10.1016/j.apsoil.2007.10.014	Price	Price and Voroney	2008	Applied Soil Ecology	Response to annual applications of de-inked papermill biosolids by field earthworms on three agricultural soils	INCL	#AGRI	#AGRI	1	1	0	1
10198	38049148762	000253179800002	10.1016/j.chemosphere.2007.09.046	Khai	Khai et al.	2008	Chemosphere	Modeling of metal binding in tropical Fluvisols and Acrisols treated with biosolids and wastewater	INCL	#AGRI	#AGRI	1	1	0	1
10199	38049089275	000253179800003	10.1016/j.chemosphere.2007.09.056	Bhuiyan	Bhuiyan et al.	2008	Chemosphere	Thermal decomposition of struvite and its phase transition	INCL	#TECH	#TECH	1	1	0	1
10215	37149014764	000253250900071	10.1016/j.biortech.2007.01.053	Barraoui	Barraoui et al.	2008	Bioresource Technology	Decontamination of sludge by the METIX-AC process. Part II: Effects on maize growth and bioaccumulation of metals	INCL	#AGRI	#AGRI	1	1	0	1
10219	39149144845	000253258000008	10.1111/j.1472-765X.2007.02317.x	Ottoson	Ottoson et al.	2008	Letters in Applied Microbiology	In situ ammonia production as a sanitation agent during anaerobic digestion at mesophilic temperature	INCL	#TECH	#TECH	1	1	0	1
10227	39149096298	000253330700001	10.1080/09593332808618891	Le Corre	Le Corre et al.	2007	Environmental Technology	Kinetics of struvite precipitation: Effect of the magnesium dose on induction times and precipitation rates	INCL	#TECH	#TECH	1	1	0	1
10235	37349109675	000253383300011	10.2166/wst.2007.707	Pakdil	Pakdil and Filibeli	2007	Water Science and Technology	Effects of organic and inorganic acids on phosphorus release from municipal sludge	INCL	#TECH	#TECH	1	1	0	1
10238	38449121583	000253383400006	10.2166/wst.2007.730	Pavan	Pavan et al.	2007	Water Science and Technology	Anaerobic co-digestion of sludge with other organic wastes in small wastewater treatment plants: An economic considerations evaluation	INCL	#TECH	#TECH	1	1	0	1
10243	42449095621	000253411600032	10.1117/12.735558	Menesatti	Menesatti et al.	2007	Proceedings of SPIE - The International Society for Optical Engineering	Application of image analysis techniques to evaluate the effect of urban residuals fertilization on corn (Zea mays) production	INCL	#AGRI	#AGRI	1	1	0	1
10247	41149144671	000253493200003	10.1065/espr2007.02.387	González	González et al.	2008	Environmental Science and Pollution Research	Pesticide adsorption on a calcareous soil modified with sewage sludge and quaternary alkyl-ammonium cationic surfactants	INCL	#AGRI	#AGRI	1	1	0	1
10261	40249099032	000253578500002	10.2166/wst.2008.016	Minamiyama	Minamiyama et al.	2008	Water Science and Technology	Fate of nonylphenol and 17β-estradiol contained in composted sewage sludge after land application	INCL	#AGRI	#AGRI	1	1	0	1
10262	40249084555	000253578500003	10.2166/wst.2008.002	Bhuiyan	Bhuiyan et al.	2008	Water Science and Technology	Phosphorus recovery from wastewater through struvite formation in fluidized bed reactors: A sustainable approach	INCL	#TECH	#TECH	1	1	0	1
10267	41149153866	000253578800005	10.2166/wst.2008.014	Kouloumbos	Kouloumbos et al.	2008	Water Science and Technology	The role of sludge conditioning and dewatering in the fate of nonylphenol in sludge-amended soils	INCL	#AGRI	#AGRI	1	1	0	1
10268	41149139371	000253578800007	10.2166/wst.2008.024	Surampalli	Surampalli et al.	2008	Water Science and Technology	Long-term land application of biosolids - A case study	INCL	#AGRI	#AGRI	1	1	0	1
10270	41149153330	000253578800022	10.2166/wst.2008.065	Shimamura	Shimamura et al.	2008	Water Science and Technology	Development of a process for the recovery of phosphorus resource from digested sludge by crystallization technology	INCL	#TECH	#TECH	1	1	0	1
10283	39149112222	000253771200012	10.1016/j.ejsobi.2007.10.003	Zhang	Zhang et al.	2008	European Journal of Soil Biology	Effects of long-term sewage irrigation on agricultural soil microbial structural and functional characterizations in Shandong, China	INCL	#AGRI	#AGRI	1	1	0	1
10288	38849130176	000253850100007	10.1016/j.biortech.2007.05.043	Pedra	Pedra et al.	2008	Bioresource Technology	Effects of municipal waste compost and sewage sludge on proton binding behavior of humic acids from Portuguese sandy and clay loam soils	INCL	#AGRI	#AGRI	1	1	0	1
10290	38849163732	000253850100017	10.1016/j.biortech.2007.05.030	Lu	Lu et al.	2008	Bioresource Technology	High-rate composting of barley dregs with sewage sludge in a pilot scale bioreactor	INCL	#TECH	#TECH	1	1	0	1
10293	38849108925	000253850100061	10.1016/j.biortech.2007.04.043	Nair	Nair et al.	2008	Bioresource Technology	Zinc and copper uptake by silver beet grown in secondary treated effluent	INCL	#AGRI	#AGRI	1	1	0	1
10300	40549115271	000253908800010	10.1039/b717453e	Barron	Barron et al.	2008	Journal of Environmental Monitoring	Multi-residue determination of pharmaceuticals in sludge and sludge enriched soils using pressurized liquid extraction, solid phase extraction and liquid chromatography with tandem mass spectrometry	INCL	#PROD	#PROD	1	1	0	1
10308	41849149620	000253947700012	10.1021/es702304c	Kinney	Kinney et al.	2008	Environmental Science and Technology	Bioaccumulation of pharmaceuticals and other anthropogenic waste indicators in earthworms from agricultural soil amended with biosolid or swine manure	INCL	#AGRI	#AGRI	1	1	0	1
10321	38849206413	000254072200028	10.1016/j.biortech.2007.06.034	Courtney	Courtney and Mullen	2008	Bioresource Technology	Soil quality and barley growth as influenced by the land application of two compost types	INCL	#AGRI	#AGRI	1	1	0	1
10328	40849111582	000254088200011	10.1007/s10666-007-9093-7	Kim	Kim et al.	2008	Environmental Modeling and Assessment	Assessment of wastewater reuse effects on nutrient loads from paddy field using field-scale water quality model	INCL	#AGRI	#AGRI	1	1	0	1
10344	38949131515	000254145500006	10.1016/j.biombioe.2007.09.016	Pettersson	Pettersson et al.	2008	Biomass and Bioenergy	Leaching of ashes from co-combustion of sewage sludge and wood-Part I: Recovery of phosphorus	INCL	#TECH	#TECH	1	1	0	1
10345	38949143978	000254145500007	10.1016/j.biombioe.2007.09.006	Pettersson	Pettersson et al.	2008	Biomass and Bioenergy	Leaching of ashes from co-combustion of sewage sludge and wood-Part II: The mobility of metals during phosphorus extraction	INCL	#TECH	#TECH	1	1	0	1
10350	49549098908	000254188900086	10.1021/ef700586d	Park	Park et al.	2008	Energy and Fuels	Recovery of oils with high caloric value and low contaminant content by pyrolysis of digested and dried sewage sludge containing polymer flocculants	INCL	#TECH	#TECH	1	1	0	1
10355	53049096389	000254208700008	NULL	Wolna-Maruwka	Wolna-Maruwka	2008	Archives of Environmental Protection	Dynamics of size changes of selected groups of microorganisms in the soil fertilized with municipal sewage sludge	INCL	#AGRI	#AGRI	1	1	0	1
10361	40549090876	000254262100004	NULL	Gonzalez Ponce	Gonzalez Ponce and Garcia Lopez De Sa	2007	Agrochimica	Evaluation of struvite as a fertilizer: A comparison with traditional P sources	INCL	#AGRI	#AGRI	1	1	0	1
10383	43849107141	000254479300060	10.1016/j.biortech.2007.07.011	Zhang	Zhang et al.	2008	Bioresource Technology	Ammonia-nitrogen and orthophosphate removal by immobilized Scenedesmus sp. isolated from municipal wastewater for potential use in tertiary treatment	INCL	#TECH	#TECH	1	1	0	1
10385	39749102193	000254480400008	10.1016/S1002-0160(08)60008-9	JAMALI	JAMALI et al.	2008	Pedosphere	Use of Sewage Sludge After Liming as Fertilizer for Maize Growth	INCL	#AGRI	#AGRI	1	1	0	1
10388	39149098483	000254500900008	10.1016/j.agwat.2007.09.015	Akber	Akber et al.	2008	Agricultural Water Management	Feasibility of long-term irrigation as a treatment method for municipal wastewater using natural soil in Kuwait	INCL	#AGRI	#AGRI	1	1	0	1
10394	39749198534	000254553100006	10.1016/j.wasman.2007.01.020	Torri	Torri and Lavado	2008	Waste Management	Dynamics of Cd, Cu and Pb added to soil through different kinds of sewage sludge	INCL	#AGRI	#AGRI	1	1	0	1
10395	39749124989	000254553100007	10.1016/j.wasman.2007.01.015	Han	Han et al.	2008	Waste Management	Influence of calcium chloride on the thermal behavior of heavy and alkali metals in sewage sludge incineration	INCL	#TECH	#TECH	1	1	0	1
10421	34547284195	000254753100008	10.1080/16486897.2007.9636916	Lazdina	Lazdina et al.	2007	Journal of Environmental Engineering and Landscape Management	Effect of sewage sludge fertilization in short-rotation willow plantations	INCL	#AGRI	#AGRI	1	1	0	1
10422	36148933803	000254753300006	10.1080/16486897.2007.9636925	Zuokaite	Zuokaite and Ščupakas	2007	Journal of Environmental Engineering and Landscape Management	Utilization of sewage sludge from acid casein production for soil fertilization	INCL	#AGRI	#AGRI	1	1	0	1
10423	36048971609	000254753300008	10.1080/16486897.2007.9636927	Karczmarczyk	Karczmarczyk and Mosiej	2007	Journal of Environmental Engineering and Landscape Management	Aspects of wastewater treatment on short rotation plantations (SRP) in Poland	INCL	#AGRI	#AGRI	1	1	1	1
10424	37849028610	000254753500009	10.1080/16486897.2007.9636938	Laturnus	Laturnus and Grøn	2007	Journal of Environmental Engineering and Landscape Management	Organic waste products in agriculture - monitoring the waste constituents phthalate esters in soil-crop system by gas chromatography and ion trap tandem mass spectrometry	INCL	#AGRI	#AGRI	1	1	0	1
10455	39449097322	000254829300006	10.1016/j.catena.2007.09.002	Walker	Walker and Lin	2008	Catena	Soil property changes after four decades of wastewater irrigation: A landscape perspective	INCL	#AGRI	#AGRI	1	1	0	1
10462	34548619557	000254859800001	10.17221/2294-pse	Balík	Balík et al.	2007	Plant, Soil and Environment	The influence of long-term sewage sludge application on the activity of phosphatases in the rhizosphere of plants	INCL	#AGRI	#AGRI	1	1	0	1
10469	43949104091	000254921100011	10.2166/wst.2008.119	Niewersch	Niewersch et al.	2008	Water Science and Technology	Potentials of using nanofiltration to recover phosphorus from sewage sludge	INCL	#TECH	#TECH	1	1	0	1
10470	43949144945	000254921100014	10.2166/wst.2008.173	Jueschke	Jueschke et al.	2008	Water Science and Technology	Effects of treated wastewater irrigation on the dissolved and soil organic carbon in Israeli soils	INCL	#AGRI	#AGRI	1	1	0	1
10477	42549091597	000254945600005	NULL	Głab	Głab and Gondek	2008	Polish Journal of Environmental Studies	Effect of organic amendments on morphometric properties of macropores in stagnic gleysol soil	INCL	#AGRI	#AGRI	1	1	0	1
10502	40749120107	000255109900044	10.1016/j.biortech.2007.08.037	Cucarella	Cucarella et al.	2008	Bioresource Technology	Effect of reactive substrates used for the removal of phosphorus from wastewater on the fertility of acid soils	INCL	#AGRI	#AGRI	1	1	0	2
10511	40849136212	000255134500005	10.1016/j.agee.2007.11.005	Ojeda	Ojeda et al.	2008	Agriculture, Ecosystems and Environment	Differences in aggregate stability due to various sewage sludge treatments on a Mediterranean calcareous soil	INCL	#AGRI	#AGRI	1	1	0	1
10525	42149113409	000255214400003	10.1177/0734242X07079179	Mnkeni	Mnkeni et al.	2008	Waste Management and Research	Evaluation of human urine as a source of nutrients for selected vegetables and maize under tunnel house conditions in the Eastern Cape, South Africa	INCL	#AGRI	#AGRI	1	1	0	1
10530	43949092732	000255277500006	10.1139/S07-053	Liu	Liu et al.	2008	Journal of Environmental Engineering and Science	Comparison between complete and partial recovery of N and P from stale human urine with MAP crystallization	INCL	#TECH	#TECH	1	1	0	1
10535	41649098460	000255321100006	10.1080/09593330802008818	O'Shaughnessy	O'Shaughnessy et al.	2008	Environmental Technology	Nitrogen loss during solar drying of biosolids	INCL	#TECH	#TECH	1	1	0	1
10538	40949110629	000255329700009	10.1016/j.chemosphere.2007.10.047	Eljarrat	Eljarrat et al.	2008	Chemosphere	Effect of sewage sludges contaminated with polybrominated diphenylethers on agricultural soils	INCL	#AGRI	#AGRI	1	1	0	1
10540	34547319577	000255332500022	NULL	Reszel	Reszel et al.	2007	Environment Protection Engineering	Phytoavailability of copper and zinc from soil reclaimed by lime-treated sewage sludge and other waste	INCL	#AGRI	#AGRI	1	1	0	1
10543	44149104614	000255337600009	10.5367/000000008783883546	Asadu	Asadu et al.	2008	Outlook on Agriculture	Assessment of sewage application in southeastern Nigeria Part 2: Impact on soil chemical properties, trace and heavy metal accumulation in soil and underground water	INCL	#AGRI	#AGRI	1	1	0	1
10544	42649138309	000255368300011	10.1080/10934520801960052	Fattah	Fattah et al.	2008	Journal of Environmental Science and Health - Part A Toxic/Hazardous Substances and Environmental Engineering	Determining the feasibility of phosphorus recovery as struvite from filter press centrate in a secondary wastewater treatment plant	INCL	#TECH	#TECH	1	1	0	1
10549	42549158968	000255418000010	10.1061/(ASCE)0733-9372(2008)134:5(395)	Forrest	Forrest et al.	2008	Journal of Environmental Engineering	Optimizing struvite production for phosphate recovery in WWTP	INCL	#TECH	#TECH	1	1	0	1
10551	57849097537	000255423200001	NULL	Haering	Haering et al.	2008	Journal of Residuals Science and Technology	Soybean phytotoxicity from land-applied biosolids	INCL	#AGRI	#AGRI	1	1	0	1
10555	42249111345	000255434100007	10.1002/ird.354	Yang	Yang et al.	2008	Irrigation and Drainage	Experiment and numerical simulation of nitrogen transport in soils irrigated with treated sewage	INCL	#AGRI	#AGRI	1	1	0	1
10558	43949102714	000255437900023	10.2166/wst.2008.205	Smith	Smith and Badawy	2008	Water Science and Technology	Modelling E. coli transport in soil columns: Simulation of wastewater reuse in agriculture	INCL	#AGRI	#AGRI	0	1	0	1
10564	40949138239	000255467600009	10.1016/j.wasman.2007.03.004	Oinam	Oinam et al.	2008	Waste Management	Thermal supplementing soil nutrients through biocomposting of night-soil in the northwestern Indian Himalaya	INCL	#TECH	#TECH	1	1	0	1
10570	41449114950	000255544300016	10.1016/j.jhazmat.2007.09.055	Gupta	Gupta and Garg	2008	Journal of Hazardous Materials	Stabilization of primary sewage sludge during vermicomposting	INCL	#TECH	#TECH	1	1	0	1
10580	46449085763	000255624200012	10.2113/GSELEMENTS.4.2.109	Parsons	Parsons and Smith	2008	Elements	Phosphorus removal and recovery from municipal wastewaters	INCL	#TECH	#TECH	1	1	0	1
10585	43249130168	000255627200022	10.1007/s10661-007-9893-x	Qishlaqi	Qishlaqi et al.	2008	Environmental Monitoring and Assessment	Impact of untreated wastewater irrigation on soils and crops in Shiraz suburban area, SW Iran	INCL	#AGRI	#AGRI	1	1	0	1
10589	45349101822	000255663700003	10.2175/106143007X184690	Pivelli	Pivelli et al.	2008	Water Environment Research	Sanitation assessment of wastewater treated by stabilization ponds for potential reuse in agricultural irrigation sanitation assessment	INCL	#AGRI	#AGRI	1	1	0	1
10593	45349084984	000255663700008	10.2175/106143007X220987	Newcombe	Newcombe et al.	2008	Water Environment Research	Phosphorus removal from municipal wastewater by hydrous ferric oxide reactive filtration and coupled chemically enhanced secondary treatment: Part II-mechanism	INCL	#TECH	#TECH	1	1	0	1
10594	61449154561	000255679300035	10.17660/ActaHortic.2007.762.35	Revoredo	Revoredo et al.	2007	Acta Horticulturae	Heavy metals availability and fractions in soil amended with biosolid composts	INCL	#AGRI	#AGRI	1	1	0	1
10595	43349085580	000255680700013	10.1007/s00374-008-0285-3	Ndour	Ndour et al.	2008	Biology and Fertility of Soils	Impact of irrigation water quality on soil nitrifying and total bacterial communities	INCL	#AGRI	#AGRI	1	1	0	1
10625	43749099473	000255881400024	10.2134/jeq2006.0486	Lapen	Lapen et al.	2008	Journal of Environmental Quality	Effect of liquid municipal biosolid application method on tile and ground water quality	INCL	#AGRI	#AGRI	1	1	0	1
10626	43749124046	000255881400025	10.2134/jeq2007.0139	Chinault	Chinault and O'Connor	2008	Journal of Environmental Quality	Phosphorus release from a biosolids-amended sandy spodosol	INCL	#AGRI	#AGRI	1	1	0	1
10644	41849148284	000256050500040	10.1016/j.biortech.2007.09.054	Pastor	Pastor et al.	2008	Bioresource Technology	Sewage sludge management for phosphorus recovery as struvite in EBPR wastewater treatment plants	INCL	#TECH	#TECH	1	1	0	1
10647	41949090953	000256050500060	10.1016/j.biortech.2007.09.024	Bertoncini	Bertoncini et al.	2008	Bioresource Technology	Effects of sewage sludge amendment on the properties of two Brazilian oxisols and their humic acids	INCL	#AGRI	#AGRI	1	1	0	1
10665	43049096744	000256151400002	10.1016/j.ecoleng.2007.10.009	Felix	Felix et al.	2008	Ecological Engineering	Biomass production of hybrid poplar (Populus sp.) grown on deep-trenched municipal biosolids	INCL	#AGRI	#AGRI	1	1	0	1
10668	45549097015	000256153100012	10.2166/wst.2008.243	Oron	Oron et al.	2008	Water Science and Technology	Membrane technology for sustainable treated wastewater reuse: Agricultural, environmental and hydrological considerations	INCL	#AGRI	#AGRI	1	1	0	1
10670	45549096053	000256153100020	10.2166/wst.2008.242	Mendoza-Espinosa	Mendoza-Espinosa et al.	2008	Water Science and Technology	The effect of reclaimed wastewater on the quality and growth of grapevines	INCL	#AGRI	#AGRI	1	1	0	1
10687	44449123485	000256263500002	10.2134/agronj2007.0162	Samaras	Samaras et al.	2008	Agronomy Journal	Effects of repeated application of municipal sewage sludge on soil fertility, cotton yield, and nitrate leaching	INCL	#AGRI	#AGRI	1	1	0	1
10692	44349183670	000256288100004	10.1504/IJEP.2008.018462	Duqqah	Duqqah	2008	International Journal of Environment and Pollution	New methodical way for sustainable farming systems using treated sewage water in irrigation in Jordan	INCL	#AGRI	#AGRI	1	1	0	1
10701	44949089578	000256471500022	10.1007/s10661-007-9922-9	Chiou	Chiou	2008	Environmental Monitoring and Assessment	Risk assessment and loading capacity of reclaimed wastewater to be reused for agricultural irrigation	INCL	#AGRI	#AGRI	1	1	0	1
10703	42749094496	000256484100016	10.1016/j.chemosphere.2008.01.023	Francisca Gomez-Rico	Francisca Gomez-Rico et al.	2008	Chemosphere	Degradation of organic pollutants in Mediterranean forest soils amended with sewage sludge	INCL	#AGRI	#AGRI	1	1	0	1
10760	43049157985	000256858300006	10.1016/j.scitotenv.2008.02.011	Topp	Topp et al.	2008	Science of the Total Environment	Runoff of pharmaceuticals and personal care products following application of biosolids to an agricultural field	INCL	#AGRI	#AGRI	1	1	0	1
10766	43849084405	000256894200009	10.1016/j.agwat.2008.01.008	Kiziloglu	Kiziloglu et al.	2008	Agricultural Water Management	Effects of untreated and treated wastewater irrigation on some chemical properties of cauliflower (Brassica olerecea L. var. botrytis) and red cabbage (Brassica olerecea L. var. rubra) grown on calcareous soil in Turkey	INCL	#AGRI	#AGRI	1	1	0	1
10788	45849105208	000256968400009	10.1080/00103620802073644	Agyin-Birikorang	Agyin-Birikorang et al.	2008	Communications in Soil Science and Plant Analysis	Drinking-water treatment residual effects on the phosphorus status of field soils amended with biosolids, manure, and fertilizer	INCL	#AGRI	#AGRI	1	1	0	1
10804	45849118363	000257085300009	10.1080/01919510802070710	Tsuno	Tsuno et al.	2008	Ozone: Science and Engineering	Advanced sewage treatment with ozone under excess sludge reduction, disinfection and removal of EDCs	INCL	#TECH	#TECH	1	1	0	1
10816	43849103632	000257150800039	10.1016/j.biortech.2007.12.003	Pastor	Pastor et al.	2008	Bioresource Technology	A pilot-scale study of struvite precipitation in a stirred tank reactor: Conditions influencing the process	INCL	#TECH	#TECH	1	1	0	1
10817	43849104119	000257150800041	10.1016/j.biortech.2007.12.007	Feng	Feng et al.	2008	Bioresource Technology	Nitrification of human urine for its stabilization and nutrient recycling	INCL	#TECH	#TECH	1	1	0	1
10818	43849101828	000257150800048	10.1016/j.biortech.2007.12.013	Sánchez-Arias	Sánchez-Arias et al.	2008	Bioresource Technology	Enhancing the co-composting of olive mill wastes and sewage sludge by the addition of an industrial waste	INCL	#TECH	#TECH	1	1	0	1
10821	43849102338	000257150800067	10.1016/j.biortech.2007.11.039	Liu	Liu et al.	2008	Bioresource Technology	Enhancing phosphorus recovery by a new internal recycle seeding MAP reactor	INCL	#TECH	#TECH	1	1	0	1
10834	54449091527	000257254700012	NULL	Perotti	Perotti et al.	2008	Revista Argentina de Microbiologia	Behaviour of enzymatic activities and root elongation in Argiudoll soils from the Argentine Humid Pampa treated with biosolids	INCL	#AGRI	#AGRI	1	1	0	1
10841	46449085904	000257263000003	10.1080/00103620802134685	Asagi	Asagi and Ueno	2008	Communications in Soil Science and Plant Analysis	Determination of application effects of sewage sludge on growth, soil properties, and N uptake in Komatsuna by using the indirect 15N isotope method	INCL	#AGRI	#AGRI	1	1	0	1
10845	47949117639	000257325800017	10.2166/wst.2008.337	Ebie	Ebie et al.	2008	Water Science and Technology	Recovery oriented phosphorus adsorption process in decentralized advanced Johkasou	INCL	#TECH	#TECH	1	1	0	1
10847	47249094433	000257340400002	10.1007/s10311-008-0146-1	Fernández Cirelli	Fernández Cirelli et al.	2008	Environmental Chemistry Letters	Surfactants in sludge-amended agricultural soils: A review	INCL	#AGRI	#AGRI	1	1	1	1
10848	45849148512	000257342400001	10.1080/09593330801984365	Forrest	Forrest et al.	2008	Environmental Technology	The measurement of magnesium: A possible key to struvite production and process control	INCL	#TECH	#TECH	1	1	0	1
10859	46649086101	000257367700007	10.1007/s00128-008-9383-z	Wani	Wani et al.	2008	Bulletin of Environmental Contamination and Toxicology	Effects of heavy metal toxicity on growth, symbiosis, seed yield and metal uptake in pea grown in metal amended soil	INCL	#AGRI	#AGRI	0	1	0	1
10861	53149085672	000257429600006	NULL	Rosik-Dulewska	Rosik-Dulewska et al.	2008	Archives of Environmental Protection	Elution of heavy metals from granulates produced from municipal sewage deposits and fly-ash of hard and brown coal in the aspect of recycling for fertilization purposes	INCL	#TECH	#TECH	1	1	0	1
10862	53149085670	000257429600007	NULL	Agopsowicz	Agopsowicz et al.	2008	Archives of Environmental Protection	Sewage sludge land disposal effects on groundwater	INCL	#AGRI	#AGRI	1	1	0	1
10869	47249151830	000257503900030	10.2134/jeq2007.0338	Wagner	Wagner et al.	2008	Journal of Environmental Quality	Managing biosolids runoff phosphorus using buffer strips enhanced with drinking water treatment residuals	INCL	#AGRI	#AGRI	1	1	0	1
10872	47249122627	000257551300015	10.1111/j.1574-6941.2008.00512.x	Toljander	Toljander et al.	2008	FEMS Microbiology Ecology	Community analysis of arbuscular mycorrhizal fungi and bacteria in the maize mycorrhizosphere in a long-term fertilization trial	INCL	#AGRI	#AGRI	1	1	0	1
10877	44749088204	000257572900009	10.1016/j.cej.2007.10.023	Marti	Marti et al.	2008	Chemical Engineering Journal	Struvite precipitation assessment in anaerobic digestion processes	INCL	#TECH	#TECH	0	1	0	1
10886	45049085936	000257616100015	10.1016/j.soilbio.2008.01.026	Chaudri	Chaudri et al.	2008	Soil Biology and Biochemistry	Population size of indigenous Rhizobium leguminosarum biovar trifolii in long-term field experiments with sewage sludge cake, metal-amended liquid sludge or metal salts: Effects of zinc, copper and cadmium	INCL	#AGRI	#AGRI	1	1	0	1
10925	56549101417	000257775500009	NULL	Alidadi	Alidadi et al.	2008	Iranian Journal of Environmental Health Science and Engineering	Evaluation of the biosolids compost maturity in South Isfahan wastewater treatment plant	INCL	#PROD	#PROD	1	1	0	1
10926	57049108168	000257793200021	10.1021/ef800002y	Shao	Shao et al.	2008	Energy and Fuels	Emission characteristics of heavy metals and organic pollutants from the combustion of sewage sludge in a fluidized bed combustor	INCL	#TECH	#TECH	1	1	0	1
10933	45849153124	000257826700009	10.1080/09593330801987129	Tilley	Tilley et al.	2008	Environmental Technology	Recovery of struvite from stored human urine	INCL	#TECH	#TECH	1	1	0	1
10934	45849133084	000257826700010	10.1080/09593330801987145	Tilley	Tilley et al.	2008	Environmental Technology	Effects of storage on phosphorus recovery from urine	INCL	#TECH	#TECH	1	1	0	2
10938	45849111042	000257856700014	10.1016/j.ejsobi.2008.02.001	Alguacil	Alguacil et al.	2008	European Journal of Soil Biology	Changes in biological activity of a degraded Mediterranean soil after using microbially-treated dry olive cake as a biosolid amendment and arbuscular mycorrhizal fungi	INCL	#AGRI	#AGRI	1	1	0	1
10939	45449109982	000257858700007	10.1016/j.jaridenv.2008.03.013	Alrababah	Alrababah et al.	2008	Journal of Arid Environments	Boosting seedling survival and growth under semi-arid Mediterranean conditions: Selecting appropriate species under rainfed and wastewater irrigation	INCL	#AGRI	#AGRI	0	1	0	1
10950	84927154498	000257946100070	NULL	Zigmontiene	Zigmontiene and Zuokaite	2008	7th International Conference on Environmental Engineering, ICEE 2008 - Conference Proceedings	Efficiency optimisation of sewage sludge usage for soil fertilisation	INCL	#AGRI	#AGRI	1	1	0	1
10952	48149098771	000257961200022	10.1007/s11270-008-9687-y	Hua	Hua et al.	2008	Water, Air, and Soil Pollution	Effect of composting on polycyclic aromatic hydrocarbons removal in sewage sludge	INCL	#TECH	#TECH	1	1	0	1
10958	48149102143	000257983800013	10.1590/S0103-90162008000400013	Franco	Franco et al.	2008	Scientia Agricola	Sugarcane grown in an oxisol amended with sewage sludge and vinasse: Nitrogen contents in soil and plant	INCL	#AGRI	#AGRI	1	1	0	1
10963	46549086209	000258010800003	10.1016/j.scitotenv.2008.04.040	Fernández-Luqueño	Fernández-Luqueño et al.	2008	Science of the Total Environment	Remediation of PAHs in a saline-alkaline soil amended with wastewater sludge and the effect on dynamics of C and N	INCL	#AGRI	#AGRI	1	1	0	1
10967	48249157346	000258022500010	10.1080/03601230802174748	Antonious	Antonious et al.	2008	Journal of Environmental Science and Health - Part B Pesticides, Food Contaminants, and Agricultural Wastes	Heavy metal mobility in runoff water and absorption by eggplant fruits from sludge treated soil	INCL	#AGRI	#AGRI	1	1	0	1
10975	50849107364	000258032900007	10.2166/wst.2008.662	Patureau	Patureau et al.	2008	Water Science and Technology	Relevant approach to assess performances of wastewater biosolids composting in terms of micropollutants removal	INCL	#TECH	#TECH	1	1	0	1
10978	50849097050	000258032900027	10.2166/wst.2008.642	Ito	Ito et al.	2008	Water Science and Technology	Enhanced heavy metals removal without phosphorus loss from anaerobically digested sewage sludge	INCL	#TECH	#TECH	1	1	0	1
10984	49549125199	000258075500048	10.1021/ie7017788	Fonts	Fonts et al.	2008	Industrial and Engineering Chemistry Research	Sewage sludge pyrolysis in fluidized bed, 1: Influence of operational conditions on the product distribution	INCL	#TECH	#TECH	0	1	0	1
10988	44749089352	000258129900021	10.1016/j.ces.2008.04.023	Ali	Ali and Schneider	2008	Chemical Engineering Science	An approach of estimating struvite growth kinetic incorporating thermodynamic and solution chemistry, kinetic and process description	INCL	#TECH	#TECH	1	1	0	1
10992	49149121628	000258173400012	10.1080/00288230809510448	Rigueiro-Rodriguez	Rigueiro-Rodriguez et al.	2008	New Zealand Journal of Agricultural Research	Effect of sewage sludge and liming on productivity during the establishment of a silvopastoral system in north-west Spain	INCL	#AGRI	#AGRI	1	1	0	1
10994	45549098726	000258180600025	10.1016/j.ijheh.2007.08.011	Mackie Jensen	Mackie Jensen et al.	2008	International Journal of Hygiene and Environmental Health	Hygiene versus fertiliser: The use of human excreta in agriculture - A Vietnamese example	INCL	#MULT	#AGRI #USER	1	1	0	2
10997	45449103637	000258215800015	10.1016/j.chemosphere.2008.01.064	Al Nasir	Al Nasir and Batarseh	2008	Chemosphere	Agricultural reuse of reclaimed water and uptake of organic compounds: Pilot study at Mutah University wastewater treatment plant, Jordan	INCL	#AGRI	#AGRI	1	1	0	1
11007	45849097191	000258273500005	10.1007/s11368-008-0004-6	Brazauskiene	Brazauskiene et al.	2008	Journal of Soils and Sediments	Speciation of Zn, Cu, and Pb in the soil depending on soil texture and fertilization with sewage sludge compost	INCL	#AGRI	#AGRI	1	1	0	1
11033	45849151364	000258432000016	10.1016/j.wasman.2007.08.005	Pengcheng	Pengcheng et al.	2008	Waste Management	Application of sewage sludge compost on highway embankments	INCL	#AGRI	#AGRI	1	1	0	1
11042	52049104708	000258460100020	10.1016/S1001-0742(08)62202-0	LIU	LIU et al.	2008	Journal of Environmental Sciences	Urea hydrolysis and recovery of nitrogen and phosphorous as MAP from stale human urine	INCL	#TECH	#TECH	1	1	0	1
11047	52949105747	000258485600022	10.2166/wst.2008.667	Lazarova	Lazarova and Spendlingwimmer	2008	Water Science and Technology	Treatment of yellow water by membrane separations and advanced oxidation methods	INCL	#TECH	#TECH	1	1	0	5
11051	49749093962	000258529400008	10.1007/s00254-007-1050-x	Hosseinpur	Hosseinpur and Pashamokhtari	2008	Environmental Geology	Impact of treated sewage sludge application on phosphorus release kinetics in some calcareous soils	INCL	#AGRI	#AGRI	1	1	0	1
11058	56749105754	000258577300003	10.1590/S1982-56762008000200003	Mafia	Mafia et al.	2008	Tropical Plant Pathology	Reuse of untreated irrigation water as a vehicle of inoculum of pathogens in eucalyptus clonal nursery	INCL	#AGRI	#AGRI	1	1	0	1
11088	51649111193	000258781700014	10.1007/s10661-007-9953-2	Hassanli	Hassanli et al.	2008	Environmental Monitoring and Assessment	Reuse of municipal effluent with drip irrigation and evaluation the effect on soil properties in a semi-arid area	INCL	#AGRI	#AGRI	1	1	0	1
11090	49149126975	000258823800002	10.1071/SR07130	Antiĺn	Antiĺn et al.	2008	Australian Journal of Soil Research	Effect of biosolids on the organic matter content and phosphorus chemical fractionation of heated volcanic Chilean soils	INCL	#AGRI	#AGRI	1	1	0	1
11091	49149128171	000258823800003	10.1071/SR07234	Eldridge	Eldridge et al.	2008	Australian Journal of Soil Research	Plant-available nitrogen supply from granulated biosolids: Implications for land application guidelines	INCL	#AGRI	#AGRI	1	1	0	1
11100	47249090976	000258871900095	10.1016/j.jenvman.2007.07.026	Torri	Torri and Lavado	2008	Journal of Environmental Management	Zinc distribution in soils amended with different kinds of sewage sludge	INCL	#AGRI	#AGRI	1	1	0	1
11110	48049089397	000258909800013	10.1016/j.wasman.2007.08.011	Franz	Franz	2008	Waste Management	Phosphate fertilizer from sewage sludge ash (SSA)	INCL	#TECH	#TECH	1	1	0	1
11127	51849115174	000259026700004	10.2134/jeq2007.0315	Chen	Chen et al.	2008	Journal of Environmental Quality	Soil enzyme activities of long-term reclaimed wastewater-irrigated soils	INCL	#AGRI	#AGRI	1	0	0	1
11129	51849126112	000259026700006	10.2134/jeq2007.0321	Pepper	Pepper et al.	2008	Journal of Environmental Quality	Sustainability of land application of Class B biosolids	INCL	#AGRI	#AGRI	1	1	1	1
11143	53149102433	000259143200027	10.1007/s11270-008-9720-1	Stjernman Forsberg	Stjernman Forsberg et al.	2008	Water, Air, and Soil Pollution	Leaching of metals from oxidising sulphide mine tailings with and without sewage sludge application	INCL	#AGRI	#AGRI	1	1	0	1
11145	47149115480	000259166200004	10.1016/j.chemosphere.2008.05.033	Lomonte	Lomonte et al.	2008	Chemosphere	Comparative study of hotplate wet digestion methods for the determination of mercury in biosolids	INCL	#PROD	#PROD	1	1	0	1
11150	53549120919	000259176600029	10.2166/wst.2008.722	Fattah	Fattah et al.	2008	Water Science and Technology	Reducing operating costs for struvite formation with a carbon dioxide stripper	INCL	#TECH	#TECH	1	1	0	1
11155	50849112377	000259233100005	10.1007/s11368-008-0024-2	Redshaw	Redshaw et al.	2008	Journal of Soils and Sediments	Low biodegradability of fluoxetine HCl, diazepam and their human metabolites in sewage sludge-amended soil	INCL	#AGRI	#AGRI	1	1	0	1
11161	55249096670	000259281500023	10.1590/S1516-89132008000400023	Tamanini	Tamanini et al.	2008	Brazilian Archives of Biology and Technology	Land reclamation recovery with the sewage sludge use	INCL	#AGRI	#AGRI	1	1	0	1
11170	49549096210	000259341500038	10.1016/j.soilbio.2008.05.015	Anderson	Anderson et al.	2008	Soil Biology and Biochemistry	DNA- and RNA-derived assessments of fungal community composition in soil amended with sewage sludge rich in cadmium, copper and zinc	INCL	#AGRI	#AGRI	1	1	0	1
11185	54349108926	000259524200001	10.1080/1065657X.2008.10702372	Yang	Yang et al.	2008	Compost Science and Utilization	Leaching Behavior of Heavy Metals In Biosolids Amended Sandy Soils	INCL	#AGRI	#AGRI	1	1	0	1
11186	61849184978	000259568100084	10.17660/ActaHortic.2008.792.84	Williams	Williams et al.	2008	Acta Horticulturae	Use of giant reed to treat wastewater for resource recycling in South Australia	INCL	#TECH	#TECH	1	1	0	1
11188	53049095958	000259581800004	10.17221/406-pse	Kulhánek	Kulhánek et al.	2008	Plant, Soil and Environment	Evaluating of phosphorus quantity/intensity parameters in soil with different systems of organic fertilising	INCL	#AGRI	#AGRI	1	1	0	1
11189	50049085482	000259588400003	10.1016/j.biombioe.2008.01.013	Adler	Adler et al.	2008	Biomass and Bioenergy	Wood fuel quality of two Salix viminalis stands fertilised with sludge, ash and sludge-ash mixtures	INCL	#AGRI	#AGRI	1	1	0	2
11195	50349102185	000259665800004	10.1016/j.biombioe.2008.01.023	Åhman	Åhman and Wilson	2008	Biomass and Bioenergy	Symptoms of pests, rust and other disorders on leaves of willow fertilised with wastewater, urine or sewage sludge	INCL	#AGRI	#AGRI	1	1	0	3
11201	49549124744	000259687800003	10.1016/j.agwat.2008.03.012	Wang	Wang and Huang	2008	Agricultural Water Management	Evaluation on the irrigation and fertilization management practices under the application of treated sewage water in Beijing, China	INCL	#AGRI	#AGRI	1	1	0	1
11217	50449083779	000259753000007	10.1016/j.watres.2008.06.002	Winker	Winker et al.	2008	Water Research	Comparison of analytical and theoretical pharmaceutical concentrations in human urine in Germany	INCL	#PROD	#PROD	1	1	0	1
11220	50449104468	000259753000039	10.1016/j.watres.2008.05.027	Kouloumbos	Kouloumbos et al.	2008	Water Research	Impact of sewage sludge conditioning and dewatering on the fate of nonylphenol in sludge-amended soils	INCL	#AGRI	#AGRI	1	1	0	1
11230	45849107690	000259827000003	10.1071/SR07203	Su	Su et al.	2008	Australian Journal of Soil Research	Distribution of heavy metals in a sandy forest soil repeatedly amended with biosolids	INCL	#AGRI	#AGRI	1	1	0	1
11232	50649088376	000259830300012	10.1016/j.apsoil.2008.05.006	Zasada	Zasada and Tenuta	2008	Applied Soil Ecology	Alteration of the soil environment to maximize Meloidogyne incognita suppression by an alkaline-stabilized biosolid amendment	INCL	#AGRI	#AGRI	1	1	0	1
11234	50949102862	000259830300019	10.1016/j.apsoil.2008.06.005	Tian	Tian et al.	2008	Applied Soil Ecology	Effectiveness of biosolids in enhancing soil microbial populations and N mineralization in golf course putting greens	INCL	#AGRI	#AGRI	1	1	0	1
11241	46749146192	000259835400009	10.1139/S08-009	Fattah	Fattah et al.	2008	Journal of Environmental Engineering and Science	removal and pH changes	INCL	#TECH	#TECH	1	1	0	1
11244	53549092745	000259863200003	10.1007/s10163-007-0206-9	Stelmach	Stelmach and Wasielewski	2008	Journal of Material Cycles and Waste Management	Co-combustion of dried sewage sludge and coal in a pulverized coal boiler	INCL	#TECH	#TECH	1	1	0	1
11276	53949115056	000259979700008	10.1007/BF03175535	Fourti	Fourti et al.	2008	Annals of Microbiology	A new process assessment of co-composting of municipal solid wastes and sewage sludge in semi-arid pedo-climatic condition	INCL	#TECH	#TECH	1	1	0	1
11303	50549101871	000260136400005	10.1016/j.wasman.2007.09.006	Zorpas	Zorpas et al.	2008	Waste Management	Heavy metals fractionation before, during and after composting of sewage sludge with natural zeolite	INCL	#TECH	#TECH	1	1	0	1
11304	50249187692	000260136400019	10.1016/j.wasman.2007.09.031	Pedra	Pedra et al.	2008	Waste Management	Effects of municipal solid waste compost and sewage sludge on chemical and spectroscopic properties of humic acids from a sandy Haplic Podzol and a clay loam Calcic Vertisol in Portugal	INCL	#AGRI	#AGRI	1	1	0	1
11312	54249089417	000260164900002	10.1080/15320380802425063	Hughes	Hughes et al.	2008	Soil and Sediment Contamination	An evaluative screening level model of the fate of organic chemicals in sludge-amended soils including organic matter degradation	INCL	#AGRI	#AGRI	1	1	0	1
11317	52949130634	000260196800003	10.1080/09593330802075452	Iqbal	Iqbal et al.	2008	Environmental Technology	Assessing struvite precipitation in a pilot-scale fluidized bed crystallizer	INCL	#TECH	#TECH	1	1	0	1
11319	53249145765	000260208600008	10.1007/s10705-008-9181-3	Gwenzi	Gwenzi and Munondo	2008	Nutrient Cycling in Agroecosystems	Long-term impacts of pasture irrigation with treated sewage effluent on nutrient status of a sandy soil in Zimbabwe	INCL	#AGRI	#AGRI	1	1	0	1
11361	55249123616	000260597200102	NULL	Abbassi	Abbassi	2008	Journal of Food, Agriculture and Environment	Performance evaluation of decentralized fixed bed activated sludge wastewater treatment plant: Case study at Jordan Traffic Institute	INCL	#AGRI	#AGRI	1	1	0	1
11384	52949147792	000260757300013	10.1016/j.watres.2008.06.012	van Voorthuizen	van Voorthuizen et al.	2008	Water Research	Biological black water treatment combined with membrane separation	INCL	#TECH	#TECH	1	1	0	1
11391	55549122367	000260802000003	NULL	Kočař	Kočař et al.	2008	Fresenius Environmental Bulletin	The effect of different pollution levels in fluvisols on the accumulation of heavy metals in carrots (Daucus carota L.) and spring barley (Hordeum vulgare L.)	INCL	#AGRI	#AGRI	1	1	0	1
11392	55549142228	000260802000011	NULL	Kalavrouziotis	Kalavrouziotis et al.	2008	Fresenius Environmental Bulletin	Macro- and micronutrient interactions in soil under the effect of brassica oleracea var. italica, irrigated with treated municipal wastewater	INCL	#AGRI	#AGRI	1	1	0	1
11403	85015067456	000260909600003	10.1080/15226510802378475	Torri	Torri et al.	2009	International journal of phytoremediation	POTENTIAL OF DISCARIA AMERICANA FOR METAL STABILIZATION ON SOILS AMENDED WITH BIOSOLIDS AND ASH-SPIKED BIOSOLIDS	INCL	#AGRI	#AGRI	1	1	0	1
11418	57049124162	000260941800016	10.2134/jeq2008.0064	Ippolito	Ippolito and Barbarick	2008	Journal of Environmental Quality	Fate of biosolids trace metals in a dryland wheat agroecosystem	INCL	#AGRI	#AGRI	1	1	0	1
11434	80053076783	000260963800034	NULL	Hunyadi	Hunyadi et al.	2008	Cereal Research Communications	Establishing the conditions of agricultural utilization of rotted sewage sludge	INCL	#TECH	#TECH	1	1	0	1
11436	80053082869	000260964100133	NULL	Barkóczi	Barkóczi et al.	2008	Cereal Research Communications	Effect of sewage-sludge compost on maize plant	INCL	#AGRI	#AGRI	1	1	0	1
11453	74749096216	000261118300024	10.1080/14620316.2008.11512467	Bernstein	Bernstein et al.	2008	Journal of Horticultural Science and Biotechnology	Monitoring bacterial populations in an agricultural greenhouse production system irrigated with reclaimed wastewater	INCL	#AGRI	#AGRI	1	1	0	1
11460	54049090337	000261128100003	10.1016/j.watres.2008.08.012	Marti	Marti et al.	2008	Water Research	Optimisation of sludge line management to enhance phosphorus recovery in WWTP	INCL	#TECH	#TECH	1	1	0	1
11461	54049142824	000261128100012	10.1016/j.watres.2008.08.016	Güney	Güney et al.	2008	Water Research	Phosphorus recovery from digested sewage sludge as MAP by the help of metal ion separation	INCL	#TECH	#TECH	1	1	0	1
11467	57149116931	000261150900011	10.2166/wst.2008.537	Midorikawa	Midorikawa et al.	2008	Water Science and Technology	Recovery of high purity phosphorus from municipal wastewater secondary effluent by a high-speed adsorbent	INCL	#TECH	#TECH	1	1	0	2
11470	57149088463	000261150900023	10.2166/wst.2008.557	Hao	Hao et al.	2008	Water Science and Technology		INCL	#TECH	#TECH	0	1	0	1
11476	57849085307	000261192000018	10.2166/wst.2008.534	Zou	Zou et al.	2008	Water Science and Technology	Using MF-NF-RO train to produce low salt and high nutrient value recycled water for agricultural irrigation	INCL	#TECH	#TECH	1	1	0	3
11479	57449100441	000261227100001	10.17221/435-pse	Nedvěd	Nedvěd et al.	2008	Plant, Soil and Environment	The changes of soil nitrogen and carbon contents in a long-term field experiment under different systems of nitrogen fertilization	INCL	#AGRI	#AGRI	1	1	0	1
11487	54049125665	000261249400027	10.1016/j.chemosphere.2008.06.070	Chefetz	Chefetz et al.	2008	Chemosphere	Sorption and mobility of pharmaceutical compounds in soil irrigated with reclaimed wastewater	INCL	#AGRI	#AGRI	1	0	0	1
11495	54549092799	000261255200043	10.1016/j.jhazmat.2008.03.046	Wang	Wang et al.	2008	Journal of Hazardous Materials	Studies on land application of sewage sludge and its limiting factors	INCL	#AGRI	#AGRI	1	1	0	1
11500	54149113944	000261283600030	10.1016/j.wasman.2008.01.005	Mattenberger	Mattenberger et al.	2008	Waste Management	Sewage sludge ash to phosphorus fertiliser: Variables influencing heavy metal removal during thermochemical treatment	INCL	#TECH	#TECH	1	1	0	1
11501	57349162802	000261286500009	10.1071/SR08127	Pu	Pu et al.	2008	Australian Journal of Soil Research	Fate of applied biosolids nitrogen in a cut and remove forage system on an alluvial clay loam soil	INCL	#AGRI	#AGRI	1	1	0	1
11526	55649086383	000261538100012	10.1016/j.jaap.2008.09.011	Hwang	Hwang et al.	2008	Journal of Analytical and Applied Pyrolysis	The preparation of an adsorbent from mixtures of sewage sludge and coal-tar pitch using an alkaline hydroxide activation agent	INCL	#TECH	#TECH	1	1	0	1
11528	58049213800	000261541700046	10.17660/ActaHortic.2008.797.46	Bernstein	Bernstein et al.	2008	Acta Horticulturae	Potential health risks associated with utilization of reclaimed wastewater for irrigation in a greenhouse production system	INCL	#AGRI	#AGRI	1	1	0	1
11540	58049139974	000261581800009	10.1007/s10661-007-0141-1	Delibacak	Delibacak et al.	2009	Environmental Monitoring and Assessment	Effects of treated sewage sludge levels on temporal variations of some soil properties of a Typic Xerofluvent soil in Menemen Plain, Western Anatolia, Turkey	INCL	#AGRI	#AGRI	1	1	0	1
11543	55249115743	000261600000021	10.1016/j.chemosphere.2008.08.001	Fernández	Fernández et al.	2008	Chemosphere	Effects of long-term soil amendment with sewage sludges on soil humic acid thermal and molecular properties	INCL	#AGRI	#AGRI	1	1	0	1
11553	58149161872	000261678800054	10.1021/es800560r	Dodd	Dodd et al.	2008	Environmental Science and Technology	Ozonation of source-separated urine for resource recovery and waste minimization: Process modeling, reaction chemistry, and operational considerations	INCL	#TECH	#TECH	1	1	0	1
11554	58949099271	000261688000013	10.2166/wst.2008.549	Stumpf	Stumpf et al.	2008	Water Science and Technology	Phosphorus recovery in aerated systems by MAP precipitation: Optimizing operational conditions	INCL	#TECH	#TECH	1	1	0	1
11568	57749197805	000261762900012	10.1007/s00267-008-9221-4	Papadopoulos	Papadopoulos et al.	2009	Environmental Management	Assessment of reclaimed municipal wastewater application on rice cultivation	INCL	#AGRI	#AGRI	1	1	0	1
11578	65349194487	000261843700012	10.1051/agro:2008037	Sigua	Sigua	2009	Agronomy for Sustainable Development	Recycling biosolids and lake-dredged materials to pasture-based animal agriculture: Alternative nutrient sources for forage productivity and sustainability. A review	INCL	#AGRI	#AGRI	1	1	1	1
11579	65349127615	000261843700014	10.1051/agro:2008031	Baize	Baize	2009	Agronomy for Sustainable Development	Cadmium in soils and cereal grains after sewage-sludge application on French soils. A review	INCL	#AGRI	#AGRI	1	1	1	1
11581	60749105769	000261851200012	NULL	Ionescu	Ionescu et al.	2008	Romanian Agricultural Research	The effect of sewage sludge doses on manganese content in the ecosystem luvosoil and field crops	INCL	#AGRI	#AGRI	1	1	0	1
11589	56349170145	000261901800014	10.1016/j.wasman.2008.06.022	Niwagaba	Niwagaba et al.	2009	Waste Management	Bench-scale composting of source-separated human faeces for sanitation	INCL	#TECH	#TECH	1	1	0	1
11590	56349154848	000261901800015	10.1016/j.wasman.2008.07.005	Miaomiao	Miaomiao et al.	2009	Waste Management	Effect of composting process on phytotoxicity and speciation of copper, zinc and lead in sewage sludge and swine manure	INCL	#TECH	#TECH	1	1	0	1
11622	57649134269	000262069900009	NULL	Soriano-Disla	Soriano-Disla et al.	2008	Fresenius Environmental Bulletin	Soil factors related to heavy metal bioavailability after sewage sludge application	INCL	#AGRI	#AGRI	1	1	0	1
11627	58149335529	000262084800019	10.1128/AEM.01331-08	Viau	Viau and Peccia	2009	Applied and Environmental Microbiology	Survey of wastewater indicators and human pathogen genomes in biosolids produced by class A and class B stabilization treatments	INCL	#PROD	#PROD	1	1	0	1
11630	63449131779	000262096900013	10.1007/BF03326067	Babel	Babel et al.	2009	International Journal of Environmental Science and Technology	Anaerobic co-digestion of sewage and brewery sludge for biogas production and land application	INCL	#AGRI	#AGRI	1	1	0	1
11637	57649114111	000262206000016	NULL	Ruoss	Ruoss et al.	2008	Fresenius Environmental Bulletin	Column experiments to estimate salt accumulation on a Mediterranean soil by irrigation with surfactants and municipal wastewater	INCL	#AGRI	#AGRI	1	1	0	1
11640	57049134157	000262218500020	10.1016/j.envint.2008.06.009	Smith	Smith	2009	Environment International	A critical review of the bioavailability and impacts of heavy metals in municipal solid waste composts compared to sewage sludge	INCL	#PROD	#PROD	1	1	1	1
11650	56249148153	000262292400047	10.1016/j.jhazmat.2008.04.088	Khwairakpam	Khwairakpam and Bhargava	2009	Journal of Hazardous Materials	Vermitechnology for sewage sludge recycling	INCL	#TECH	#TECH	1	1	0	1
11656	58149349843	000262312800022	10.1007/s00254-008-1223-2	Masto	Masto et al.	2009	Environmental Geology	Changes in soil quality indicators under long-term sewage irrigation in a sub-tropical environment	INCL	#AGRI	#AGRI	1	1	0	1
11667	56549090639	000262409000024	10.1016/j.chemosphere.2008.09.081	Saidou	Saidou et al.	2009	Chemosphere	degasification technique: Impact of the airflow rate and pH	INCL	#TECH	#TECH	0	1	0	1
11679	58349117261	000262483500009	10.2134/jeq2007.0471	Tian	Tian et al.	2009	Journal of Environmental Quality	Soil carbon sequestration resulting from long-term application of biosolids for land reclamation	INCL	#AGRI	#AGRI	1	1	0	1
11680	58349091065	000262483500031	10.2134/jeq2007.0595	Venner	Venner et al.	2009	Journal of Environmental Quality	Leaching of nitrogen and phenolics from wood waste and co-composts used for road rehabilitation	INCL	#AGRI	#AGRI	1	1	0	1
11681	58349092904	000262483500032	10.2134/jeq2007.0608	Wallace	Wallace et al.	2009	Journal of Environmental Quality	Biosolids increase soil aggregation and protection of soil carbon five years after application on a crested wheatgrass pasture	INCL	#AGRI	#AGRI	1	1	0	1
11682	58349110534	000262483500034	10.2134/jeq2007.0660	Shober	Shober and Sims	2009	Journal of Environmental Quality	Evaluating phosphorus release from biosolids and manure-amended soils under anoxic conditions	INCL	#AGRI	#AGRI	1	1	0	1
11693	58549108588	000262551000024	10.1007/s11270-008-9809-6	Kalavrouziotis	Kalavrouziotis and Koukoulakis	2009	Water, Air, and Soil Pollution	Environmental implications of soil properties and essential nutrient interactions, under the effect of treated municipal wastewater	INCL	#AGRI	#AGRI	1	1	0	1
11695	67049154445	000262551200004	10.1097/SS.0b013e3181957492	Jordán	Jordán et al.	2009	Soil Science	Mineralogy and distribution of Cd, Ni, Cr, and Pb in biosolids-amended soils from castellón province (NE, Spain)	INCL	#AGRI	#AGRI	1	1	0	1
11715	59649083223	000262690100015	10.1128/AEM.01250-08	Nordin	Nordin et al.	2009	Applied and Environmental Microbiology	Inactivation of ascaris eggs in source-separated urine and feces by ammonia at ambient temperatures	INCL	#TECH	#TECH	1	1	0	2
11727	57449093116	000262750000016	10.1016/j.biortech.2007.12.078	Tarango Rivero	Tarango Rivero et al.	2009	Bioresource Technology	Growth, yield, and nutrient status of pecans fertilized with biosolids and inoculated with rizosphere fungi	INCL	#AGRI	#AGRI	1	1	0	1
11741	58149103061	000262843800009	10.1016/j.chemosphere.2008.09.048	Gielen	Gielen et al.	2009	Chemosphere	Factors impacting on pharmaceutical leaching following sewage application to land	INCL	#AGRI	#AGRI	1	1	0	1
11766	57049149708	000262963300003	10.1016/j.microc.2008.06.001	Solis	Solis et al.	2009	Microchemical Journal	Determination of trace metals in cow's milk from waste water irrigated areas in Central Mexico by chemical treatment coupled to PIXE	INCL	#AGRI	#AGRI	1	1	0	1
11777	57849124507	000263022200019	10.1016/j.agee.2008.11.006	Zou	Zou et al.	2009	Agriculture, Ecosystems and Environment	Sewage irrigation increased methane and nitrous oxide emissions from rice paddies in southeast China	INCL	#AGRI	#AGRI	1	1	0	1
11797	59149099987	000263192500002	NULL	Ponce	Ponce and De Garcia Lopez Sa	2008	Agrochimica	Efficacy of magnesium ammonium phosphate recovered from wastewater on white lupin plant. A greenhouse experiment	INCL	#AGRI	#AGRI	1	1	0	1
11807	60349087548	000263261500013	10.1007/s11270-008-9832-7	Egiarte	Egiarte et al.	2009	Water, Air, and Soil Pollution	Fractionation of Cu, Pb, Cr, and Zn in a soil column amended with an anaerobic municipal sewage sludge	INCL	#AGRI	#AGRI	1	1	0	1
11809	67649556071	000263285600014	10.1002/clen.200800210	Cheng	Cheng and Stomp	2009	Clean - Soil, Air, Water	Growing Duckweed to recover nutrients from wastewaters and for production of fuel ethanol and animal feed	INCL	#TECH	#TECH	1	1	1	1
11813	52649141025	000263358100008	10.3103/S1063455X08040085	Akyeva	Akyeva et al.	2008	Journal of Water Chemistry and Technology	Wastewater treatment of phosphate ions by the electrodialysis method	INCL	#TECH	#TECH	1	1	0	1
11838	58149466219	000263444200017	10.1016/j.wasman.2008.09.011	Adam	Adam et al.	2009	Waste Management	Thermochemical treatment of sewage sludge ashes for phosphorus recovery	INCL	#TECH	#TECH	1	1	0	1
11839	58149242468	000263444200022	10.1016/j.wasman.2008.06.030	Lu	Lu et al.	2009	Waste Management	Characteristics of municipal solid waste and sewage sludge co-composting	INCL	#TECH	#TECH	1	1	0	1
11857	58549115889	000263607500010	10.1016/j.apsoil.2008.11.001	Rathod	Rathod et al.	2009	Applied Soil Ecology	Recycling gamma irradiated sewage sludge as fertilizer: A case study using onion (Alium cepa)	INCL	#AGRI	#AGRI	1	1	0	1
11875	58649102250	000263712800020	10.1016/j.foreco.2008.12.001	López-Díaz	López-Díaz et al.	2009	Forest Ecology and Management	Influence of pasture botanical composition and fertilization treatments on tree growth	INCL	#AGRI	#AGRI	1	1	0	1
11885	67650503059	000263801600033	NULL	Keskin	Keskin et al.	2009	Journal of Animal and Veterinary Advances	Sewage sludge as nitrogen source for irrigated silage sorghum	INCL	#AGRI	#AGRI	1	1	0	1
11893	58449116034	000263920000003	10.1016/j.desal.2008.01.031	Chesters	Chesters	2009	Desalination	Innovations in the inhibition and cleaning of reverse osmosis membrane scaling and fouling	INCL	#TECH	#TECH	1	1	0	1
11907	63449101885	000264013700043	10.2134/jeq2008.0098	Schneider	Schneider et al.	2009	Journal of Environmental Quality	Effect of urban waste compost application on soil near-saturated hydraulic conductivity	INCL	#AGRI	#AGRI	1	1	0	1
11908	63449098433	000264013700044	10.2134/jeq2008.0162	Dolaptsoglou	Dolaptsoglou et al.	2009	Journal of Environmental Quality	Influence of different organic amendments on the leaching and dissipation of terbuthylazine in a column and a field study	INCL	#AGRI	#AGRI	1	1	0	1
11909	63449088893	000264013700045	10.2134/jeq2007.0506	Banaitis	Banaitis et al.	2009	Journal of Environmental Quality	Biogeochemical response of a northeastern forest ecosystem to biosolids amendments	INCL	#AGRI	#AGRI	1	1	0	1
11916	64049106027	000264052900009	10.2166/wh.2009.149	Sherpa	Sherpa et al.	2009	Journal of Water and Health	Use of faecal pollution indicators to estimate pathogen die off conditions in source separated faeces in Kathmandu Valley, Nepal	INCL	#TECH	#TECH	1	1	0	1
11941	69349095521	000264218900018	10.1080/00103620802623463	Tsadilas	Tsadilas et al.	2009	Communications in Soil Science and Plant Analysis	Influence of fly ash application on copper and zinc sorption by acidic soil amended with sewage sludge	INCL	#AGRI	#AGRI	1	1	0	1
11945	69349090434	000264218900055	10.1080/00103620802695024	Galvez-Sola	Galvez-Sola et al.	2009	Communications in Soil Science and Plant Analysis	Effectiveness of near infrared reflectance spectroscopy in the quick evaluation of nitrogen content in sewage sludge	INCL	#PROD	#PROD	1	1	0	1
11954	62349131037	000264263700007	NULL	Bozkurt	Bozkurt et al.	2009	Fresenius Environmental Bulletin	The growth of corn plant in coal fly-ash and lime-stabilized sewage sludge	INCL	#AGRI	#AGRI	1	1	0	1
11955	59849129396	000264267900005	10.1080/02652030802425334	Castro	Castro et al.	2009	Food Additives and Contaminants - Part A Chemistry, Analysis, Control, Exposure and Risk Assessment	Nitrate content of lettuce (Lactuca sativa L.) after fertilization with sewage sludge and irrigation with treated wastewater	INCL	#AGRI	#AGRI	1	1	0	1
11970	62449148228	000264337300019	10.2109/jcersj2.117.316	Itakura	Itakura et al.	2009	Journal of the Ceramic Society of Japan	Phosphorus mineralization for resource recovery from wastewater using hydrothermal treatment	INCL	#TECH	#TECH	1	1	0	1
11993	60749100320	000264457600008	10.1016/j.scitotenv.2008.12.035	Lind	Lind et al.	2009	Science of the Total Environment	Exposure to pastures fertilised with sewage sludge disrupts bone tissue homeostasis in sheep	INCL	#AGRI	#AGRI	1	1	0	1
11998	62249083991	000264461800014	NULL	Pantazis	Pantazis et al.	2009	Fresenius Environmental Bulletin	Reuse of wastewater and sludge utilization on Pinus pinea L. and Pinus halepensis mill	INCL	#AGRI	#AGRI	1	1	0	1
12008	60449099586	000264577400012	10.1016/j.apgeochem.2008.12.030	Forsberg	Forsberg et al.	2009	Applied Geochemistry	Effects of sewage sludge on solution chemistry and plant uptake of Cu in sulphide mine tailings at different weathering stages	INCL	#AGRI	#AGRI	1	1	0	1
12009	66249128655	000264609800021	10.1248/jhs.55.306	Xu	Xu et al.	2009	Journal of Health Science	Pharmaceuticals and Personal Care Products (PPCPs), and Endocrine Disrupting Compounds (EDCs) in Runoff from a Potato Field Irrigated with Treated Wastewater in Southern California	INCL	#AGRI	#AGRI	1	1	0	1
12020	60949105507	000264648400020	10.1016/j.scienta.2008.11.038	Mylavarapu	Mylavarapu and Zinati	2009	Scientia Horticulturae	Improvement of soil properties using compost for optimum parsley production in sandy soils	INCL	#AGRI	#AGRI	1	1	0	1
12042	70350452293	000264789600002	10.1080/15226510902717572	Madejón	Madejón et al.	2009	International Journal of Phytoremediation	Phytostabilization of amended soils polluted with trace elements using the mediterranean shrub: Rosmarinus officinalis	INCL	#AGRI	#AGRI	1	1	0	1
12058	61449204710	000264922000045	10.1016/j.scitotenv.2009.01.021	Sridhar	Sridhar et al.	2009	Science of the Total Environment	Mapping the total phosphorus concentration of biosolid amended surface soils using LANDSAT TM data	INCL	#AGRI	#AGRI	0	1	0	1
12059	64449088076	000264923600007	10.1007/s11056-008-9125-4	Mañas	Mañas et al.	2009	New Forests	Quality of maritime pine (Pinus pinaster Ait.) seedlings using waste materials as nursery growing media	INCL	#AGRI	#AGRI	1	1	0	1
12063	68649106916	000264973200002	10.1002/ldr.878	Gorbacheva	Gorbacheva et al.	2009	Land Degradation and Development	Evaluation of extractable elements in artificial substratum made from sewage sludge: Approach to remediation of degraded land in the Arctic	INCL	#AGRI	#AGRI	1	1	0	1
12066	61549092159	000264977200040	10.1016/j.wasman.2008.11.003	Aparicio	Aparicio et al.	2009	Waste Management	Limitation of the concentration of organic pollutants in sewage sludge for agricultural purposes: A case study in South Spain	INCL	#AGRI	#AGRI	1	1	0	1
12081	61749086236	000265105100002	10.1177/0734242X08091556	Alvarenga	Alvarenga et al.	2009	Waste Management and Research	Reclamation of a mine contaminated soil using biologically reactive organic matrices	INCL	#AGRI	#AGRI	1	1	0	1
12082	61749099774	000265105100003	10.1177/0734242X08089463	Ribeiro	Ribeiro et al.	2009	Waste Management and Research	Fertilization of Pinus pinea L. seedlings with a sewage sludge-based compost	INCL	#AGRI	#AGRI	1	1	0	1
12088	67149131990	000265133600039	10.21273/hortsci.44.2.426	Ricardo	Ricardo et al.	2009	HortScience	Lettuce response to phosphorus fertilization with struvite recovered from municipal wastewater	INCL	#AGRI	#AGRI	1	1	0	1
12126	62749171708	000265336000003	10.1016/j.apsoil.2009.01.006	Fernández	Fernández et al.	2009	Applied Soil Ecology	Biochemical properties and barley yield in a semiarid Mediterranean soil amended with two kinds of sewage sludge	INCL	#AGRI	#AGRI	1	1	0	1
12127	69249159081	000265336700003	10.1080/01904160902787859	Samaras	Samaras et al.	2009	Journal of Plant Nutrition	Use of treated wastewater as fertilization and irrigation amendment in pot-grown processing tomatoes	INCL	#AGRI	#AGRI	1	1	0	1
12128	62049084026	000265342800005	10.1016/j.geoderma.2009.01.009	Lima	Lima et al.	2009	Geoderma	Effects of organic and inorganic amendments on soil organic matter properties	INCL	#AGRI	#AGRI	1	1	0	1
12129	62949190397	000265358400003	10.1016/j.jhazmat.2008.08.095	Arienzo	Arienzo et al.	2009	Journal of Hazardous Materials	A review of the fate of potassium in the soil-plant system after land application of wastewaters	INCL	#AGRI	#AGRI	1	1	1	1
12166	63049108818	000265556700025	10.1016/j.agee.2009.02.013	Ippolito	Ippolito et al.	2009	Agriculture, Ecosystems and Environment	Fate of biosolids Cu and Zn in a semi-arid grassland	INCL	#AGRI	#AGRI	1	1	0	1
12168	64549152823	000265559400018	NULL	Mnkeni	Mnkeni and Austin	2009	Water SA	Fertiliser value of human manure from pilot urine-diversion toilets	INCL	#AGRI	#AGRI	1	1	0	1
12169	63149157380	000265562200012	10.1016/j.wasman.2008.12.007	Li	Li et al.	2009	Waste Management	Use of dewatered municipal sludge on Canna growth in pot experiments with a barren clay soil	INCL	#AGRI	#AGRI	1	1	0	1
12170	63349083177	000265562200019	10.1016/j.wasman.2008.12.025	Esteller	Esteller et al.	2009	Waste Management	Nitrate and phosphate leaching in a Phaeozem soil treated with biosolids, composted biosolids and inorganic fertilizers	INCL	#AGRI	#AGRI	1	1	0	1
12176	66649095124	000265584400007	10.2137/145960609788066807	Tontti	Tontti et al.	2009	Agricultural and Food Science	Waste composts as nitrogen fertilizers for forage leys	INCL	#AGRI	#AGRI	1	1	0	1
12187	66649114596	000265755500022	10.2134/jeq2008.0085	Gottschall	Gottschall et al.	2009	Journal of Environmental Quality	Nitrogen, phosphorus, and bacteria tile and groundwater quality following direct injection of dewatered municipal biosolids into soil	INCL	#AGRI	#AGRI	1	1	0	1
12191	66649125877	000265755500043	10.2134/jeq2008.0301	Larsbo	Larsbo et al.	2009	Journal of Environmental Quality	Simulation of pharmaceutical and personal care product transport to tile drains after biosolids application	INCL	#AGRI	#AGRI	1	1	0	1
12192	66649101479	000265755500044	10.2134/jeq2008.0318	Sophocleous	Sophocleous et al.	2009	Journal of Environmental Quality	Soil nitrogen balance under wastewater management: Field measurements and simulation results	INCL	#AGRI	#AGRI	1	1	0	1
12193	65449158900	000265757000022	10.1016/S1004-9541(08)60212-8	Koralewska	Koralewska et al.	2009	Chinese Journal of Chemical Engineering	Kinetics of Reaction-Crystallization of Struvite in the Continuous Draft Tube Magma Type Crystallizers-Influence of Different Internal Hydrodynamics	INCL	#TECH	#TECH	0	1	0	1
12195	64449084519	000265767900041	10.1016/j.ecoenv.2009.01.007	Carbonell	Carbonell et al.	2009	Ecotoxicology and Environmental Safety	Sewage sludge applied to agricultural soil: Ecotoxicological effects on representative soil organisms	INCL	#AGRI	#AGRI	1	1	0	1
12213	66749191634	000265861000006	NULL	Sánchez	Sánchez et al.	2009	Journal of Residuals Science and Technology	Bio-Fuels and Bio-Char Production from Pyrolysis of Sewage Sludge	INCL	#TECH	#TECH	1	1	0	1
12221	67650644887	000265888900017	NULL	Akdeniz	Akdeniz et al.	2009	Journal of Animal and Veterinary Advances	Yield and metal concentration in garden burnet (Sanguisorba minor Scop. Bunyan 80) from application of sewage sludge and chemical fertilizer	INCL	#AGRI	#AGRI	1	1	0	1
12233	67349287510	000265960400009	10.1038/ismej.2008.128	Hallin	Hallin et al.	2009	ISME Journal	Relationship between n-cycling communities and ecosystem functioning in a 50-year-old fertilization experiment	INCL	#AGRI	#AGRI	1	1	0	1
12241	68649102570	000266020800003	10.1016/S1001-0742(08)62310-4	CHEN	CHEN et al.	2009	Journal of Environmental Sciences	Phosphate removal and recovery through crystallization of hydroxyapatite using xonotlite as seed crystal	INCL	#TECH	#TECH	1	1	0	1
12253	65349119374	000266061000004	10.1139/W08-152	Novinscak	Novinscak et al.	2009	Canadian Journal of Microbiology	Characterization of bacterial and fungal communities in composted biosolids over a 2 year period using denaturing gradient gel electrophoresis	INCL	#PROD	#PROD	1	1	0	1
12268	64649096352	000266138700003	10.1016/j.ecoleng.2008.10.014	Morari	Morari and Giardini	2009	Ecological Engineering	Municipal wastewater treatment with vertical flow constructed wetlands for irrigation reuse	INCL	#AGRI	#AGRI	1	1	0	1
12276	64049087990	000266145600013	10.1016/j.chemosphere.2008.12.058	Roca-Pérez	Roca-Pérez et al.	2009	Chemosphere	Composting rice straw with sewage sludge and compost effects on the soil-plant system	INCL	#AGRI	#AGRI	1	1	0	1
12281	64749099367	000266152500026	10.1016/j.desal.2008.05.009	Kalavrouziotis	Kalavrouziotis et al.	2009	Desalination	Effects of treated municipal wastewater on the essential nutrient interactions in the plant of Brassica oleracea var. Italica	INCL	#AGRI	#AGRI	1	1	0	1
12304	65549104947	000266271600002	10.1016/S1002-0160(09)60119-3	FERNÁNDEZ	FERNÁNDEZ et al.	2009	Pedosphere	Effects of Composted and Thermally Dried Sewage Sludges on Soil and Soil Humic Acid Properties	INCL	#AGRI	#AGRI	1	1	0	1
12307	67651238918	000266276200009	10.2166/wst.2009.184	Vinnerås	Vinnerås et al.	2009	Water Science and Technology	Peepoo bag: Self-sanitising single use biodegradable toilet	INCL	#TECH	#TECH	1	1	0	1
12310	69249146542	000266305100007	10.1071/SR08171	Yuan	Yuan	2009	Australian Journal of Soil Research	Copper, zinc, and nickel in soil solution affected by biosolids amendment and soil management	INCL	#AGRI	#AGRI	1	1	0	1
12315	67349219363	000266350800023	10.1016/j.envpol.2009.02.007	Cucarella	Cucarella et al.	2009	Environmental Pollution	Effect of Polonite used for phosphorus removal from wastewater on soil properties and fertility of a mountain meadow	INCL	#AGRI	#AGRI	1	1	0	1
12316	63049138341	000266374400010	10.2134/agronj2008.0144	Massey	Massey et al.	2009	Agronomy Journal	Effectiveness of recovered magnesium phosphates as fertilizers in neutral and slightly alkaline soils	INCL	#AGRI	#AGRI	1	1	0	1
12322	71149096780	000266435200001	10.1080/10643380701640573	Le Corre	Le Corre et al.	2009	Critical Reviews in Environmental Science and Technology	Phosphorus recovery from wastewater by struvite crystallization: A review	INCL	#TECH	#TECH	1	1	1	1
12327	67349260108	000266468400028	10.1016/j.wasman.2009.02.010	Niwagaba	Niwagaba et al.	2009	Waste Management	Comparing microbial die-off in separately collected faeces with ash and sawdust additives	INCL	#TECH	#TECH	1	1	0	1
12358	67149136476	000266649800063	10.1021/jf900376c	Wu	Wu et al.	2009	Journal of Agricultural and Food Chemistry	Adsorption and degradation of triclosan and triclocarban in soils and biosolids-amended soils	INCL	#AGRI	#AGRI	1	1	0	1
12371	77954191500	000266712900018	10.5004/dwt.2009.362	de Bustamante	de Bustamante et al.	2009	Desalination and Water Treatment	A comparison of different methodologies for designing land application systems: Case study at the Redueña WWTP	INCL	#AGRI	#AGRI	1	1	0	1
12390	67651230908	000266782800001	10.2166/wst.2009.214	Rahaman	Rahaman and Mavinic	2009	Water Science and Technology	Recovering nutrients from wastewater treatment plants through struvite crystallization: CFD modelling of the hydrodynamics of UBC MAP fluidized-bed crystallizer	INCL	#TECH	#TECH	1	1	0	1
12407	67650046316	000266864800038	10.1021/ie900421a	Fonts	Fonts et al.	2009	Industrial and Engineering Chemistry Research	Gas chromatography study of sewage sludge pyrolysis liquids obtained at different operational conditions in a fluidized bed	INCL	#TECH	#TECH	0	1	0	1
12414	66949149477	000266943600021	10.1016/S1001-0742(08)62349-9	YAN	YAN et al.	2009	Journal of Environmental Sciences	Biofilm structure and its influence on clogging in drip irrigation emitters distributing reclaimed wastewater	INCL	#AGRI	#AGRI	1	0	0	1
12422	67651121874	000266963200006	10.1080/1065657X.2009.10702409	Passoni	Passoni and Borin	2009	Compost Science and Utilization	Effects of Different Composts on Soil Nitrogen Balance and Dynamics in a Biennial Crop Succession	INCL	#AGRI	#AGRI	1	1	0	1
12423	67349280993	000266964400005	10.1016/j.biortech.2009.03.024	Winker	Winker et al.	2009	Bioresource Technology	Fertiliser products from new sanitation systems: Their potential values and risks	INCL	#AGRI	#AGRI	1	1	0	6
12425	67349282553	000266964400024	10.1016/j.biortech.2009.02.046	Tandy	Tandy et al.	2009	Bioresource Technology	Heavy metal fractionation during the co-composting of biosolids, deinking paper fibre and green waste	INCL	#TECH	#TECH	1	1	0	1
12451	67650851488	000267215900011	10.1007/s11368-009-0077-x	Natal-Da-Luz	Natal-Da-Luz et al.	2009	Journal of Soils and Sediments	The use of sewage sludge as soil amendment. the need for an ecotoxicological evaluation	INCL	#AGRI	#AGRI	0	1	0	1
12454	67650473562	000267245100007	NULL	Gondek	Gondek	2009	Polish Journal of Environmental Studies	Zinc content in maize (Zea mays L.) and soils fertilized with sewage sludge and sewage sludge mixed with peat	INCL	#AGRI	#AGRI	1	1	0	1
12464	67649413130	000267267000125	10.1016/j.jhazmat.2009.01.064	Del Mundo Dacera	Del Mundo Dacera et al.	2009	Journal of Hazardous Materials	Potential for land application of contaminated sewage sludge treated with fermented liquid from pineapple wastes	INCL	#AGRI	#AGRI	1	1	0	1
12465	67649389464	000267267000150	10.1016/j.jhazmat.2009.01.089	Song	Song et al.	2009	Journal of Hazardous Materials	The immobilization of heavy metals in biosolids using phosphate amendments-Comparison of EPA (6010 and 3051) and selective sequential extraction methods	INCL	#TECH	#TECH	1	1	0	1
12486	67749127840	000267416600120	10.1021/ef801108s	Aznar	Aznar et al.	2009	Energy and Fuels	Experimental study examining the evolution of nitrogen compounds during the gasification of dried sewage sludge	INCL	#TECH	#TECH	1	1	0	1
12493	67349086596	000267453100003	10.1016/j.jenvman.2008.11.005	Pathak	Pathak et al.	2009	Journal of Environmental Management	Bioleaching of heavy metals from sewage sludge: A review	INCL	#TECH	#TECH	1	1	1	1
12497	67349226378	000267453100055	10.1016/j.jenvman.2009.03.010	Fernandez-Luqueno	Fernandez-Luqueno et al.	2009	Journal of Environmental Management	Flocculant in wastewater affects dynamics of inorganic N and accelerates removal of phenanthrene and anthracene in soil	INCL	#AGRI	#AGRI	1	1	0	1
12518	70149091822	000267580500003	10.1016/j.watres.2009.04.015	Tong	Tong and Chen	2009	Water Research	Recovery of nitrogen and phosphorus from alkaline fermentation liquid of waste activated sludge and application of the fermentation liquid to promote biological municipal wastewater treatment	INCL	#TECH	#TECH	1	1	0	1
12529	68149164777	000267680400010	NULL	Wysokiński	Wysokiński and Kalembasa	2009	Environment Protection Engineering	Influence of alkalizing and composting of sewage sludge on copper and zinc content in plants and soil	INCL	#TECH	#TECH	1	1	0	1
12530	68149125543	000267680400017	NULL	Wiśniewska	Wiśniewska and Kalembasa	2009	Environment Protection Engineering	Influence of processed sewage sludge on nitrogen content in plants and soils	INCL	#AGRI	#AGRI	1	1	0	1
12531	68149164769	000267680400018	NULL	Kalembasa	Kalembasa and Malinowska	2009	Environment Protection Engineering	Influence of sewage sludge fertilization on heavy metal content in biomass of silver grass during held experiment	INCL	#AGRI	#AGRI	1	1	0	1
12532	68149137754	000267680400019	NULL	Kalembasa	Kalembasa and Pakuła	2009	Environment Protection Engineering	Heavy metal fractions in soils fertilized with sewage sludge	INCL	#AGRI	#AGRI	1	1	0	1
12533	68149099865	000267680400020	NULL	Kalembasa	Kalembasa and Becher	2009	Environment Protection Engineering	Properties of organic matter in chosen soils fertilized with sewage sludge	INCL	#AGRI	#AGRI	1	1	0	1
12534	68149158292	000267680400022	NULL	Kacprzak	Kacprzak and Fijałkowski	2009	Environment Protection Engineering	Mycorrhiza and sewage sludge effect on biomass of sunflower and willow during phytoremediation of degraded terrains within zinc foundry zone	INCL	#AGRI	#AGRI	1	1	0	1
12538	67650503539	000267719800017	10.2134/jeq2008.0335	Mahdy	Mahdy et al.	2009	Journal of Environmental Quality	Effects of co-application of biosolids and water treatment residuals on corn growth and bioavailable phosphorus and aluminum in alkaline soils in Egypt	INCL	#AGRI	#AGRI	1	1	0	1
12565	70349251407	000268064800022	10.2166/wst.2009.317	Wirthensohn	Wirthensohn et al.	2009	Water Science and Technology	Ammonium removal from anaerobic digester effluent by ion exchange	INCL	#TECH	#TECH	1	1	0	1
12572	68149087565	000268114700019	10.2134/agronj2008.0197x	Miller	Miller and O'Connor	2009	Agronomy Journal	The longer-term phytoavailability of biosolids-phosphorus	INCL	#AGRI	#AGRI	1	1	0	1
12573	68149089596	000268114700024	10.2134/agronj2008.0209x	Lagae	Lagae et al.	2009	Agronomy Journal	Economic value of biosolids in a semiarid agroecosystem	INCL	#AGRI	#AGRI	1	1	0	1
12575	77954179107	000268129300014	10.5004/dwt.2009.651	Niewersch	Niewersch et al.	2009	Desalination and Water Treatment	Mass transport modelling to estimate the efficiency of nanofiltration application for the recovery of phosphorus from sewage sludge	INCL	#TECH	#TECH	1	1	0	1
12603	67649086215	000268371500002	10.1016/j.scitotenv.2009.05.021	Arriagada	Arriagada et al.	2009	Science of the Total Environment	Improvement of growth of Eucalyptus globulus and soil biological parameters by amendment with sewage sludge and inoculation with arbuscular mycorrhizal and saprobe fungi	INCL	#AGRI	#AGRI	1	1	0	1
12645	77956303893	000268664900015	NULL	Huang	Huang et al.	2008	Proceedings of the 2nd International Conference on Asian-European Environmental Technology and Knowledge Transfer	An effective technology to produce biosolid for land application: Autothermal thermophilic aerobic digestion process	INCL	#TECH	#TECH	1	1	0	1
12656	68949150926	000268741100004	10.1039/b902085c	Rhind	Rhind et al.	2009	Journal of Environmental Monitoring	Accumulation of endocrine disrupting compounds in sheep fetal and maternal liver tissue following exposure to pastures treated with sewage sludge	INCL	#AGRI	#AGRI	1	1	0	1
12663	78149297920	000268805800084	NULL	Iyer	Iyer and Mastorakis	2009	Proceedings of the 3rd WSEAS International Conference on Energy Planning, Energy Saving, Environmental Education, EPESE '09, Renewable Energy Sources, RES '09, Waste Management, WWAI '09	Design and development of solar disinfection polishing lagoon for effective reclamation and reuse of wastewater	INCL	#AGRI	#AGRI	1	1	0	1
12669	71649106941	000268876200007	10.1897/08-471.1	Xu	Xu et al.	2009	Environmental Toxicology and Chemistry	Leachability of some emerging contaminants in reclaimed municipal wastewater-irrigated turf grass fields	INCL	#AGRI	#AGRI	0	1	0	1
12674	68849120358	000268907700013	10.1021/es9005948	Zhang	Zhang and Chen	2009	Environmental Science and Technology	Simultaneous nitrogen and phosphorus recovery from sludge-fermentation liquid mixture and application of the fermentation liquid to enhance municipal wastewater biological nutrient removal	INCL	#TECH	#TECH	1	1	0	1
12679	70350441901	000268931800010	10.1080/10934520902996971	Antonious	Antonious	2009	Journal of Environmental Science and Health - Part A Toxic/Hazardous Substances and Environmental Engineering	Enzyme activities and heavy metals concentration in soil amended with sewage sludge	INCL	#AGRI	#AGRI	1	1	0	1
12682	67649800673	000268967200005	10.1016/j.jhazmat.2009.03.060	Vega	Vega et al.	2009	Journal of Hazardous Materials	Effects of sewage sludge and barley straw treatment on the sorption and retention of Cu, Cd and Pb by coppermine Anthropic Regosols	INCL	#AGRI	#AGRI	1	1	0	1
12688	67649804663	000268967200133	10.1016/j.jhazmat.2009.04.052	Cheng	Cheng et al.	2009	Journal of Hazardous Materials	Phosphate adsorption from sewage sludge filtrate using zinc-aluminum layered double hydroxides	INCL	#TECH	#TECH	1	1	0	1
12692	85044695443	000268975500013	NULL	De Araújo	De Araújo et al.	2009	Industrial Waste: Environmental Impact, Disposal and Treatment	Use of municipal and industrial sludge in agricultural soil: Responses of soil microbials and soil enzymes	INCL	#AGRI	#AGRI	1	1	0	1
12704	70349204177	000269042900065	10.1021/jf9018917	Pradhan	Pradhan et al.	2009	Journal of Agricultural and Food Chemistry	Stored human urine supplemented with wood ash as fertilizer in tomato (Solanum lycopersicum) cultivation and its impacts on fruit yield and quality	INCL	#AGRI	#AGRI	1	1	0	1
12729	70149098214	000269168800008	NULL	Wolna-Maruwka	Wolna-Maruwka and Dach	2009	Archives of Environmental Protection	Effect of type and proportion of different structure-creating additions on the inactivation rate of pathogenic bacteria in sewage sludge composting in a cybernetic bioreactor	INCL	#TECH	#TECH	1	1	0	1
12740	84892060434	000269227400003	NULL	Torri	Torri and Lavado	2009	Sewage Treatment: Uses, Processes and Impact	Fate of cadmium, copper, lead and zinc in soils after application of different treated sewage sludge in soils of the Pampas Region, Argentina	INCL	#AGRI	#AGRI	1	1	0	1
12742	84892060674	000269227400006	NULL	Moran	Moran and Sanchez	2009	Sewage Treatment: Uses, Processes and Impact	Thermal conversion of sewage sludge by pyrolysis	INCL	#TECH	#TECH	1	1	0	1
12743	84892090546	000269227400008	NULL	Ischia	Ischia et al.	2009	Sewage Treatment: Uses, Processes and Impact	Wastewater sewage sludge disposal by pyrolysis and vitrification	INCL	#TECH	#TECH	1	1	0	1
12744	84892056058	000269227400010	NULL	Stabnikova	Stabnikova et al.	2009	Sewage Treatment: Uses, Processes and Impact	Intensive aerobic bioconversion of sewage sludge and food waste into organic fertiliser	INCL	#TECH	#TECH	1	1	0	1
12759	68949167330	000269342400005	NULL	Stoven	Stoven and Schnug	2009	Landbauforschung Volkenrode	Long term effects of heavy metal enriched sewage sludge disposal in agriculture on soil biota	INCL	#AGRI	#AGRI	1	1	0	1
12764	70349469443	000269359700042	10.2135/cropsci2008.09.0521	Zhang	Zhang et al.	2009	Crop Science	Impact of biosolids on hormone metabolism in drought-stressed tall fescue	INCL	#AGRI	#AGRI	1	1	0	1
12779	70349532701	000269531800001	10.4067/S0718-27912009000200001	Arriagada	Arriagada et al.	2009	Revista de la Ciencia del Suelo y Nutricion Vegetal	Effect of arbuscular mycorrhizal fungal inoculation on Eucalyptus globulus seedlings and some soil enzyme activities under application of sewage sludge amendment	INCL	#AGRI	#AGRI	1	1	0	1
12787	70349672694	000269569000008	10.1098/rsta.2009.0154	Smith	Smith	2009	Philosophical Transactions of the Royal Society A: Mathematical, Physical and Engineering Sciences	Organic contaminants in sewage sludge (biosolids) and their significance for agricultural recycling	INCL	#AGRI	#AGRI	1	1	0	1
12792	70349283846	000269585200004	10.1080/09593330903020498	Madera	Madera et al.	2009	Environmental Technology	Wastewater use in agriculture: Irrigation of sugar cane with effluents from the Canaveralejo wastewater treatment plant in Cali, Colombia	INCL	#AGRI	#AGRI	1	1	0	1
12803	77950898805	000269643800004	NULL	Rahmani	Rahmani et al.	2009	Iranian Journal of Environmental Health Science and Engineering	Investigation of clinoptilolite natural zeolite regeneration by air stripping followed by ion exchange for removal of ammonium from aqueous solutions	INCL	#TECH	#TECH	1	1	0	1
12819	77949309007	000269736700005	10.3184/095422909X12470543670605	Nogueira	Nogueira et al.	2009	Chemical Speciation and Bioavailability	Nickel in soil and maize plants grown on an oxisol treated over a long time with sewage sludge	INCL	#AGRI	#AGRI	1	1	0	1
12827	70349659331	000269793200011	10.1080/09593330903213879	Cohen	Cohen	2009	Environmental Technology	Phosphorus dissolution from ash of incinerated sewage sludge and animal carcasses using sulphuric acid	INCL	#TECH	#TECH	1	1	0	1
12839	70349487047	000269871700008	NULL	Kalembasa	Kalembasa and Godlewska	2009	Fresenius Environmental Bulletin	The influence of organic materials and liming on contents of some heavy metals in annual ryegrass	INCL	#AGRI	#AGRI	1	1	0	1
12848	85014467180	000269919900002	10.1007/s11270-009-9986-y	Alcantara	Alcantara et al.	2009	Water, Air, and Soil Pollution	Chemical Changes and Heavy Metal Partitioning in an Oxisol Cultivated with Maize (Zea mays, L.) after 5 Years Disposal of a Domestic and an Industrial Sewage Sludge	INCL	#AGRI	#AGRI	1	1	0	1
12850	70349586791	000269925200010	10.1007/s00244-009-9308-9	Wong	Wong and Selvam	2009	Archives of Environmental Contamination and Toxicology	Growth and elemental accumulation of plants grown in acidic soil amended with coal fly ash-sewage sludge co-compost	INCL	#AGRI	#AGRI	1	1	0	1
12852	77954201791	000269935400030	10.5004/dwt.2009.785	Zorpas	Zorpas	2009	Desalination and Water Treatment	Heavy metals leachability before, during and after composting of sewage sludge with natural clinoptilolite	INCL	#TECH	#TECH	1	1	0	1
12866	70349782072	000270057700006	10.17221/142/2009-pse	Čásová	Čásová et al.	2009	Plant, Soil and Environment	Cadmium balance in soils under different fertilization managements including sewage sludge application	INCL	#AGRI	#AGRI	1	1	0	1
12874	68549092412	000270106000020	10.1016/j.agwat.2009.06.021	Palacios-Díaz	Palacios-Díaz et al.	2009	Agricultural Water Management	Subsurface drip irrigation and reclaimed water quality effects on phosphorus and salinity distribution and forage production	INCL	#AGRI	#AGRI	1	1	0	1
12879	77950917788	000270143600079	NULL	Ojeda	Ojeda et al.	2009	Poromechanics IV - 4th Biot Conference on Poromechanics	Time dependence of soil water hysteresis in a minesoil reclaimed by sewage sludge amendments	INCL	#AGRI	#AGRI	1	1	0	1
12881	70449652408	000270165900010	10.1080/10934520903140033	Mañas	Mañas et al.	2009	Journal of Environmental Science and Health - Part A Toxic/Hazardous Substances and Environmental Engineering	Irrigation with treated wastewater: Effects on soil, lettuce (Lactuca sativa L.) crop and dynamics of microorganisms	INCL	#AGRI	#AGRI	1	1	0	1
12888	70349509942	000270238800014	10.1111/j.1747-0765.2009.00410.x	Huang	Huang and Chen	2009	Soil Science and Plant Nutrition	Carbon and nitrogen mineralization of sewage sludge compost in soils with a different initial pH	INCL	#TECH	#TECH	1	1	0	1
12893	70350173043	000270284200005	10.1007/s11368-009-0095-8	Li	Li et al.	2009	Journal of Soils and Sediments	Rural wastewater irrigation and nitrogen removal by the paddy wetland system in the Tai Lake region of China	INCL	#AGRI	#AGRI	1	1	0	1
12906	70350399518	000270339900007	10.1007/s10811-009-9403-3	Haiduc	Haiduc et al.	2009	Journal of Applied Phycology	mitigation	INCL	#TECH	#TECH	1	1	0	1
12927	84900604951	000270543200048	10.1007/978-0-387-88483-7_48	Cyrus	Cyrus and Reddy	2009	Proceedings of the 2007 National Conference on Environmental Science and Technology	Sorption and desorption of nitrogen and phosphorus by zeolite and shale	INCL	#TECH	#TECH	1	1	0	1
12937	69949182842	000270629600003	10.1016/j.wasman.2009.06.010	Vasskog	Vasskog et al.	2009	Waste Management	Depletion of selective serotonin reuptake inhibitors during sewage sludge composting	INCL	#TECH	#TECH	1	1	0	1
12959	69749119735	000270645400013	10.1016/j.ecoleng.2009.06.009	Tzanakakis	Tzanakakis et al.	2009	Ecological Engineering	Nutrient removal and biomass production in land treatment systems receiving domestic effluent	INCL	#AGRI	#AGRI	1	1	0	1
12965	70349973573	000270658100019	10.1111/j.1365-2672.2009.04339.x	Nordin	Nordin et al.	2009	Journal of Applied Microbiology	Sanitation of faeces from source-separating dry toilets using urea	INCL	#TECH	#TECH	1	1	0	1
12966	70349206745	000270658100027	10.1111/j.1365-2672.2009.04353.x	Chandran	Chandran et al.	2009	Journal of Applied Microbiology	Survival of enteric bacteria and coliphage MS2 in pure human urine	INCL	#TECH	#TECH	1	1	0	1
12972	68949189676	000270747900034	NULL	Khan	Khan et al.	2009	Pakistan Journal of Botany	Growth, yield and nutrient content of sunflower (Helianthus annuus L.) using treated wastewater from waste stabilization ponds	INCL	#AGRI	#AGRI	1	1	0	1
12978	70350142912	000270776300043	10.21273/hortsci.44.6.1746	Schnell	Schnell et al.	2009	HortScience	Effects of composted biosolids and nitrogen on turfgrass establishment, sod properties, and nutrient export at harvest	INCL	#AGRI	#AGRI	1	1	0	1
12979	77952215312	000270793200004	NULL	Ahmed	Ahmed and Al-Hajri	2009	International Journal of Environmental Research	Effects of treated municipal wastewater and sea water irrigation on soil and plant characteristics	INCL	#AGRI	#AGRI	1	1	0	1
12984	78449269758	000270834000019	NULL	Najafi	Najafi and Nasr	2009	Research on Crops	Comparison effects of wastewater on soil chemical properties in three irrigation methods	INCL	#AGRI	#AGRI	1	1	0	1
13003	70350474521	000271005300021	NULL	Wolna	Wolna et al.	2009	Polish Journal of Environmental Studies	Biological activity of grey-brown podzolic soil organically fertilized for maize cultivation in monoculture	INCL	#AGRI	#AGRI	1	1	0	1
13005	70349147805	000271012200004	10.1016/S0065-2113(09)04004-8	Haynes	Haynes et al.	2009	Advances in Agronomy	Chapter 4 Inorganic and Organic Constituents and Contaminants of Biosolids. Implications for Land Application	INCL	#AGRI	#AGRI	1	1	0	1
13014	84892335162	000271086200004	NULL	Papajová	Papajová and Juriš	2009	Composting: Processing, Materials and Approaches	The effect of composting on the survival of parasitic germs	INCL	#TECH	#TECH	1	1	0	1
13022	70349479036	000271141200035	10.1016/j.desal.2008.05.063	Cofie	Cofie et al.	2009	Desalination	Resource recovery from urban waste: Options and challenges for community-based composting in sub-Saharan Africa	INCL	#TECH	#TECH	1	1	0	1
13038	70349243128	000271165100033	10.1016/j.jhazmat.2009.05.139	Pathak	Pathak et al.	2009	Journal of Hazardous Materials	Bioleaching of heavy metals from sewage sludge by indigenous iron-oxidizing microorganisms using ammonium ferrous sulfate and ferrous sulfate as energy sources: A comparative study	INCL	#TECH	#TECH	1	1	0	1
13048	70349246363	000271165100157	10.1016/j.jhazmat.2009.06.123	Liu	Liu et al.	2009	Journal of Hazardous Materials	Novel technology for sewage sludge utilization: Preparation of amino acids chelated trace elements (AACTE) fertilizer	INCL	#TECH	#TECH	1	1	0	1
13052	70249117836	000271165500018	10.1016/j.biortech.2009.08.002	Pastor	Pastor et al.	2010	Bioresource Technology	Struvite formation from the supernatants of an anaerobic digestion pilot plant	INCL	#TECH	#TECH	1	1	0	1
13054	70249110724	000271165500058	10.1016/j.biortech.2009.07.058	Fernández-Luqueño	Fernández-Luqueño et al.	2010	Bioresource Technology	Effect of different nitrogen sources on plant characteristics and yield of common bean (Phaseolus vulgaris L.)	INCL	#AGRI	#AGRI	1	1	0	1
13058	70349414279	000271165700051	10.1016/j.biortech.2009.08.060	Elissen	Elissen et al.	2010	Bioresource Technology	Aquatic worms grown on biosolids: Biomass composition and potential applications	INCL	#PROD	#PROD	1	1	0	1
13075	77956494097	000271325700037	10.1524/zksu.2009.0068	Peplinski	Peplinski et al.	2009	Zeitschrift fur Kristallographie, Supplement	Reaction sequences in the thermochemical treatment of sewage sludge ashes revealed by X-ray powder diffraction - A contribution to the European project SUSAN	INCL	#TECH	#TECH	1	1	0	1
13092	70349835307	000271408000030	10.1016/j.chroma.2009.09.051	Yoo	Yoo et al.	2009	Journal of Chromatography A	Analysis of perfluorinated chemicals in sludge: Method development and initial results	INCL	#PROD	#PROD	1	1	0	1
13094	71749090229	000271439600023	10.1016/j.watres.2009.07.021	Cofie	Cofie et al.	2009	Water Research	Co-composting of faecal sludge and organic solid waste for agriculture: Process dynamics	INCL	#TECH	#TECH	1	1	0	1
13099	70949092460	000271504900020	10.1007/s11270-009-0040-x	Wright	Wright and Burgin	2009	Water, Air, and Soil Pollution	Comparison of sewage and coal-mine wastes on stream macroinvertebrates within an otherwise clean upland catchment, Southeastern Australia	INCL	#PROD	#PROD	1	1	0	1
13105	84879642733	000271553800035	10.1007/978-3-540-88351-7-35	Passuello	Passuello et al.	2009	Environmental Science and Engineering (Subseries: Environmental Science)	Evaluating long-term contamination in soils amended with sewage sludge	INCL	#AGRI	#AGRI	1	1	0	1
13154	70450197248	000271915100019	10.1061/(ASCE)EE.1943-7870.0000097	Hayashi	Hayashi et al.	2009	Journal of Environmental Engineering	Effect of the sonophotocatalytic pretreatment on the volume reduction of sewage sludge and enhanced recovery of methane and phosphorus	INCL	#TECH	#TECH	1	1	0	1
13159	77449126573	000271936600006	10.2166/wst.2009.614	Beler Baykal	Beler Baykal et al.	2009	Water Science and Technology	The effect of initial loading on the removal of ammonium and potassium from source-separated human urine via clinoptilolite	INCL	#TECH	#TECH	1	1	0	1
13160	77449119475	000271936600020	10.2166/wst.2009.686	Martin	Martin et al.	2009	Water Science and Technology	Removal and recovery of phosphate from municipal wastewaters using a polymeric anion exchanger bound with hydrated ferric oxide nanoparticles	INCL	#TECH	#TECH	1	1	0	1
13170	70450196646	000271975100008	10.1111/j.1475-2743.2009.00240.x	Rigby	Rigby et al.	2009	Soil Use and Management	The influence of soil and biosolids type, and microbial immobilisation on nitrogen availability in biosolids-amended agricultural soils - Implications for fertiliser recommendations	INCL	#AGRI	#AGRI	1	1	0	1
13173	72149097319	000271980800114	10.1016/j.jhazmat.2009.07.144	Djedidi	Djedidi et al.	2009	Journal of Hazardous Materials	Metals removal from soil, fly ash and sewage sludge leachates by precipitation and dewatering properties of the generated sludge	INCL	#AGRI	#AGRI	1	1	0	1
13177	74249113628	000272001100006	10.1016/j.applthermaleng.2009.07.005	Horttanainen	Horttanainen et al.	2010	Applied Thermal Engineering	Performance analysis of power generating sludge combustion plant and comparison against other sludge treatment technologies	INCL	#TECH	#TECH	1	1	0	1
13188	73949154336	000272054700046	NULL	Tamoutsidis	Tamoutsidis et al.	2009	Journal of Food, Agriculture and Environment	The effect of treated urban wastewater on soil properties, plant tissue composition and biomass productivity in berseem clover and corn	INCL	#AGRI	#AGRI	1	1	0	1
13194	70350770816	000272062100023	10.1016/j.soilbio.2009.09.017	Vieublé-Gonod	Vieublé-Gonod et al.	2009	Soil Biology and Biochemistry	Spatial and temporal heterogeneity of soil microorganisms and isoproturon degrading activity in a tilled soil amended with urban waste composts	INCL	#AGRI	#AGRI	1	1	0	1
13206	72449121885	000272188300027	10.1021/jf902659f	Pinna	Pinna et al.	2009	Journal of Agricultural and Food Chemistry	Effects of a municipal sewage sludge amendment on triasulfuron soil sorption and wheat growth	INCL	#AGRI	#AGRI	1	1	0	1
13210	71549141597	000272259700011	10.1016/j.jaridenv.2009.06.009	Domínguez-Caraveo	Domínguez-Caraveo et al.	2010	Journal of Arid Environments	Emergence and survival of blue grama with biosolids under greenhouse conditions	INCL	#AGRI	#AGRI	1	1	0	1
13224	71849090559	000272360100012	10.1039/b914324f	Heidler	Heidler and Halden	2009	Journal of Environmental Monitoring	Fate of organohalogens in US wastewater treatment plants and estimated chemical releases to soils nationwide from biosolids recycling	INCL	#AGRI	#AGRI	1	1	0	1
13234	85000297787	000272452900022	10.2166/wst.2009.309	Zheng	Zheng et al.	2009	Water Science and Technology	Phosphate removal from source separated urine by electrocoagulation using iron plate electrodes	INCL	#TECH	#TECH	0	1	0	1
13238	73949144073	000272459500003	10.3846/1648-6897.2009.17.205-211	Kvasauskas	Kvasauskas and Baltrenas	2009	Journal of Environmental Engineering and Landscape Management	Research on anaerobically treated organic waste suitability for soil fertilisation	INCL	#AGRI	#AGRI	1	1	0	1
13255	70350617679	000272546200002	10.1016/j.scienta.2009.08.013	Castro	Castro et al.	2009	Scientia Horticulturae	A comparison of the application of different waste products to a lettuce crop: Effects on plant and soil properties	INCL	#AGRI	#AGRI	1	1	0	1
13259	72749104441	000272582100003	NULL	Kalembasa	Kalembasa and Wysokiński	2009	Fresenius Environmental Bulletin	The influence of mineral and organic additions to the waste activated sludges and the duration of composting process on the content of Ti, Sr, Co and Li in plants	INCL	#TECH	#TECH	1	1	0	1
13264	71749100877	000272598700011	10.1016/j.chemosphere.2009.09.056	Natal-da-luz	Natal-da-luz et al.	2009	Chemosphere	The use of Collembola avoidance tests to characterize sewage sludges as soil amendments	INCL	#AGRI	#AGRI	1	1	0	1
13265	75949108279	000272604100016	NULL	Tamrabet	Tamrabet et al.	2009	International Journal of Agriculture and Biology	The effect of sewage sludge application on durum wheat (Triticum durum)	INCL	#AGRI	#AGRI	1	1	0	1
13267	74049114185	000272639000001	10.1017/S1742170509990184	Adeoluwa	Adeoluwa et al.	2009	Renewable Agriculture and Food Systems	Effects of organic nitrogen fortifiers on some growth parameters of green amaranths (Amaranthus caudatus L.)	INCL	#AGRI	#AGRI	1	1	0	1
13271	72449192301	000272656800012	10.1111/j.1365-2672.2009.04416.x	Horswell	Horswell et al.	2010	Journal of Applied Microbiology	Mobility and survival of Salmonella Typhimurium and human adenovirus from spiked sewage sludge applied to soil columns	INCL	#AGRI	#AGRI	0	1	0	1
13274	73249129465	000272700200019	10.1021/ef900610k	Yoshida	Yoshida and Antal Jr.	2009	Energy and Fuels	Sewage sludge carbonization for terra preta applications	INCL	#TECH	#TECH	1	1	0	1
13286	71849094627	000272830600061	10.1016/j.desal.2009.09.064	Hoffmann	Hoffmann et al.	2010	Desalination	Comparing different methods of analysing sewage sludge, dewatered sewage sludge and sewage sludge ash	INCL	#PROD	#PROD	1	1	0	2
13297	75049084546	000272851000012	10.1007/s11270-009-0063-3	De Paula	De Paula et al.	2010	Water, Air, and Soil Pollution	Microbial metabolic potential affected by surplus wastewater irrigation in tropical soil cultivated with Tifton 85 Bermuda grass (Cynodon dactylon Pers. X C. niemfuensis Vanderyst)	INCL	#AGRI	#AGRI	0	1	0	1
13313	71849112931	000272918600016	10.1016/j.trac.2009.09.003	Díaz-Cruz	Díaz-Cruz et al.	2009	TrAC - Trends in Analytical Chemistry	Analysis of selected emerging contaminants in sewage sludge	INCL	#PROD	#PROD	1	1	1	1
13321	84900741334	000272973100031	10.1007/978-90-481-2666-8_31	Sigua	Sigua	2009	Sustainable Agriculture	Recycling biosolids and lake-dredged materials to pasture-based animal agriculture: Alternative nutrient sources for forage productivity and sustainability: A review	INCL	#AGRI	#AGRI	1	1	1	1
13330	77649221685	000273001700027	10.2166/wst.2009.728	Graber	Graber et al.	2009	Water Science and Technology	Elimination of phenols, ammonia and cyanide in wash water from biomass gasification, and nitrogen recycling using planted trickling filters	INCL	#TECH	#TECH	1	1	0	1
13340	73849145873	000273079500001	NULL	Walczak	Walczak and Lalke-Porczyk	2009	Environment Protection Engineering	Occurrence of bacteria Salmonella sp. in sewage sludge used in agriculture	INCL	#AGRI	#AGRI	1	1	0	1
13343	72149131732	000273080800020	10.1016/S1001-0742(08)62484-5	Biswas	Biswas et al.	2009	Journal of Environmental Sciences	Leaching of phosphorus from incinerated sewage sludge ash by means of acid extraction followed by adsorption on orange waste gel	INCL	#TECH	#TECH	1	1	0	1
13346	73249140842	000273088400004	10.1007/s11368-009-0073-1	Domene	Domene et al.	2010	Journal of Soils and Sediments	Bioassays prove the suitability of mining debris mixed with sewage sludge for land reclamation purposes	INCL	#AGRI	#AGRI	1	1	0	1
13362	70449656814	000273166600010	10.1016/j.agwat.2009.09.018	Leal	Leal et al.	2010	Agricultural Water Management	Carbon and nitrogen cycling in a tropical Brazilian soil cropped with sugarcane and irrigated with wastewater	INCL	#AGRI	#AGRI	1	1	0	1
13364	72649083169	000273185800012	10.1002/jpln.200800209	Mosquera-Losada	Mosquera-Losada et al.	2009	Journal of Plant Nutrition and Soil Science	Zinc and copper availability in herbage and soil of a pinus radiata silvopastoral system in Northwest Spain after sewage-sludge and lime application	INCL	#AGRI	#AGRI	1	1	0	1
13366	71549168312	000273193800030	10.1016/j.desal.2009.09.097	Niewersch	Niewersch et al.	2010	Desalination	Selectivity of polyamide nanofiltration membranes for cations and phosphoric acid	INCL	#TECH	#TECH	1	1	0	1
13368	70649105464	000273195100007	10.1016/j.wasman.2009.09.034	Yadav	Yadav et al.	2010	Waste Management	Vermicomposting of source-separated human faeces for nutrient recycling	INCL	#TECH	#TECH	1	1	0	1
13390	74349116788	000273399900033	10.1007/s10661-009-0756-5	Saha	Saha et al.	2010	Environmental Monitoring and Assessment	Chemical, biochemical, and biological impact of untreated domestic sewage water use on Vertisol and its consequences on wheat (Triticum aestivum) productivity	INCL	#AGRI	#AGRI	1	1	0	1
13402	84873883384	000273437100007	NULL	Torri	Torri	2009	Sludge: Types, Treatment Processes and Disposal	Feasibility of using a mixture of sewage sludge and incinerated sewage sludge as a soil amendment	INCL	#AGRI	#AGRI	1	1	0	1
13414	72449180340	000273541600141	10.4028/www.scientific.net/AMR.71-73.625	Zimmermann	Zimmermann and Dott	2009	Advanced Materials Research	Sequenced bioleaching and bioaccumulation of phosphorus from sludge combustion - A new way of resource reclaiming	INCL	#TECH	#TECH	1	1	0	1
13421	73849149247	000273579100012	10.2136/sssaj2008.0176	Dos Santos	Dos Santos et al.	2010	Soil Science Society of America Journal	Characterization by fluorescence of organic matter from oxisols under sewage sludge applications	INCL	#AGRI	#AGRI	1	1	0	1
13425	75149194716	000273579300032	10.2134/jeq2009.0106	White	White et al.	2010	Journal of Environmental Quality	Phosphorus runoff from waste water treatment biosolids and poultry litter applied to agricultural soils	INCL	#AGRI	#AGRI	1	1	0	1
13426	75149152823	000273579300038	10.2134/jeq2008.0330	De Koff	De Koff et al.	2010	Journal of Environmental Quality	Effect of compost-, sand-, or gypsum-amended waste foundry sands on turfgrass yield and nutrient content	INCL	#AGRI	#AGRI	0	1	0	1
13428	75149138255	000273579300041	10.2134/jeq2009.0307	Zerzghi	Zerzghi et al.	2010	Journal of Environmental Quality	Long-term effects of land application of class B biosolids on the soil microbial populations, pathogens, and activity	INCL	#AGRI	#AGRI	1	1	0	1
13429	84895212112	000273580600004	NULL	Criquet	Criquet and Braud	2009	Soil Fertility	A comparison between short-term effects of sewage sludge compost and phosphate salt fertilizations on microbial activities involved in P turn-over of two calcareous and siliceous mediterranean vineyard soils	INCL	#AGRI	#AGRI	1	1	0	1
13435	75149163891	000273660700003	NULL	Rigby	Rigby et al.	2010	Journal of Residuals Science and Technology	Improving guidelines for the plant available nitrogen value of biosolids from wastewater treatment	INCL	#AGRI	#AGRI	0	1	0	1
13436	75349101993	000273660700008	NULL	Zerzghi	Zerzghi et al.	2010	Journal of Residuals Science and Technology	Long-term effects of land application of class B biosolids on soil chemical properties	INCL	#AGRI	#AGRI	1	1	0	1
13437	76149109114	000273661000001	10.1186/1476-069X-8-57	Jensen	Jensen et al.	2009	Environmental Health: A Global Access Science Source	Survival of Ascaris eggs and hygienic quality of human excreta in Vietnamese composting latrines	INCL	#TECH	#TECH	1	1	0	1
13447	75049083116	000273755500032	10.1007/s11270-009-0114-9	Chen	Chen et al.	2010	Water, Air, and Soil Pollution	Effect of biosolids and Cd/Pb interaction on the growth and Cd accumulation of brassica rapa grown in cd-contaminated soils	INCL	#AGRI	#AGRI	1	1	0	1
13466	72749096459	000273922900008	10.1016/j.agwat.2009.10.016	Bonachela	Bonachela et al.	2010	Agricultural Water Management	Oxyfertigation of a greenhouse tomato crop grown on rockwool slabs and irrigated with treated wastewater: Oxygen content dynamics and crop response	INCL	#AGRI	#AGRI	1	1	0	1
13474	75749133642	000273950100021	10.1021/es902754n	Chrysikopoulos	Chrysikopoulos et al.	2010	Environmental Science and Technology	Removal of biocolloids suspended in reclaimed wastewater by injection into a fractured aquifer model	INCL	#AGRI	#AGRI	1	1	0	1
13492	76249111812	000274052900003	10.1016/S1002-0160(09)60279-4	MURTAZA	MURTAZA et al.	2010	Pedosphere	Disposal and Use of Sewage on Agricultural Lands in Pakistan: A Review	INCL	#AGRI	#AGRI	1	1	1	1
13493	75649148186	000274066300008	10.1139/X09-168	Kantavichai	Kantavichai et al.	2010	Canadian Journal of Forest Research	Effect of thinning, fertilization with biosolids, and weather on interannual ring specific gravity and carbon accumulation of a 55-year-old Douglas-fir stand in western Washington	INCL	#AGRI	#AGRI	1	1	0	1
13495	75449089848	000274105700007	10.1016/j.chemosphere.2009.11.008	Santos	Santos et al.	2010	Chemosphere	Influence of different organic amendments on the potential availability of metals from soil: A study on metal fractionation and extraction kinetics by EDTA	INCL	#AGRI	#AGRI	1	1	0	1
13497	77149175482	000274126500005	10.17221/200/2009-pse	Černý	Černý et al.	2010	Plant, Soil and Environment	Mineral and organic fertilization efficiency in long-term stationary experiments	INCL	#AGRI	#AGRI	1	1	0	1
13512	76449097777	000274269000092	10.1021/jf9029157	Pradhan	Pradhan et al.	2010	Journal of Agricultural and Food Chemistry	Human urine and wood ash as plant nutrients for red beet (beta vulgaris) cultivation: Impacts on yield quality	INCL	#AGRI	#AGRI	1	1	0	1
13518	77951116510	000274272500027	10.1002/etc.49	Staples	Staples et al.	2010	Environmental Toxicology and Chemistry	Estimating potential risks to terrestrial invertebrates and plants exposed to bisphenol a in soil amended with activated sludge biosolids	INCL	#AGRI	#AGRI	1	1	0	1
13521	70449729761	000274285000005	10.1080/00103620902896688	Sullivan	Sullivan et al.	2009	Communications in Soil Science and Plant Analysis	Predicting biosolids application rates for dryland wheat across a range of Northwest climate zones	INCL	#AGRI	#AGRI	1	1	0	1
13523	70449726926	000274285300009	10.1080/00103620903111335	Pill	Pill and Goldberger	2009	Communications in Soil Science and Plant Analysis	Growth of tomato in Biosolids-Woodchip co-compost with varying proportions of peat moss and perlite subjected to two fertilization regimes	INCL	#AGRI	#AGRI	1	1	0	1
13525	77949399759	000274286100018	10.1080/00103620903327543	Singh	Singh et al.	2009	Communications in Soil Science and Plant Analysis	Effects of wastewater irrigation on physicochemical properties of soil and availability of heavy metals in soil and vegetables	INCL	#AGRI	#AGRI	0	1	0	1
13527	74849137264	000274286300005	10.1080/00103620903360288	Ugolini	Ugolini et al.	2010	Communications in Soil Science and Plant Analysis	Characterization of the soil organic matter in agricultural mine spoils and reclaimed soils treated with organic amendments	INCL	#AGRI	#AGRI	1	1	0	1
13536	79952286530	000274347500014	10.1080/01496390903183204	Jiang	Jiang and Mwabonje	2009	Separation Science and Technology	Phosphorus recovery by liquid-liquid extraction	INCL	#TECH	#TECH	1	1	0	1
13567	77949870056	000274479600011	NULL	Vasudevan	Vasudevan et al.	2010	Journal of Scientific and Industrial Research	Fertigation potential of domestic wastewater for tree plantations	INCL	#AGRI	#AGRI	1	1	0	1
13572	72049105347	000274490400092	10.1016/j.jhazmat.2009.10.070	Soares	Soares et al.	2010	Journal of Hazardous Materials	Comparison between disintegrated and fermented sewage sludge for production of a carbon source suitable for biological nutrient removal	INCL	#TECH	#TECH	1	1	0	1
13578	77649242645	000274511500005	10.2175/106143009X12487095236397	Duan	Duan et al.	2010	Water Environment Research	Nitrogen leaching losses from a wastewater land application system	INCL	#AGRI	#AGRI	1	1	0	1
13579	77149145834	000274514500031	10.1021/ef900565c	Duan	Duan et al.	2010	Energy and Fuels	Mercury emission from co-combustion of coal and sludge in a circulating fluidized-bed incinerator	INCL	#TECH	#TECH	1	1	0	1
13598	72149089581	000274603600010	10.1016/j.envexpbot.2009.11.001	Antolín	Antolín et al.	2010	Environmental and Experimental Botany	Application of sewage sludge improves growth, photosynthesis and antioxidant activities of nodulated alfalfa plants under drought conditions	INCL	#AGRI	#AGRI	0	1	0	1
13634	74449091028	000274839700060	10.1016/j.jhazmat.2009.11.049	Zhang	Zhang et al.	2010	Journal of Hazardous Materials	Thermodynamic modeling of ferric phosphate precipitation for phosphorus removal and recovery from wastewater	INCL	#TECH	#TECH	1	1	0	1
13638	74449084366	000274839700147	10.1016/j.jhazmat.2009.11.150	Pazos	Pazos et al.	2010	Journal of Hazardous Materials	Electrodialytic treatment for metal removal from sewage sludge ash from fluidized bed combustion	INCL	#TECH	#TECH	1	1	0	1
13641	77749301630	000274842000047	10.1021/es902838n	Clarens	Clarens et al.	2010	Environmental Science and Technology	Environmental life cycle comparison of algae to other bioenergy feedstocks	INCL	#AGRI	#AGRI	1	1	0	1
13643	77955166959	000274853100017	10.1007/s11368-009-0111-z	Wang	Wang et al.	2010	Journal of Soils and Sediments	Sorption of the herbicide terbuthylazine in two New Zealand forest soils amended with biosolids and biochars	INCL	#AGRI	#AGRI	1	1	0	1
13652	73749085927	000274945900017	10.1016/j.chemosphere.2009.10.043	Lozano	Lozano et al.	2010	Chemosphere	Fate of triclosan in agricultural soils after biosolid applications	INCL	#AGRI	#AGRI	1	1	0	1
13665	75049083534	000274972600048	10.1016/j.biortech.2009.11.063	Vietor	Vietor et al.	2010	Bioresource Technology	Biosolid and Alum effects on runoff losses during turfgrass establishment	INCL	#AGRI	#AGRI	1	1	0	1
13667	77949316677	000274984900001	10.1016/j.jenvman.2009.10.017	Kim	Kim and Owens	2010	Journal of Environmental Management	Potential for enhanced phytoremediation of landfills using biosolids - a review	INCL	#AGRI	#AGRI	1	1	1	1
13671	73549107408	000274987300016	10.1016/j.wasman.2009.09.021	Mosquera-Losada	Mosquera-Losada et al.	2010	Waste Management	Agronomic characterisation of different types of sewage sludge: Policy implications	INCL	#AGRI	#AGRI	1	1	0	1
13678	77949362081	000275087600069	10.1021/jf9034496	Andrade	Andrade et al.	2010	Journal of Agricultural and Food Chemistry	Persistence of polybrominated diphenyl ethers in agricultural soils after biosolids applications	INCL	#AGRI	#AGRI	1	1	0	1
13687	77954239696	000275146100028	10.5004/dwt.2010.1096	Abusam	Abusam and Shahalam	2010	Desalination and Water Treatment	Comparative assessment of advanced membrane treatment of municipal wastewater for reuse in Kuwait	INCL	#AGRI	#AGRI	1	1	0	1
13711	75449088778	000275353100015	10.1016/j.chemosphere.2010.01.009	Hossain	Hossain et al.	2010	Chemosphere	Agronomic properties of wastewater sludge biochar and bioavailability of metals in production of cherry tomato (Lycopersicon esculentum)	INCL	#AGRI	#AGRI	1	1	0	1
13718	77949684500	000275368200031	NULL	Kakar	Kakar et al.	2010	Pakistan Journal of Botany	Impact of municipal waste water of Quetta city on biomass, physiology and yield of canola (Brassica napus L.)	INCL	#AGRI	#AGRI	1	1	0	1
13719	77951116022	000275368600017	10.1002/etc.66	Xia	Xia et al.	2010	Environmental Toxicology and Chemistry	Triclocarban, triclosan, polybrominated diphenyl ethers and 4-nonylphenol in biosolids and in soil receiving 33-year biosolids application	INCL	#AGRI	#AGRI	1	1	0	1
13723	77649224358	000275383600009	10.2134/jeq2007.0671	Kukier	Kukier et al.	2010	Journal of Environmental Quality	Phytoavailability of cadmium in long-term biosolids-amended soils	INCL	#AGRI	#AGRI	1	1	0	1
13726	77649199479	000275383600026	10.2134/jeq2009.0198	Schnell	Schnell et al.	2010	Journal of Environmental Quality	Effect of turfgrass establishment practices and composted biosolids on water quality	INCL	#AGRI	#AGRI	1	1	0	1
13727	77949577878	000275392500116	10.1109/ICEET.2009.352	Liu	Liu et al.	2009	2009 International Conference on Energy and Environment Technology, ICEET 2009	Ceramsite-vermifilter for domestic wastewater treatment and reuse: An option for rural agriculture	INCL	#AGRI	#AGRI	1	1	0	1
13751	76049092743	000275589400029	10.1016/j.desal.2009.10.019	Klay	Klay et al.	2010	Desalination	Effect of irrigation with treated wastewater on geochemical properties (saltiness, C, N and heavy metals) of isohumic soils (Zaouit Sousse perimeter, Oriental Tunisia)	INCL	#AGRI	#AGRI	1	1	0	1
13780	76749170721	000275706600039	10.1016/j.watres.2009.11.028	Murray	Murray and Ray	2010	Water Research	Wastewater for agriculture: A reuse-oriented planning model and its application in peri-urban China	INCL	#AGRI	#AGRI	1	1	0	1
13789	77950624974	000275759100009	NULL	Fijałkowska	Fijałkowska et al.	2010	Fresenius Environmental Bulletin	Influence of amendment of short-rotation willow plantation in the vicinity of koszalin with sewage sludge compost on modifications of content of some metals in the soil	INCL	#AGRI	#AGRI	1	1	0	1
13793	76749088889	000275772800017	10.1016/j.chemosphere.2009.12.048	Herklotz	Herklotz et al.	2010	Chemosphere	Uptake of human pharmaceuticals by plants grown under hydroponic conditions	INCL	#AGRI	#AGRI	0	1	0	1
13799	77949416330	000275832200007	10.1002/bit.22612	Jacobs	Jacobs et al.	2010	Biotechnology and Bioengineering	Development of a bionanotechnological phosphate removal system with thermostable ferritin	INCL	#TECH	#TECH	1	1	0	1
13801	77949303962	000275841100017	NULL	Westerman	Westerman et al.	2010	Applied Engineering in Agriculture	Phosphorus recovery from covered digester effluent with a continuous-flow struvite crystallizer	INCL	#TECH	#TECH	1	1	0	1
[truncated: 9,338 more rows]

## Sheet: Pathways
EOW.pwySeqID	EOW.docID	EOW.pwySubID	TO_X	SS_X	TE_X	PD_X	RR_X	TA_X	TO_1_Name	TO_3_Name	TO_3_Name2	SS_1_Name	SS_2_Name	SS_3_Name	TE_1_Name	TE_2_Name	TE_3_Name	PD_1_Name	PD_2_Name	PD_3_Name	RR_1_Name	RR_2_Name	RR_3_Name	TA_1_Name	TA_2_Name	TA_3_Name	TO_1_Code	TO_2_Code	TO_3_Code	SS_1_Code	SS_2_Code	SS_3_Code	TE_1_Code	TE_2_Code	TE_3_Code	PD_1_Code	PD_2_Code	PD_3_Code	RR_1_Code	RR_2_Code	RR_3_Code	TA_1_Code	TA_2_Code	TA_3_Code	coding	search_scopus	search_wos	is_review	no_of_pathways
[truncated: 11,489 more rows]

[truncated: 1 more sheets: GLOSSARY]
