# Supplementary material for: Recovery of plant nutrients from human excreta and domestic wastewater for reuse in agriculture: a systematic map and evidence platform
Source: Environ Evid. 2024 Aug 20;13:21. doi: 10.1186/s13750-024-00342-5 (PMC11378796; doi:10.1186/s13750-024-00342-5)
Supplement: Supplementary file 6 — Additional file 6: List of related reviews [file 13750_2024_342_MOESM6_ESM.xlsx]

## Sheet: README
	Additional file 6 List of related reviews
	This file includes list of related reviews (outside of the evidence base scope).
	Description of column values in column L of documents sheet
	#TECH	Domain: recovery and reuse technologies
	#PROD	Domain: recovery product characteristics
	#AGRI	Domain: reuse of recovery products in agriculture
	#USER	Domain: user acceptance and perceptions

## Sheet: Documents
# id	eid	wos	doi	author_first	citation_author	citation_year	src_title	title	scrn_outcome	scrn_category	scrn_preliminary	search_scopus	search_wos		scrn_category	scrn_preliminary	occurrence	search_scopus	search_wos
15560	79951812513	000288530100002	10.1016/j.resconrec.2010.12.008	Karak	Karak and Bhattacharyya	2011	Resources, Conservation and Recycling	Human urine as a source of alternative natural fertilizer in agriculture: A flight of fancy or an achievable reality	INCL	REVIEW	#AGRI	1	1		REVIEW	#AGRI	7	6	6
24205	84961287825	000348704100005	10.1016/B978-0-12-802139-2.00004-4	Vaneeckhaute	Vaneeckhaute et al.	2014	Advances in Agronomy	Assessing nutrient use efficiency and environmental pressure of macronutrients in biobased mineral fertilizers: A review of recent advances and best practices at field scale	INCL	REVIEW	#AGRI	1	1		REVIEW	#PROD	3	3	2
34755	85042317587	000423890700076	10.1016/j.chemosphere.2017.12.035	Sun	Sun et al.	2018	Chemosphere	Phosphorus recovery and reuse by pyrolysis: Applications for agriculture and environment	INCL	REVIEW	#AGRI	1	1		REVIEW	#TECH	222	199	174
41255	85068688499	000467929300013	10.3311/PPch.12689	Nagy	Nagy et al.	2019	Periodica Polytechnica Chemical Engineering	The utilization of struvite produced from human urine in agriculture as a natural fertilizer: A review	INCL	REVIEW	#AGRI	1	1		REVIEW	#MULT	4	4	2
206110	NULL	000724184800015	NULL	Biswas	Biswas et al.	2020	BIOREFINERY OF INORGANICS	Bioregenerative Nutrient Recovery from Human Urine: Closing the Loop in Turning Waste into Wealth	INCL	REVIEW	#AGRI	0	1		REVIEW	TOTAL	236	212	184
358318	85136594384	000845751100001	10.3390/ijerph191610246	Bolesta	Bolesta et al.	2022	International Journal of Environmental Research and Public Health	From Sewage Sludge to the Soil—Transfer of Pharmaceuticals: A Review	INCL	REVIEW	#AGRI	1	1
361165	85143583948	000895638000003	10.1007/s42729-022-01075-5	Bogdan	Bogdan et al.	2023	Journal of Soil Science and Plant Nutrition	Phosphorus Availability in Recycled Fertilizers: Comparison of 11 Chemical Extraction Methods with Plant Uptake During a 7-Month Growth Experiment	INCL	REVIEW	#AGRI	1	0
53952	85106221211	000659350200006	10.1016/j.watres.2021.117186	Liu	Liu et al.	2021	Water Research	Hydrochar derived from municipal sludge through hydrothermal processing: A critical review on its formation, characterization, and valorization	INCL	REVIEW	#PROD	1	1
159532	85019558382	NULL	NULL	Nagy	Nagy and Zseni	2017	Agronomy Research	Human urine as an efficient fertilizer product in agriculture	INCL	REVIEW	#PROD	1	0
361179	85143634937	000895502000001	10.1177/0734242X221139171	Chang	Chang et al.	2023	Waste Management and Research	Mini-review of sewage sludge parameters related to system modelling	INCL	REVIEW	#PROD	1	1
195	0032485299	000072555700007	10.1016/S0048-9697(97)00332-X	Morse	Morse et al.	1998	Science of the Total Environment	Review: Phosphorus removal and recovery technologies	INCL	REVIEW	#TECH	1	1
1271	0032800111	000082247900010	10.1080/09593332008616870	Durrant	Durrant et al.	1999	Environmental Technology (United Kingdom)	Review of the feasibility of recovering phosphate from wastewater for use as a raw material by the phosphate industry	INCL	REVIEW	#TECH	1	1
2282	0034530642	000166138800025	10.2166/wst.2000.0197	Müller	Müller	2000	Water Science and Technology	Pretreatment processes for the recycling and reuse of sewage sludge	INCL	REVIEW	#TECH	1	1
5313	84942981014	000209909600001	10.1080/12269328.2015.1037966	Kim	Kim et al.	2015	Geosystem Engineering	Recent applications of bioelectrochemical system for useful resource recovery: retrieval of nutrient and metal from wastewater	INCL	REVIEW	#TECH	1	1
6076	5644269221	000225194700021	10.1016/j.watres.2004.07.014	De-Bashan	De-Bashan and Bashan	2004	Water Research	Recent advances in removing phosphorus from wastewater and its future use as fertilizer (1997-2003)	INCL	REVIEW	#TECH	1	1
8332	33748320772	000241181800003	10.1016/j.watres.2006.07.012	Maurer	Maurer et al.	2006	Water Research	Treatment processes for source-separated urine	INCL	REVIEW	#TECH	1	1
9164	34147110983	000246465800001	10.1016/j.jhazmat.2007.01.027	Wang	Wang and Wang	2007	Journal of Hazardous Materials	Application of radiation technology to sewage sludge processing: A review	INCL	REVIEW	#TECH	1	1
9966	34948824907	000251531600025	10.2166/wst.2007.574	Grundestam	Grundestam and Hellström	2007	Water Science and Technology	Wastewater treatment with anaerobic membrane bioreactor and reverse osmosis	INCL	REVIEW	#TECH	1	1
12741	84882718289	000269227400004	NULL	De Sousa	De Sousa et al.	2009	Sewage Treatment: Uses, Processes and Impact	Treatment of sewage for use in agriculture	INCL	REVIEW	#TECH	1	1
13025	70349629997	000271141200049	10.1016/j.desal.2008.05.076	Pronk	Pronk and Koné	2009	Desalination	Options for urine treatment in developing countries	INCL	REVIEW	#TECH	1	1
18941	84869886967	000312182300010	10.1016/j.copbio.2012.08.001	Yuan	Yuan et al.	2012	Current Opinion in Biotechnology	Phosphorus recovery from wastewater through microbial processes	INCL	REVIEW	#TECH	1	1
20247	84874901487	000320828201004	10.4028/www.scientific.net/AMM.295-298.1701	Wang	Wang and Qiu	2013	Applied Mechanics and Materials	The treatment methods review of source-separated urine	INCL	REVIEW	#TECH	1	1
20951	84885189853	000326061300023	10.1016/j.wasman.2013.05.024	Donatello	Donatello and Cheeseman	2013	Waste Management	Recycling and recovery routes for incinerated sewage sludge ash (ISSA): A review	INCL	REVIEW	#TECH	1	1
21691	84892486205	000331461000047	10.1016/j.biortech.2013.12.046	Kelly	Kelly and He	2014	Bioresource Technology	Nutrients removal and recovery in bioelectrochemical systems: A review	INCL	REVIEW	#TECH	1	1
22741	84893923575	000338600200136	10.4028/www.scientific.net/AMM.507.702	Guo	Guo et al.	2014	Applied Mechanics and Materials	Emerging technologies for phosphorus removal and recovery: A review	INCL	REVIEW	#TECH	1	1
22947	84904816544	000340209300003	10.1177/0734242X14538303	Zhang	Zhang et al.	2014	Waste Management and Research	Overview of current biological and thermo-chemical treatment technologies for sustainable sludge management	INCL	REVIEW	#TECH	1	1
23523	84920101210	000344057500003	10.1080/10643389.2013.866531	Desmidt	Desmidt et al.	2015	Critical Reviews in Environmental Science and Technology	Global phosphorus scarcity and full-scale P-recovery techniques: A review	INCL	REVIEW	#TECH	1	1
23524	84920091917	000344057500004	10.1080/10643389.2013.866621	Mehta	Mehta et al.	2015	Critical Reviews in Environmental Science and Technology	Technologies to recover nutrients from waste streams: A critical review	INCL	REVIEW	#TECH	1	1
25282	84933507030	000355640000010	10.2533/chimia.2015.296	Heinzelmann	Heinzelmann	2015	Chimia	Recovering valuable phosphates: Chemical biotechnology as a problem solver for the environment	INCL	REVIEW	#TECH	1	1
25508	84930917028	000357232000002	10.1016/j.chemosphere.2014.10.021	Batstone	Batstone et al.	2015	Chemosphere	Platforms for energy and nutrient recovery from domestic wastewater: A review	INCL	REVIEW	#TECH	1	1
25836	84938304105	000359891700003	10.1021/acs.est.5b00150	Wilfert	Wilfert et al.	2015	Environmental Science and Technology	The Relevance of Phosphorus and Iron Chemistry to the Recovery of Phosphorus from Wastewater: A Review	INCL	REVIEW	#TECH	1	1
26627	84947612527	000365423100018	10.1007/s11356-015-5450-2	Kumar	Kumar and Pal	2015	Environmental Science and Pollution Research	Assessing the feasibility of N and P recovery by struvite precipitation from nutrient-rich wastewater: a review	INCL	REVIEW	#TECH	1	1
27015	84983611738	000367769900010	10.1016/j.resconrec.2015.09.016	Egle	Egle et al.	2015	Resources, Conservation and Recycling	Overview and description of technologies for recovering phosphorus from municipal wastewater	INCL	REVIEW	#TECH	1	1
27035	84953835765	000367837600029	10.1080/19443994.2014.1001794	Hidalgo	Hidalgo et al.	2016	Desalination and Water Treatment	Resource recovery from anaerobic digestate: struvite crystallisation versus ammonia stripping	INCL	REVIEW	#TECH	1	1
27417	84946743678	000370816200094	NULL	Dunca	Dunca et al.	2014	International Multidisciplinary Scientific GeoConference Surveying Geology and Mining Ecology Management, SGEM	The eco-technologies based on extensively natural treatment wastewater in rural and suburban areas the purpose of recovering the energy and nutrients	INCL	REVIEW	#TECH	1	1
27431	84956601295	000370906500014	10.1016/j.resconrec.2015.12.009	Kataki	Kataki et al.	2016	Resources, Conservation and Recycling	Phosphorus recovery as struvite: Recent concerns for use of seed, alternative Mg source, nitrogen conservation and fertilizer potential	INCL	REVIEW	#TECH	1	1
28124	84959479200	000375162600026	10.1016/j.jclepro.2016.02.022	Gude	Gude	2016	Journal of Cleaner Production	Wastewater treatment in microbial fuel cells - An overview	INCL	REVIEW	#TECH	1	1
28548	84962019395	000377935100020	10.1016/j.biortech.2016.03.129	Nancharaiah	Nancharaiah et al.	2016	Bioresource Technology	Recent advances in nutrient removal and recovery in biological and bioelectrochemical systems	INCL	REVIEW	#TECH	1	1
29239	84982973103	000382850900003	10.1007/s11157-016-9403-0	Pramanik	Pramanik et al.	2016	Reviews in Environmental Science and Biotechnology	A critical review of membrane crystallization for the purification of water and recovery of minerals	INCL	REVIEW	#TECH	0	1
29511	84978291017	000384710500112	10.1016/j.biortech.2016.07.003	Ye	Ye et al.	2016	Bioresource Technology	Insight into biological phosphate recovery from sewage	INCL	REVIEW	#TECH	1	1
30271	85003749688	000390454300026	10.1016/j.ecoleng.2016.10.076	Roy	Roy	2017	Ecological Engineering	Phosphorus recovery and recycling with ecological engineering: A review	INCL	REVIEW	#TECH	0	1
30360	84992665988	000390964700015	10.1016/j.scitotenv.2016.10.078	Ye	Ye et al.	2017	Science of the Total Environment	Insight into chemical phosphate recovery from municipal wastewater	INCL	REVIEW	#TECH	1	1
30401	85011968111	000391320300001	10.3389/fmicb.2016.02106	Puyol	Puyol et al.	2017	Frontiers in Microbiology	Resource recovery from wastewater by biological technologies: Opportunities, challenges, and prospects	INCL	REVIEW	#TECH	1	1
30496	85006742052	000392037500042	10.1016/j.jenvman.2016.10.067	Afolabi	Afolabi and Sohail	2017	Journal of Environmental Management	Microwaving human faecal sludge as a viable sanitation technology option for treatment and value recovery – A critical review	INCL	REVIEW	#TECH	1	1
30534	85001836463	000392293800002	10.1007/s12649-016-9642-x	Vaneeckhaute	Vaneeckhaute et al.	2017	Waste and Biomass Valorization	Nutrient Recovery from Digestate: Systematic Technology Review and Product Classification	INCL	REVIEW	#TECH	1	1
31355	85006778836	000398135300033	10.1016/j.jclepro.2016.11.116	Cieślik	Cieślik and Konieczka	2017	Journal of Cleaner Production	A review of phosphorus recovery methods at various steps of wastewater treatment and sewage sludge management. The concept of “no solid waste generation” and analytical methods	INCL	REVIEW	#TECH	1	1
31818	85018611148	000401201900003	10.1016/j.jclepro.2017.03.199	Zou	Zou et al.	2017	Journal of Cleaner Production	Nutrient-energy-water recovery from synthetic sidestream centrate using a microbial electrolysis cell - forward osmosis hybrid system	INCL	REVIEW	#TECH	0	1
32129	85016392796	000403381300073	10.1016/j.rser.2017.03.096	Jadhav	Jadhav et al.	2017	Renewable and Sustainable Energy Reviews	Third generation in bio-electrochemical system research – A systematic review on mechanisms for recovery of valuable by-products from wastewater	INCL	REVIEW	#TECH	1	1
32383	85021804716	000404718800001	10.1039/c7ew00110j	Qin	Qin and He	2017	Environmental Science: Water Research and Technology	Resource recovery by osmotic bioelectrochemical systems towards sustainable wastewater treatment	INCL	REVIEW	#TECH	1	1
33282	85026850819	000411846900045	10.1016/j.chemosphere.2017.07.089	Melia	Melia et al.	2017	Chemosphere	Trends in the recovery of phosphorus in bioavailable forms from wastewater	INCL	REVIEW	#TECH	1	1
34159	85031307289	000417386200048	10.1063/1.5003531	Yulistyorini	Yulistyorini	2017	AIP Conference Proceedings	A mini review on the integration of resource recovery from wastewater into sustainability of the green building through phycoremediation	INCL	REVIEW	#TECH	1	1
34229	85015013063	000417815900005	10.4018/978-1-5225-1037-6.ch003	Bonmatí-Blasi	Bonmatí-Blasi et al.	2016	Technologies for the Treatment and Recovery of Nutrients from Industrial Wastewater	Systems based on physical-chemical processes: Nutrient recovery for cycle closure	INCL	REVIEW	#TECH	1	1
34230	85015093358	000417815900006	10.4018/978-1-5225-1037-6.ch004	Pedemonte	Pedemonte et al.	2016	Technologies for the Treatment and Recovery of Nutrients from Industrial Wastewater	Chemical and biological processes for nutrients removal and recovery	INCL	REVIEW	#TECH	1	1
34311	85037051469	000418398800007	10.2175/106143017X15054988926424	Yang	Yang et al.	2017	Water Environment Research	Biological phosphorus recovery: Review of current progress and future needs	INCL	REVIEW	#TECH	1	1
35289	85042433597	000426859900002	10.1002/jctb.5548	Shi	Shi et al.	2018	Journal of Chemical Technology and Biotechnology	Strategies of valorization of sludge from wastewater treatment	INCL	REVIEW	#TECH	1	1
35423	85039770230	000427616900063	10.1016/j.cej.2017.12.149	Raheem	Raheem et al.	2018	Chemical Engineering Journal	Opportunities and challenges in sustainable treatment and resource reuse of sewage sludge: A review	INCL	REVIEW	#TECH	1	1
35493	85020524157	000428126200011	10.1080/17597269.2017.1336348	Monfet	Monfet et al.	2018	Biofuels	Nutrient removal and recovery from digestate: a review of the technology	INCL	REVIEW	#TECH	1	1
35754	85044173782	000429870300001	10.1007/s11270-018-3706-4	Peng	Peng et al.	2018	Water, Air, and Soil Pollution	A Comprehensive Review of the Available Media and Approaches for Phosphorus Recovery from Wastewater	INCL	REVIEW	#TECH	1	1
36458	85046378909	000434467000015	10.1016/j.cej.2018.04.166	Yan	Yan et al.	2018	Chemical Engineering Journal	A critical review on membrane hybrid system for nutrient recovery from wastewater	INCL	REVIEW	#TECH	1	1
36754	85047796925	000436570100102	10.3390/su10061790	de Boer	de Boer et al.	2018	Sustainability (Switzerland)	An assessment of the drivers and barriers for the deployment of urban phosphorus recovery technologies: A case study of the Netherlands	INCL	REVIEW	#TECH	1	1
36930	85047500036	000437832300004	10.1002/elsc.201700171	Günther	Günther et al.	2018	Engineering in Life Sciences	Overview of recent advances in phosphorus recovery for fertilizer production	INCL	REVIEW	#TECH	1	1
37035	84976583073	000438854100003	10.1007/s40726-015-0013-1	Sengupta	Sengupta et al.	2015	Current Pollution Reports	Nitrogen and Phosphorus Recovery from Wastewater	INCL	REVIEW	#TECH	1	1
37771	85050693503	000445043600091	10.1016/j.biortech.2018.07.111	Ye	Ye et al.	2018	Bioresource Technology	A critical review on ammonium recovery from wastewater for sustainable wastewater management	INCL	REVIEW	#TECH	1	1
37890	85058164547	000445369600031	NULL	Santos	Santos et al.	2018	WASTES - Solutions, Treatments and Opportunities II - Selected papers from the 4th edition of the International Conference Wastes: Solutions, Treatments and Opportunities, 2017	Review of potential ways for resource recovery from human urine	INCL	REVIEW	#TECH	1	1
38221	85053719040	000447384200079	10.1016/j.biortech.2018.09.001	Song	Song et al.	2018	Bioresource Technology	Resource recovery from wastewater by anaerobic membrane bioreactors: Opportunities and challenges	INCL	REVIEW	#TECH	1	1
39277	85059380615	000455024300001	10.1186/s13750-018-0145-z	Haddaway	Haddaway et al.	2019	Environmental Evidence	What ecotechnologies exist for recycling carbon and nutrients from domestic wastewater? A systematic map protocol 09 Engineering 0907 Environmental Engineering	INCL	REVIEW	#TECH	1	1
39530	85060168678	000456705300014	10.1016/j.biortech.2019.01.039	Goglio	Goglio et al.	2019	Bioresource Technology	Microbial recycling cells: First steps into a new type of microbial electrochemical technologies, aimed at recovering nutrients from wastewater	INCL	REVIEW	#TECH	1	1
39748	85060332127	000457852400046	10.1016/j.biortech.2019.01.070	Lu	Lu et al.	2019	Bioresource Technology	Bio-conversion of photosynthetic bacteria from non-toxic wastewater to realize wastewater treatment and bioresource recovery: A review	INCL	REVIEW	#TECH	1	1
40982	85062285252	000465509400006	10.1016/j.jclepro.2019.02.055	Fox	Fox et al.	2019	Journal of Cleaner Production	Thermal conversion of blended food production waste and municipal sewage sludge to recoverable products	INCL	REVIEW	#TECH	1	1
41034	85062017355	000466251200010	10.1016/j.resconrec.2018.12.035	Diaz-Elsayed	Diaz-Elsayed et al.	2019	Resources, Conservation and Recycling	Wastewater-based resource recovery technologies across scale: A review	INCL	REVIEW	#TECH	1	1
41055	85060852025	000466434100002	10.1080/10643389.2018.1558889	Harder	Harder et al.	2019	Critical Reviews in Environmental Science and Technology	Recycling nutrients contained in human excreta to agriculture: Pathways, processes, and products	INCL	REVIEW	#TECH	1	1
41190	85065994739	000467482800002	10.1089/ees.2018.0436	Perera	Perera et al.	2019	Environmental Engineering Science	Technologies for Recovering Nutrients from Wastewater: A Critical Review	INCL	REVIEW	#TECH	1	1
41485	85065860496	000469847200052	10.1016/j.scitotenv.2019.05.062	Muhammad Yaqub	Muhammad Yaqub and Lee	2019	Science of the Total Environment	Zero-liquid discharge (ZLD) technology for resource recovery from wastewater: A review	INCL	REVIEW	#TECH	0	1
42176	85067425431	000474685500005	10.31025/2611-4135/2018.13668	Tsybina	Tsybina and Wuensch	2018	Detritus	Analysis of sewage sludge thermal treatment methods in the context of circular economy	INCL	REVIEW	#TECH	1	1
42216	85074703616	000475458900001	10.4491/EER.2018.127	Rajan	Rajan et al.	2019	Environmental Engineering Research	Microbial population dynamics in constructed wetlands: Review of recent advancements for wastewater treatment	INCL	REVIEW	#TECH	1	1
42530	85070189379	000480240500002	10.1186/s13750-019-0173-3	Macura	Macura et al.	2019	Environmental Evidence	Effectiveness of ecotechnologies for recovery of nitrogen and phosphorus from anaerobic digestate and effectiveness of the recovery products as fertilisers: A systematic review protocol	INCL	REVIEW	#TECH	1	1
42821	85063691969	000483412500016	10.1016/j.copbio.2019.03.007	Katuri	Katuri et al.	2019	Current Opinion in Biotechnology	The role of microbial electrolysis cell in urban wastewater treatment: integration options, challenges, and prospects	INCL	REVIEW	#TECH	1	1
43012	85069003832	000485210300021	10.1016/j.jenvman.2019.109268	Chrispim	Chrispim et al.	2019	Journal of Environmental Management	Phosphorus recovery from municipal wastewater treatment: Critical review of challenges and opportunities for developing countries	INCL	REVIEW	#TECH	1	1
43332	85072615363	000489104700124	10.3390/su11184938	Ahmed	Ahmed et al.	2019	Sustainability (Switzerland)	Innovative processes and technologies for nutrient recovery from wastes: A comprehensive review	INCL	REVIEW	#TECH	0	1
43631	85074684049	000493766400002	10.1007/s12649-019-00865-w	Fane	Fane et al.	2020	Waste and Biomass Valorization	Influence of Innate Sludge Factors and Ambient Environmental Parameters in Biosolids Storage on Indicator Bacteria Survival: A Review	INCL	REVIEW	#TECH	1	1
44623	85077960220	000505852300001	10.1080/07388551.2019.1709796	Yang	Yang et al.	2020	Critical Reviews in Biotechnology	Exploring the feasibility of sewage treatment by algal–bacterial consortia	INCL	REVIEW	#TECH	1	1
44804	85077363646	000508117300042	10.1016/j.biortech.2019.122631	Leyva-Díaz	Leyva-Díaz et al.	2020	Bioresource Technology	Moving bed biofilm reactor as an alternative wastewater treatment process for nutrient removal and recovery in the circular economy model	INCL	REVIEW	#TECH	1	1
45072	85077492443	000511088800040	10.1016/j.scitotenv.2019.136375	Hube	Hube et al.	2020	Science of the Total Environment	Direct membrane filtration for wastewater treatment and resource recovery: A review	INCL	REVIEW	#TECH	1	1
45391	85077749530	000515128500067	10.1016/j.jece.2019.103622	Chipako	Chipako and Randall	2020	Journal of Environmental Chemical Engineering	Urine treatment technologies and the importance of pH	INCL	REVIEW	#TECH	1	1
45870	85079419020	000520402600037	10.1016/j.apenergy.2020.114616	Beckinghausen	Beckinghausen et al.	2020	Applied Energy	From removal to recovery: An evaluation of nitrogen recovery techniques from wastewater	INCL	REVIEW	#TECH	1	1
45940	85079527921	000521511800084	10.1016/j.jenvman.2020.110255	Martínez-Hernández	Martínez-Hernández et al.	2020	Journal of Environmental Management	Sustainable soil amendments to improve nature-based solutions for wastewater treatment and resource recovery	INCL	REVIEW	#TECH	1	1
45996	85081558542	000522359100003	10.1002/celc.201901995	Santoro	Santoro et al.	2020	ChemElectroChem	Urine in Bioelectrochemical Systems: An Overall Review	INCL	REVIEW	#TECH	1	1
46214	85083095264	000525041900001	10.1039/c9ew00905a	Kehrein	Kehrein et al.	2020	Environmental Science: Water Research and Technology	A critical review of resource recovery from municipal wastewater treatment plants-market supply potentials, technologies and bottlenecks	INCL	REVIEW	#TECH	1	1
46835	85084555595	000532084300001	10.1007/s11157-020-09533-1	Carrillo	Carrillo et al.	2020	Reviews in Environmental Science and Biotechnology	Characterization and recovery of phosphorus from wastewater by combined technologies	INCL	REVIEW	#TECH	1	1
47404	85086358130	000539847700001	10.1007/s11356-020-09639-7	Chang	Chang	2020	Environmental Science and Pollution Research	Utilization of green organic solvents in solvent extraction and liquid membrane for sustainable wastewater treatment and resource recovery—a review	INCL	REVIEW	#TECH	1	1
48152	85084805946	000552025300034	10.1016/j.cej.2020.125502	Yang	Yang et al.	2020	Chemical Engineering Journal	Utilization of biochar for resource recovery from water: A review	INCL	REVIEW	#TECH	1	1
48391	85088653336	000557066000001	10.3390/membranes10070146	Gurreri	Gurreri et al.	2020	Membranes	Electrodialysis applications in wastewater treatment for environmental protection and resources recovery: A systematic review on progress and perspectives	INCL	REVIEW	#TECH	1	1
48484	85093495679	000558962100009	10.1016/B978-0-12-816204-0.00009-6	Luo	Luo and He	2019	Wastewater Treatment Residues as Resources for Biorefinery Products and Biofuels	Resource recovery from wastewater by bioelectrochemical systems	INCL	REVIEW	#TECH	1	1
48485	85093478619	000558962100015	10.1016/B978-0-12-816204-0.00015-1	Rodriguez-Freire	Rodriguez-Freire et al.	2019	Wastewater Treatment Residues as Resources for Biorefinery Products and Biofuels	Technologies for fractionation of wastewater and resource recovery	INCL	REVIEW	#TECH	1	1
48674	85083702325	000562365000008	10.1016/j.tibtech.2020.03.007	Nazari	Nazari et al.	2020	Trends in Biotechnology	Waste or Gold? Bioelectrochemical Resource Recovery in Source-Separated Urine	INCL	REVIEW	#TECH	1	1
48728	85089964503	000563159200001	10.1007/s11274-020-02921-3	Xiang	Xiang et al.	2020	World Journal of Microbiology and Biotechnology	New progress of ammonia recovery during ammonia nitrogen removal from various wastewaters	INCL	REVIEW	#TECH	1	1
48913	85087080811	000566573600012	10.1016/j.chemosphere.2020.127372	Patel	Patel et al.	2020	Chemosphere	Technologies for the recovery of nutrients, water and energy from human urine: A review	INCL	REVIEW	#TECH	1	1
49044	85090960888	000568912600001	10.1080/10643389.2020.1818497	Masrura	Masrura et al.	2021	Critical Reviews in Environmental Science and Technology	Sustainable use of biochar for resource recovery and pharmaceutical removal from human urine: A critical review	INCL	REVIEW	#TECH	1	1
49184	85089467937	000571408700006	10.1016/j.envpol.2020.115375	Geng	Geng et al.	2020	Environmental Pollution	An overview of removing heavy metals from sewage sludge: Achievements and perspectives	INCL	REVIEW	#TECH	1	1
49274	85086500795	000572355300006	10.1016/j.biotechadv.2020.107570	Rahimi	Rahimi et al.	2020	Biotechnology Advances	Technologies for biological removal and recovery of nitrogen from wastewater	INCL	REVIEW	#TECH	1	1
49371	85087293735	000573908500010	10.2166/wst.2020.169	Tang	Tang et al.	2020	Water Science and Technology	Full-scale semi-centralized wastewater treatment facilities for resource recovery: Operation, problems and resolutions	INCL	REVIEW	#TECH	1	1
49431	85092373930	000575407900001	10.1186/s13750-020-00207-7	Johannesdottir	Johannesdottir et al.	2020	Environmental Evidence	What evidence exists on ecotechnologies for recycling carbon and nutrients from domestic wastewater? A systematic map	INCL	REVIEW	#TECH	1	1
49953	85088367524	000582731100018	10.1016/j.spc.2020.06.016	Alemayehu	Alemayehu et al.	2020	Sustainable Production and Consumption	Nutrient recovery options from human urine: A choice for large scale application	INCL	REVIEW	#TECH	1	1
50094	85095615092	000585778600001	10.1007/s11157-020-09553-x	Patel	Patel et al.	2020	Reviews in Environmental Science and Biotechnology	A critical literature review on biosolids to biochar: an alternative biosolids management option	INCL	REVIEW	#TECH	1	1
50901	85094219389	000600044200005	10.1016/j.biortech.2020.124300	Yang	Yang et al.	2021	Bioresource Technology	A comprehensive review of nutrient-energy-water-solute recovery by hybrid osmotic membrane bioreactors	INCL	REVIEW	#TECH	1	1
51098	85097073507	000603465000057	10.1016/j.chemosphere.2020.129076	Ye	Ye et al.	2021	Chemosphere	Bio-membrane based integrated systems for nitrogen recovery in wastewater treatment: Current applications and future perspectives	INCL	REVIEW	#TECH	1	1
51183	85097523320	000604432900107	10.1016/j.scitotenv.2020.143901	Liu	Liu et al.	2021	Science of the Total Environment	Overview of recent developments of resource recovery from wastewater via electrochemistry-based technologies	INCL	REVIEW	#TECH	1	1
51231	85096119394	000605162700011	10.1016/j.cosust.2020.09.007	Rosemarin	Rosemarin et al.	2020	Current Opinion in Environmental Sustainability	Circular nutrient solutions for agriculture and wastewater – a review of technologies and practices	INCL	REVIEW	#TECH	1	1
51371	85099450281	000607509500001	10.1007/s10311-020-01159-7	Saliu	Saliu and Oladoja	2021	Environmental Chemistry Letters	Nutrient recovery from wastewater and reuse in agriculture: a review	INCL	REVIEW	#TECH	1	1
51779	85087024047	000614397400002	10.1021/acs.estlett.0c00355	Munasinghe-Arachchige	Munasinghe-Arachchige and Nirmalakhandan	2020	Environmental Science and Technology Letters	Nitrogen-Fertilizer Recovery from the Centrate of Anaerobically Digested Sludge	INCL	REVIEW	#TECH	1	1
53374	85103424465	000648342100092	10.1016/j.chemosphere.2021.130328	Hasan	Hasan et al.	2021	Chemosphere	Recent technologies for nutrient removal and recovery from wastewaters: A review	INCL	REVIEW	#TECH	1	1
53682	85105278007	000655571700006	10.1016/j.biortech.2021.125231	Zhang	Zhang and Liu	2021	Bioresource Technology	Circular economy-driven ammonium recovery from municipal wastewater: State of the art, challenges and solutions forward	INCL	REVIEW	#TECH	1	1
53731	85105594138	000655683900015	10.1016/j.jclepro.2021.127019	Pathy	Pathy et al.	2021	Journal of Cleaner Production	Challenges and opportunities of nutrient recovery from human urine using biochar for fertilizer applications	INCL	REVIEW	#TECH	1	1
53825	85096845757	000657289000024	10.1016/j.resconrec.2020.105273	Ali	Ali et al.	2021	Resources, Conservation and Recycling	A review of membrane crystallization, forward osmosis and membrane capacitive deionization for liquid mining	INCL	REVIEW	#TECH	1	1
54021	85105462209	000660250500007	10.1016/j.scitotenv.2021.147437	Yu	Yu et al.	2021	Science of the Total Environment	Species, fractions, and characterization of phosphorus in sewage sludge: A critical review from the perspective of recovery	INCL	REVIEW	#TECH	1	1
54163	85105779753	000662994700003	10.1016/j.jclepro.2021.127369	Chen	Chen et al.	2021	Journal of Cleaner Production	Advanced ammonia nitrogen removal and recovery technology using electrokinetic and stripping process towards a sustainable nitrogen cycle: A review	INCL	REVIEW	#TECH	1	1
54387	85084351141	000668153800013	10.1016/B978-0-12-819852-0.00012-9	Ngo	Ngo et al.	2020	Current Developments in Biotechnology and Bioengineering: Advanced Membrane Separation Processes for Sustainable Water and Wastewater Management - Anaerobic Membrane Bioreactor Processes and Technologies	Nutrient recovery in anaerobic membrane bioreactors	INCL	REVIEW	#TECH	1	1
54785	85111304949	000679060000001	10.1002/jobm.202100277	Goswami	Goswami et al.	2022	Journal of Basic Microbiology	Phycoremediation of nitrogen and phosphate from wastewater using Picochlorum sp.: A tenable approach	INCL	REVIEW	#TECH	1	1
85693	0025196307	A1990CT78100001	10.1111/j.1747-6593.1990.tb01551.x	BRUCE	BRUCE et al.	1990	Water and Environment Journal	A Review of Treatment Process Options to Meet the EC Sludge Directive	INCL	REVIEW	#TECH	1	0
89316	26444583384	000232475000003	10.1080/07388550500248571	Mehta	Mehta and Gaur	2005	Critical Reviews in Biotechnology	Use of algae for removing heavy metal ions from wastewater: Progress and prospects	INCL	REVIEW	#TECH	1	0
101713	85091043018	000668154500019	10.1016/C2019-0-00455-4	Mannina	Mannina et al.	2020	Current Developments in Biotechnology and Bioengineering: Advanced Membrane Separation Processes for Sustainable Water and Wastewater Management - Case Studies and Sustainability Analysis	Current Developments in Biotechnology and Bioengineering: Advanced Membrane Separation Processes for Sustainable Water and Wastewater Management - Case Studies and Sustainability Analysis	INCL	REVIEW	#TECH	1	0
102694	85107646494	000686014900019	10.1016/j.scitotenv.2021.148266	Czuba	Czuba et al.	2021	Science of the Total Environment	Towards the circular economy — A pilot-scale membrane technology for the recovery of water and nutrients from secondary effluent	INCL	REVIEW	#TECH	1	1
102751	85108256369	000680023400007	10.1016/j.jenvman.2021.113096	Deng	Deng et al.	2021	Journal of Environmental Management	Recovery and applications of ammoniacal nitrogen from nitrogen-loaded residual streams: A review	INCL	REVIEW	#TECH	1	0
154216	79551658398	NULL	10.2174/187221210794578583	Kowalska	Kowalska and Rau	2010	Recent Patents on Engineering	Photoreactors for wastewater treatment: A review	INCL	REVIEW	#TECH	1	0
154543	79960018349	NULL	10.4172/1948-5948.1000050	Daisy	Daisy and Kamaraj	2011	Journal of Microbial and Biochemical Technology	The impact and treatment of night soil in anaerobic digester: A review	INCL	REVIEW	#TECH	1	0
154908	84255178071	000420283700010	10.2166/wpt.2011.072	Zhao	Zhao and Ding	2011	Water Practice and Technology	Nutrient removal and recovery from nitrogen- and phosphorus-laden waste streams in the form of struvite	INCL	REVIEW	#TECH	1	1
155918	84877270984	NULL	10.2478/v10026-007-0027-6	Wzorek	Wzorek and Gorazda	2007	Polish Journal of Chemical Technology	Phosphorus recovery from waste methods review	INCL	REVIEW	#TECH	1	0
157973	84940284689	NULL	10.1016/B978-0-12-382182-9.00086-4	Gong	Gong and Zhao	2014	Comprehensive Water Quality and Purification	Physical-Chemical Processes for Phosphorus Removal and Recovery	INCL	REVIEW	#TECH	1	0
158643	84967316602	NULL	10.1016/B978-1-78242-375-1.00010-1	Yu	Yu	2016	Microbial Electrochemical and Fuel Cells: Fundamentals and Applications	Resource Recovery with Microbial Electrochemical Systems	INCL	REVIEW	#TECH	1	0
160382	85045043616	NULL	10.1007/978-981-10-8031-9	Ohtake	Ohtake and Tsuneda	2018	Phosphorus Recovery and Recycling	Phosphorus Recovery and Recycling	INCL	REVIEW	#TECH	1	0
160725	85051700024	NULL	10.1080/21622515.2018.1473504	Kabdaşlı	Kabdaşlı and Tünay	2018	Environmental Technology Reviews	Nutrient recovery by struvite precipitation, ion exchange and adsorption from source-separated human urine–a review	INCL	REVIEW	#TECH	1	0
160878	85053316687	NULL	10.2175/193864712811740837	Barnard	Barnard et al.	2012	WEFTEC 2012 - 85th Annual Technical Exhibition and Conference	State-of-the-art recovery of phosphorus from wastewater	INCL	REVIEW	#TECH	1	0
161496	85063075690	NULL	10.5593/sgem2018V/4.3/S05.015	Wajda	Wajda and Jaworski	2018	International Multidisciplinary Scientific GeoConference Surveying Geology and Mining Ecology Management, SGEM	Sustainable recovery of phosphorus compounds from sewage sludge in the circular economy approach	INCL	REVIEW	#TECH	1	0
161702	85067074831	NULL	10.3303/CET1974042	Foglia	Foglia et al.	2019	Chemical Engineering Transactions	Anaerobic membrane bioreactor for urban wastewater valorisation: Operative strategies and fertigation reuse	INCL	REVIEW	#TECH	1	0
162466	85073547120	NULL	10.1007/978-3-030-27676-8_3	Mukherjee	Mukherjee et al.	2020	Green Energy and Technology	Mining Phosphate from Wastewater: Treatment and Reuse	INCL	REVIEW	#TECH	1	0
162470	85073634147	NULL	10.1088/1757-899X/606/1/012007	Zahrim	Zahrim et al.	2019	IOP Conference Series: Materials Science and Engineering	Nutrients Recovery Processes for Sewage: A Short Review	INCL	REVIEW	#TECH	1	0
162611	85075006179	NULL	NULL	Rauch-Williams	Rauch-Williams and Coday	2019	WEFTEC 2019 - 92nd Annual Water Environment Federation's Technical Exhibition and Conference	A review for practitioners of 10 years industry experience with P recovery technologies	INCL	REVIEW	#TECH	1	0
162942	85081586845	NULL	NULL	Akhiar	Akhiar et al.	2019	Test Engineering and Management	Current technology on nutrients removal, recovery and reuse from liquid fraction of digestate	INCL	REVIEW	#TECH	1	0
163422	85090045608	NULL	10.1007/978-3-030-38032-8_17	Somorin	Somorin	2020	Green Energy and Technology	Valorisation of Human Excreta for Recovery of Energy and High-Value Products: A Mini-Review	INCL	REVIEW	#TECH	1	0
164427	85106510641	NULL	10.1088/1755-1315/760/1/012013	Zhao	Zhao and Hao	2021	IOP Conference Series: Earth and Environmental Science	Research Progress in Phosphorus Recovery and Reuse	INCL	REVIEW	#TECH	1	0
172219	85051969505	NULL	10.1556/446.14.2018.S1.3	Bor	Bor et al.	2018	Progress in Agricultural Engineering Sciences	Vibratory membrane separation for wastewater treatment	INCL	REVIEW	#TECH	1	0
175073	NULL	000175970900010	NULL			2002	BIOCYCLE	Recycling potash and phosphate from sewage and animal wastes	INCL	REVIEW	#TECH	0	1
177364	NULL	000285525200027	NULL	Rulkens	Rulkens	2010	WATER INFRASTRUCTURE FOR SUSTAINABLE COMMUNITIES: CHINA AND THE WORLD	Brief Overview and Assessment of Potential Technologies for Beneficial Recovery of Ammonia and Phosphate from Various Types of Wastewater	INCL	REVIEW	#TECH	0	1
178606	NULL	000326963800024	NULL	Siegrist	Siegrist et al.	2013	SOURCE SEPARATION AND DECENTRALIZATION FOR WASTEWATER MANAGEMENT	Transfer into the gas phase: ammonia stripping	INCL	REVIEW	#TECH	0	1
178607	NULL	000326963800025	NULL	Kabdasli	Kabdasli et al.	2013	SOURCE SEPARATION AND DECENTRALIZATION FOR WASTEWATER MANAGEMENT	Transfer into the solid phase	INCL	REVIEW	#TECH	0	1
178656	NULL	000328137400006	NULL	Petzet	Petzet and Cornel	2013	WASTE AS A RESOURCE	Phosphorus Recovery from Wastewater	INCL	REVIEW	#TECH	0	1
180248	NULL	000375239800005	NULL			2016	FILTRATION & SEPARATION	Effective recovery of phosphorus from sidestreams	INCL	REVIEW	#TECH	0	1
183815	NULL	000474679800016	NULL	Ahmad	Ahmad and Gupta	2019	JOURNAL OF THE INDIAN CHEMICAL SOCIETY	Urine a source for struvite: nutrient recovery - A review	INCL	REVIEW	#TECH	0	1
184968	85077605421	000533150200004	10.1016/bs.aibe.2018.02.003	Xu	Xu et al.	2018	Advances in Bioenergy	Phosphorus Removal and Recovery From Anaerobic Digestion Residues	INCL	REVIEW	#TECH	1	1
186426	NULL	000654140500002	NULL	Kogler	Kogler et al.	2021	ACS ES&T ENGINEERING	Systematic Evaluation of Emerging Wastewater Nutrient Removal and Recovery Technologies to Inform Practice and Advance Resource Efficiency	INCL	REVIEW	#TECH	0	1
186582	85079836175	000662193300008	10.2166/bgs.2020.930	Kisser	Kisser et al.	2020	Blue-Green Systems	A review of nature-based solutions for resource recovery in cities	INCL	REVIEW	#TECH	1	1
186597	85131596698	000663204900005	10.1016/j.jwpe.2021.102076	Sánchez	Sánchez and Martins	2021	Journal of Water Process Engineering	Nutrient recovery in wastewater treatment plants: Comparative assessment of different technological options for the metropolitan region of Buenos Aires	INCL	REVIEW	#TECH	1	1
199556	85113526153	000704804200008	10.1016/j.chemosphere.2021.131969	Xiao	Xiao et al.	2022	Chemosphere	Pretreatment, modification and applications of sewage sludge-derived biochar for resource recovery- A review	INCL	REVIEW	#TECH	1	1
199661	85114023512	000707121400001	10.1016/j.chemosphere.2021.131661	Kunhikrishnan	Kunhikrishnan et al.	2022	Chemosphere	Rare earth elements (REE) for the removal and recovery of phosphorus: A review	INCL	REVIEW	#TECH	1	1
199861	85114803152	000696642300001	10.1016/j.biortech.2021.125899	Yu	Yu et al.	2021	Bioresource Technology	Enhancing phosphorus recovery from sewage sludge using anaerobic-based processes: Current status and perspectives	INCL	REVIEW	#TECH	1	1
200782	85118832406	000695661300001	10.1039/d1ew00217a	Robles	Robles et al.	2021	Environmental Science: Water Research and Technology	Anaerobic membrane bioreactors for resource recovery from municipal wastewater: A comprehensive review of recent advances	INCL	REVIEW	#TECH	1	1
200792	85118846073	000725001700003	10.1016/j.watres.2021.117832	Zhang	Zhang et al.	2021	Water Research	Nitrogen recovery by a halophilic ammonium-assimilating microbiome: A new strategy for saline wastewater treatment	INCL	REVIEW	#TECH	1	1
200982	85119833874	000714155900001	10.1039/d1ra05816a	Yu	Yu et al.	2021	RSC Advances	Membrane technologies in toilet urine treatment for toilet urine resource utilization: A review	INCL	REVIEW	#TECH	1	1
201149	85120703387	000734122300003	10.1016/j.chemosphere.2021.133175	Ye	Ye et al.	2022	Chemosphere	Bio-membrane integrated systems for nitrogen recovery from wastewater in circular bioeconomy	INCL	REVIEW	#TECH	1	1
201245	85121222317	000740226800015	10.1016/j.scitotenv.2021.152297	Zhang	Zhang et al.	2022	Science of the Total Environment	Phosphorus recovery in the alternating aerobic/anaerobic biofilm system: Performance and mechanism	INCL	REVIEW	#TECH	1	1
201402	85121874443	000709478700001	10.1016/j.wroa.2021.100114	Larsen	Larsen et al.	2021	Water Research X	State of the art of urine treatment technologies: A critical review.	INCL	REVIEW	#TECH	1	1
204193	85112789431	000817951600156	10.22616/ERDev.2021.20.TF234	Krutiakova	Krutiakova et al.	2021	Engineering for Rural Development	Investigation of technology for obtaining biofertilisers based on sewage sludge	INCL	REVIEW	#TECH	1	1
204640	85120320050	000779166800002	10.1016/j.cej.2021.133664	Wu	Wu and Vaneeckhaute	2022	Chemical Engineering Journal	Nutrient recovery from wastewater: A review on the integrated Physicochemical technologies of ammonia stripping, adsorption and struvite precipitation	INCL	REVIEW	#TECH	1	1
204763	85121212070	000758696700001	10.1016/j.watres.2021.117939	Zeng	Zeng et al.	2022	Water Research	Emerging electrochemistry-based process for sludge treatment and resources recovery: A review	INCL	REVIEW	#TECH	1	1
204943	85122188638	000758285600006	10.1016/j.chemosphere.2021.133437	Sharma	Sharma et al.	2022	Chemosphere	Bioelectricity generation from human urine and simultaneous nutrient recovery: Role of Microbial Fuel Cells	INCL	REVIEW	#TECH	1	1
205542	NULL	000216302400012	NULL	Ginige	Ginige et al.	2013	MICROBIOLOGY AUSTRALIA	Biological recovery of phosphorus from municipal wastewater	INCL	REVIEW	#TECH	0	1
206111	NULL	000724184800016	NULL	Ploteau	Ploteau et al.	2020	BIOREFINERY OF INORGANICS	Pilot-Scale Investigations on Phosphorus Recovery from Municipal Wastewater	INCL	REVIEW	#TECH	0	1
270169	85123382953	000758983200003	10.1016/j.watres.2022.118102	Zhang	Zhang et al.	2022	Water Research	A review on the integration of mainstream P-recovery strategies with enhanced biological phosphorus removal	INCL	REVIEW	#TECH	1	1
270349	85123911937	000788090100001	10.1016/j.jece.2022.107146	Kundu	Kundu et al.	2022	Journal of Environmental Chemical Engineering	Source and central level recovery of nutrients from urine and wastewater: A state-of-art on nutrients mapping and potential technological solutions	INCL	REVIEW	#TECH	1	1
270516	85124411947	000764974500006	10.1016/j.scitotenv.2022.153750	Di Capua	Di Capua et al.	2022	Science of the Total Environment	Phosphorous removal and recovery from urban wastewater: Current practices and new directions	INCL	REVIEW	#TECH	1	1
270805	85125394253	000761781500002	10.1007/s13399-022-02477-2	Chojnacka	Chojnacka et al.	2022	Biomass Conversion and Biorefinery	Practical aspects of biowastes conversion to fertilizers	INCL	REVIEW	#TECH	1	1
271419	85127661230	000799813000004	10.1016/j.cej.2022.136200	Liu	Liu et al.	2022	Chemical Engineering Journal	Recent progress on the recovery of valuable resources from source-separated urine on-site using electrochemical technologies: A review	INCL	REVIEW	#TECH	1	1
271604	85128506932	000793544700001	10.1016/j.indcrop.2022.114942	Prabakaran	Prabakaran et al.	2022	Industrial Crops and Products	A state-of-the-art review on the environmental benefits and prospects of Azolla in biofuel, bioremediation and biofertilizer applications	INCL	REVIEW	#TECH	1	0
271654	85128769305	000792586100001	10.3389/fenvs.2022.889119	Simha	Simha et al.	2022	Frontiers in Environmental Science	Thermodynamics and Kinetics of pH-dependent Dissolution of Sparingly Soluble Alkaline Earth Hydroxides in Source-Separated Human Urine Collected in Decentralised Sanitation Systems	INCL	REVIEW	#TECH	1	1
271720	85129070737	000798593300002	10.1016/j.jenvman.2022.115090	Hušek	Hušek et al.	2022	Journal of Environmental Management	Sewage sludge treatment methods and P-recovery possibilities: Current state-of-the-art	INCL	REVIEW	#TECH	1	1
271850	85129553662	000800394200003	10.1016/j.cej.2022.136491	Gonzalez-Salgado	Gonzalez-Salgado et al.	2022	Chemical Engineering Journal	Transmembrane chemical absorption technology for ammonia recovery from wastewater: A critical review	INCL	REVIEW	#TECH	1	1
271973	85130286952	000799632200004	10.1007/s11356-022-20895-7	Kamilya	Kamilya et al.	2022	Environmental Science and Pollution Research	Technical advances on current research trends and explore the future scope on nutrient recovery from waste-streams: a review and bibliometric analysis from 2000 to 2020	INCL	REVIEW	#TECH	1	1
272711	85128215844	000781350900001	10.1007/s11270-022-05597-7	Cui	Cui et al.	2022	Water, Air, and Soil Pollution	Distribution, Dissemination and Fate of Antibiotic Resistance Genes During Sewage Sludge Processing—a Review	INCL	REVIEW	#TECH	0	1
282274	85127332420	NULL	10.1016/j.ceja.2022.100298	Deemter	Deemter et al.	2022	Chemical Engineering Journal Advances	Advances in membrane separation of urban wastewater effluents for (pre)concentration of microcontaminants and nutrient recovery: A mini review	INCL	REVIEW	#TECH	1	0
282407	85128080334	NULL	10.1016/B978-0-12-823031-2.00014-8	Shaddel	Shaddel et al.	2021	Integrated and Hybrid Process Technology for Water and Wastewater Treatment	Phosphorus recovery from nutrient-rich streams at wastewater treatment plants	INCL	REVIEW	#TECH	1	0
282646	85129807985	NULL	10.1016/B978-0-323-90765-1.00022-8	Jadhav	Jadhav et al.	2022	Scaling Up of Microbial Electrochemical Systems: From Reality to Scalability	Utilization of human waste and animal urine for energy and resource recovery in microbial electrochemical system	INCL	REVIEW	#TECH	1	0
282683	85130051598	NULL	10.12912/27197050/147154	Ablieieva	Ablieieva et al.	2022	Ecological Engineering and Environmental Technology	Technologies for Environmental Safety Application of Digestate as Biofertilizer	INCL	REVIEW	#TECH	1	0
356249	85131296458	000806572600001	10.1080/21655979.2022.2077894	Witek-Krowiak	Witek-Krowiak et al.	2022	Bioengineered	Phosphorus recovery from wastewater and bio-based waste: an overview	INCL	REVIEW	#TECH	1	1
356346	85131458503	000809654900003	10.1016/j.scitotenv.2022.156154	Liu	Liu et al.	2022	Science of the Total Environment	Feasibility of using different hydrothermal processes for sewage sludge management in China	INCL	REVIEW	#TECH	1	1
356593	85132129694	000816540600001	10.3390/w14121861	Daneshgar	Daneshgar et al.	2022	Water (Switzerland)	Side-Stream Phosphorus Recovery in Activated Sludge Processes	INCL	REVIEW	#TECH	1	1
356621	85132213576	000817037700006	10.1016/j.biortech.2022.127435	Dattatraya Saratale	Dattatraya Saratale et al.	2022	Bioresource Technology	Bioelectrochemical systems in aid of sustainable biorefineries for the production of value-added products and resource recovery from wastewater: A critical review and future perspectives	INCL	REVIEW	#TECH	1	0
357012	85133179977	000791989100001	10.1039/d2ew00169a	Lan	Lan et al.	2022	Environmental Science: Water Research and Technology	Advances in biomass thermochemical conversion on phosphorus recovery: water eutrophication prevention and remediation	INCL	REVIEW	#TECH	1	1
357083	85133355949	NULL	10.4018/978-1-7998-1210-4.ch026	Bonmatí-Blasi	Bonmatí-Blasi et al.	2019	Waste Management: Concepts, Methodologies, Tools, and Applications	Systems based on physical- chemical processes: Nutrient recovery for cycle closure	INCL	REVIEW	#TECH	1	0
357338	85134131485	000815249200001	10.2166/wst.2022.196	Baby	Baby and Ahammed	2022	Water Science and Technology	Nutrient removal and recovery from wastewater by microbial fuel cell-based systems – A review	INCL	REVIEW	#TECH	1	1
357579	85134788013	NULL	10.1016/B978-0-12-821729-0.00013-0	Singh	Singh et al.	2020	Bioremediation, Nutrients, and Other Valuable Product Recovery: Using Bioelectrochemical Systems.	Bioremediation, Nutrients, and Other Valuable Product Recovery: Using Bioelectrochemical Systems	INCL	REVIEW	#TECH	1	0
358042	85135935111	000860279100001	10.1016/j.jclepro.2022.133439	Zhang	Zhang et al.	2022	Journal of Cleaner Production	Phosphorus recovery from wastewater and sewage sludge as vivianite	INCL	REVIEW	#TECH	1	1
358078	85136012908	000831142100001	10.15255/CABEQ.2022.2066	Salkunić	Salkunić et al.	2022	Chemical and Biochemical Engineering Quarterly	Review of Technologies for the Recovery of Phosphorus from Waste Streams	INCL	REVIEW	#TECH	1	1
358108	85136108096	000848585200002	10.1016/j.jenvman.2022.115961	Shaw	Shaw et al.	2022	Journal of Environmental Management	Towards globally relevant, small-footprint dewatering solutions: Optimal conditioner dose for highly variable blackwater from non-sewered sanitation	INCL	REVIEW	#TECH	1	0
358257	85136482736	NULL	10.1007/s43393-021-00056-6	Srivastava	Srivastava et al.	2022	Systems Microbiology and Biomanufacturing	Removal and recovery of nutrients and value-added products from wastewater: technological options and practical perspective	INCL	REVIEW	#TECH	1	0
358295	85136555549	000861377600001	10.1016/j.jics.2022.100682	Manna	Manna et al.	2022	Journal of the Indian Chemical Society	A review on adsorption mediated phosphate removal and recovery by biomatrices	INCL	REVIEW	#TECH	1	1
358345	85136665598	NULL	10.1002/9781119480075.ch14	Lanjewar	Lanjewar et al.	2018	Sustainable Water Treatment: Advances and Technological Interventions	A Critical Review on Prospects and Challenges in “Conceptualization to Technology Transfer” for Nutrient Recovery from Municipal Wastewater	INCL	REVIEW	#TECH	1	0
358352	85136683715	000864082500003	10.1016/j.cej.2022.138789	Qin	Qin et al.	2023	Chemical Engineering Journal	Up-concentration of nitrogen from domestic wastewater: A sustainable strategy from removal to recovery	INCL	REVIEW	#TECH	1	1
358451	85137013511	000856611800004	10.1016/j.jenvman.2022.116065	Imwene	Imwene et al.	2022	Journal of Environmental Management	Emerging technologies for enhanced removal of residual antibiotics from source-separated urine and wastewaters: A review	INCL	REVIEW	#TECH	1	1
358552	85137233572	NULL	10.1016/B978-0-323-88511-9.00014-8	Nawani	Nawani et al.	2022	Biomass, Biofuels, Biochemicals: Circular Bioeconomy: Technologies for Waste Remediation	Microbial biomass for sustainable remediation of wastewater	INCL	REVIEW	#TECH	1	0
358713	85137566900	NULL	10.1016/B978-0-323-85859-5.00008-7	Nirmalakhandan	Nirmalakhandan et al.	2022	Integrated Wastewater Management and Valorization using Algal Cultures	Integrated algal-based sewage treatment and resource recovery system	INCL	REVIEW	#TECH	1	0
358791	85137704951	NULL	10.4018/978-1-7998-1210-4.ch005	Pedemonte	Pedemonte et al.	2019	Waste Management: Concepts, Methodologies, Tools, and Applications	Chemical and biological processes for nutrients removal and recovery	INCL	REVIEW	#TECH	1	0
358851	85137841021	000874940600001	10.1016/j.biortech.2022.127927	Lee	Lee et al.	2022	Bioresource Technology	Ammonia/ammonium removal/recovery from wastewaters using bioelectrochemical systems (BES): A review	INCL	REVIEW	#TECH	1	1
358950	85138045901	NULL	10.1016/B978-0-323-90971-6.00032-2	Chatterjee	Chatterjee et al.	2022	3rd Generation Biofuels: Disruptive Technologies to Enable Commercial Production	Production of microalgae on source-separated human urine	INCL	REVIEW	#TECH	1	0
359160	85138548153	000861831700002	10.1016/j.biortech.2022.127957	Yang	Yang et al.	2022	Bioresource Technology	Ammonia recovery from anaerobic digestate: State of the art, challenges and prospects	INCL	REVIEW	#TECH	1	1
359401	85139102713	000862542600001	10.1007/s10311-022-01519-5	Luo	Luo et al.	2023	Environmental Chemistry Letters	Phosphorus adsorption by functionalized biochar: a review	INCL	REVIEW	#TECH	1	1
359488	85139304892	000876943900009	10.1016/j.bcab.2022.102484	Habyarimana	Habyarimana et al.	2022	Biocatalysis and Agricultural Biotechnology	Critical review on operation mechanisms to recover phosphorus from wastewater via microbial procedures amalgamated with phosphate-rich in side-stream to enhance biological phosphorus removal	INCL	REVIEW	#TECH	1	1
359534	85139366950	000890488100002	10.1016/j.cej.2022.139529	Wang	Wang et al.	2023	Chemical Engineering Journal	Potassium permanganate-based advanced oxidation processes for wastewater decontamination and sludge treatment: A review	INCL	REVIEW	#TECH	1	1
359718	85139873811	000875215500009	10.1016/j.scitotenv.2022.159283	Sniatala	Sniatala et al.	2023	Science of the Total Environment	Macro-nutrients recovery from liquid waste as a sustainable resource for production of recovered mineral fertilizer: Uncovering alternative options to sustain global food security cost-effectively	INCL	REVIEW	#TECH	1	1
359906	85140320764	000878594400003	10.1016/j.jclepro.2022.134657	Hu	Hu et al.	2022	Journal of Cleaner Production	A review on turning sewage sludge to value-added energy and materials via thermochemical conversion towards carbon neutrality	INCL	REVIEW	#TECH	1	1
359974	85140472306	NULL	10.1007/978-981-19-3266-3_4	Sarma	Sarma et al.	2023	Lecture Notes in Mechanical Engineering	Microbial Fuel Cell—A Review	INCL	REVIEW	#TECH	1	0
359981	85140476892	000878657300004	10.1016/j.jclepro.2022.134786	Aliahmad	Aliahmad et al.	2022	Journal of Cleaner Production	Knowledge evolution within human urine recycling technological innovation system (TIS): Focus on technologies for recovering plant-essential nutrients	INCL	REVIEW	#TECH	1	1
360205	85141042539	000863412700001	10.1080/10643389.2022.2128194	Zheng	Zheng et al.	2023	Critical Reviews in Environmental Science and Technology	Recovery of phosphorus from wastewater: A review based on current phosphorous removal technologies	INCL	REVIEW	#TECH	1	1
360227	85141147991	000878005900001	10.1007/s10668-022-02734-4	Wen	Wen et al.	2022	Environment, Development and Sustainability	Review on research achievements of blackwater anaerobic digestion for enhanced resource recovery	INCL	REVIEW	#TECH	1	1
360359	85141479558	000892644500006	10.1016/j.susmat.2022.e00514	Uzkurt Kaljunen	Uzkurt Kaljunen et al.	2022	Sustainable Materials and Technologies	Phosphorus recovery alternatives for sludge from chemical phosphorus removal processes – Technology comparison and system limitations	INCL	REVIEW	#TECH	1	0
360468	85141782599	000889847700003	10.1016/j.jenvman.2022.116602	Chojnacka	Chojnacka et al.	2023	Journal of Environmental Management	Management of biological sewage sludge: Fertilizer nitrogen recovery as the solution to fertilizer crisis	INCL	REVIEW	#TECH	1	1
360588	85141952327	000896967800006	10.1016/j.cej.2022.140153	Zhu	Zhu et al.	2023	Chemical Engineering Journal	Phosphorus recovery for circular Economy: Application potential of feasible resources and engineering processes in Europe	INCL	REVIEW	#TECH	1	0
360903	85142748695	NULL	10.1016/j.wasman.2022.11.027	Chang	Chang et al.	2023	Waste Management	Review of inventory data for the biological treatment of sewage sludge	INCL	REVIEW	#TECH	1	0
360915	85142770900	NULL	10.1016/B978-0-323-90627-2.00001-0	Othman	Othman et al.	2022	Novel Approaches towards Wastewater Treatment and Resource Recovery Technologies	Hollow fibre membranes for wastewater treatment and resource recovery	INCL	REVIEW	#TECH	1	0
360916	85142775683	NULL	10.1016/j.biteb.2022.101257	Nayak	Nayak and Sevda	2022	Bioresource Technology Reports	Urine based bioelectrochemical system: Resources recovery and domestic wastewater treatment prospectives	INCL	REVIEW	#TECH	1	0
360940	85142814988	NULL	10.1016/B978-0-323-90627-2.00025-3	Walter	Walter et al.	2022	Novel Approaches towards Wastewater Treatment and Resource Recovery Technologies	Pilot-scale bioelectrochemical reactors for urine treatment and resource recovery	INCL	REVIEW	#TECH	1	0
360967	85142852555	NULL	10.1016/B978-0-323-90627-2.00023-X	Deka	Deka et al.	2022	Novel Approaches towards Wastewater Treatment and Resource Recovery Technologies	Recycling source-separated human faeces	INCL	REVIEW	#TECH	1	0
361027	85143180493	000902194700005	10.1016/j.biortech.2022.128327	Lin	Lin et al.	2023	Bioresource Technology	Advanced biological technologies for removal and recovery of reactive nitrogen (Nr) from wastewaters	INCL	REVIEW	#TECH	1	0
361064	85143298622	NULL	10.1016/B978-0-12-818485-1.00006-X	Khongnakorn	Khongnakorn et al.	2020	Synthetic Polymeric Membranes for Advanced Water Treatment, Gas Separation, and Energy Sustainability	Application of polymer-based membranes for nutrient removal and recovery in wastewater	INCL	REVIEW	#TECH	1	0
361084	85143331828	000910695600001	10.3389/fmicb.2022.1067782	Tao	Tao et al.	2022	Frontiers in Microbiology	Microalgae production in human urine: Fundamentals, opportunities, and perspectives	INCL	REVIEW	#TECH	1	0
361483	85144311733	000899999100001	10.3389/fenvs.2022.1056019	Xu	Xu et al.	2022	Frontiers in Environmental Science	Pathogens inactivation in nutrient recovery from urine: A review	INCL	REVIEW	#TECH	1	0
373355	85119661756	000815290100001	10.3390/en14227689	Beik	Beik et al.	2021	Energies	Managing non-sewered human waste using thermochemical waste treatment technologies: A review	INCL	REVIEW	#TECH	0	1
373430	85133251895	000819908000001	10.1007/s11356-022-21637-5	Zahed	Zahed et al.	2022	Environmental Science and Pollution Research	Phosphorus removal and recovery: state of the science and challenges	INCL	REVIEW	#TECH	0	1
373715	85130573804	000836485400008	10.1016/j.jwpe.2022.102885	Kabuba	Kabuba et al.	2022	Journal of Water Process Engineering	Comparison of various technologies used to eliminate nitrogen from wastewater: A review	INCL	REVIEW	#TECH	0	1
373904	85138367197	000853196400001	10.1080/10643389.2022.2115271	Altaf	Altaf et al.	2023	Critical Reviews in Environmental Science and Technology	Removal and recovery of phosphonates from wastewater via adsorption	INCL	REVIEW	#TECH	0	1
373929	NULL	000855548900013	NULL			2022	PRZEMYSL CHEMICZNY	Phosphorus recovery from wastewater	INCL	REVIEW	#TECH	0	1
374102	85135953781	000863234700003	10.1016/j.coelec.2022.101105	Mousset	Mousset and Hatton	2022	Current Opinion in Electrochemistry	Advanced hybrid electro-separation/electro-conversion systems for wastewater treatment, reuse and recovery: Compromise between symmetric and asymmetric constraints	INCL	REVIEW	#TECH	0	1
374606	85145048591	000890210600001	10.2166/wst.2022.382	Usman	Usman et al.	2022	Water Science and Technology	A review of adsorption techniques for removal of phosphates from wastewater	INCL	REVIEW	#TECH	0	1
163654	85094601670	NULL	10.1016/B978-0-444-64321-6.00014-8	Li	Li et al.	2020	Current Developments in Biotechnology and Bioengineering: Resource Recovery from Wastes	Phosphorus (P) recovery and reuse as fertilizer from incinerated sewage sludge ash (ISSA)	INCL	REVIEW	#TECH #AGRI	1	0
188235	85114988194	000713652700003	10.1016/j.seta.2021.101573	Vasa	Vasa and Pothanamkandathil Chacko	2021	Sustainable Energy Technologies and Assessments	Recovery of struvite from wastewaters as an eco-friendly fertilizer: Review of the art and perspective for a sustainable agriculture practice in India	INCL	REVIEW	#TECH #AGRI	1	1
162061	85070653079	NULL	10.2175/193864715819541945	Goetsch	Goetsch et al.	2015	88th Annual Water Environment Federation Technical Exhibition and Conference, WEFTEC 2015	Fate of pharmaceutical and biological contaminants through the preparation and application of urine derived fertilizers	INCL	REVIEW	#TECH #AGRI #PROD	1	0
50283	85096109308	000589103800001	10.1080/10643389.2020.1838214	Martin	Martin et al.	2022	Critical Reviews in Environmental Science and Technology	Human urine-based fertilizers: A review	INCL	REVIEW	#PROD #AGRI	1	1
