# Supplementary material for: Recovery of plant nutrients from human excreta and domestic wastewater for reuse in agriculture: a systematic map and evidence platform
Source: Environ Evid. 2024 Aug 20;13:21. doi: 10.1186/s13750-024-00342-5 (PMC11378796; doi:10.1186/s13750-024-00342-5)
Supplement: Supplementary file 7 — Additional file 7: Supplementary graphs and tables [file 13750_2024_342_MOESM7_ESM.xlsx]

## Sheet: README
	Additional file 7 Supplementary graphs and tables
	This file includes supplementary graphs and tables as follows:
	Figure S1:	Distribution of articles across multiple domains. Note: “technology” refers to Reuse and recovery technologies, “product” to Recovery products, “reuse” to Agricultural applications of recovery products.
	Figure S2:	Overview of all technology types (TECH knowledge domain)
	Table S1:	Heatmap of technologies across source streams (TECH knowledge domain)
	Table S2:	Heatmap of technologies across their recovery products (TECH knowledge domain)
	Table S3:	Heatmap of recovered nutrients across source streams (TECH knowledge domain)

## Sheet: Graphs
	Figure S1: Distribution of articles across multiple domains. Note: “technology” refers to Reuse and recovery technologies, “product” to Recovery products, “reuse” to Agricultural applications of recovery products.
	Figure S2: Overview of all technology types (TECH knowledge domain)
																d

## Sheet: Tables
	Table S1: Heatmap of technologies across source streams (TECH knowledge domain)
			Source-Separated Urine		Source-Separated Feces		Source-Separated Excreta					Sewered Sanitation
	Technology	Technology (detail)	Human Urine	Yellowwater	Human Feces	Brownwater	Human Excreta	Blackwater	Nappy Waste	Fecal Sludge	Septage	Sewage Side Stream	Sewage Sludge	Sewage Sludge Ash	Total
	No Treatment	No Treatment	0	0	0	0	0	0	0	0	0	0	0	0	0
	Stabilisation	Urea Hydrolysis	8	0	0	0	0	0	0	0	0	0	0	0	8
	Stabilisation	Acidification	5	0	0	0	0	0	0	0	0	0	0	0	5
	Stabilisation	Alkalinisation	5	0	1	0	0	0	0	0	0	0	3	0	9
	Stabilisation	Nitrification	18	0	3	0	0	0	0	0	0	0	0	0	21
	Stabilisation	Stabilisation – Not Further Specified	11	0	0	0	0	0	0	0	0	0	1	0	12
	Contaminant Reduction	Lactic Acid Fermentation	0	0	1	0	0	0	0	5	0	0	2	0	8
	Contaminant Reduction	Advanced Oxidation	14	2	0	0	0	3	0	2	0	6	13	0	40
	Contaminant Reduction	Ammonia Sanitisation	1	0	5	0	2	1	0	6	0	0	1	0	16
	Contaminant Reduction	Solar Disinfection	0	0	0	0	0	0	0	0	0	0	0	0	0
	Contaminant Reduction	Storage	34	1	2	0	0	0	0	0	0	0	1	0	38
	Contaminant Reduction	Pasteurisation	1	0	0	0	0	0	0	1	0	0	1	0	3
	Contaminant Reduction	Contaminant Sorption	15	0	0	0	0	2	0	0	0	14	3	0	34
	Contaminant Reduction	Metal Leaching	0	0	0	0	0	0	0	0	0	0	33	0	33
	Contaminant Reduction	Membrane Filtration	0	3	0	0	0	0	0	0	0	2	0	0	5
	Contaminant Reduction	Thermal Hydrolysis	0	0	0	0	0	0	0	0	0	0	10	0	10
	Contaminant Reduction	Thermal Treatment	0	0	3	0	0	0	0	3	0	0	1	0	7
	Contaminant Reduction	Thermochemical Treatment	0	0	0	0	0	0	0	1	0	0	2	32	35
	Contaminant Reduction	Electrodialytic Treatment	0	0	0	0	0	0	0	0	0	0	0	2	2
	Contaminant Reduction	Contaminant Reduction – Not Further Specified	6	0	0	0	0	1	0	4	0	1	11	0	23
	Freezing and Thawing	Freeze Concentration	8	1	0	0	0	0	0	0	0	0	0	0	9
	Vaporization	Vertical Gauze Sheet Evaporation	3	0	0	0	0	0	0	0	0	0	0	0	3
	Vaporization	Evaporation	4	0	0	0	1	0	0	0	0	0	0	0	5
	Vaporization	Alkaline Dehydration	9	0	0	0	0	0	0	0	0	0	0	0	9
	Vaporization	Crystallisation Evaporation	2	0	0	0	0	0	0	0	0	0	0	0	2
	Vaporization	Passive Evaporation	3	0	0	0	0	0	0	0	0	0	0	0	3
	Vaporization	Solar Thermal Evaporation	3	0	0	0	0	0	0	0	0	0	0	0	3
	Vaporization	Vacuum Evaporation	1	0	0	0	0	0	0	0	0	1	0	0	2
	Vaporization	Distillation	5	0	0	0	0	0	0	0	0	0	0	0	5
	Vaporization	Nitrification-Distillation	2	0	0	0	0	0	0	0	0	0	0	0	2
	Vaporization	Solar Thermal Distillation	1	0	0	0	0	0	0	0	0	0	0	0	1
	Membrane Separation – for Water Extraction	Bio/Electrochemical System (Water Extraction)	5	0	0	0	0	0	0	0	0	0	0	0	5
	Membrane Separation – for Water Extraction	Electrodialysis (Water Extraction)	2	0	0	0	0	0	0	0	0	0	0	0	2
	Membrane Separation – for Water Extraction	Reverse Electrodialysis (Water Extraction)	0	0	0	0	0	0	0	0	0	0	0	0	0
	Membrane Separation – for Water Extraction	Forward Osmosis (Water Extraction)	11	0	0	0	0	0	0	0	0	1	0	0	12
	Membrane Separation – for Water Extraction	Membrane Distillation (Water Extraction)	8	0	0	0	0	1	0	0	0	1	0	0	10
	Membrane Separation – for Water Extraction	Nanofiltration (Water Extraction)	0	0	0	0	0	1	0	0	0	0	0	0	1
	Membrane Separation – for Water Extraction	Ultrafiltration (Water Extraction)	0	0	0	0	0	1	0	0	0	0	0	0	1
	Membrane Separation – for Water Extraction	Reverse Osmosis (Water Extraction)	2	0	0	0	0	1	0	0	0	1	0	0	4
	Physical Separation	Dehydration	0	0	0	0	0	0	0	0	0	0	1	0	1
	Physical Separation	Dewatering	0	0	0	0	0	0	0	3	0	0	11	0	14
	Physical Separation	Drying	0	0	9	0	0	0	0	0	0	0	12	0	21
	Physical Separation	Vortex Separation	0	0	0	0	0	0	0	0	0	0	1	0	1
	Crystallisation	N Crystallisation	4	0	0	0	0	0	0	0	0	0	0	0	4
	Crystallisation	Chemical Precipitation	141	1	0	0	0	9	0	0	1	750	3	0	905
	Crystallisation	Electrochemical Precipitation	13	0	0	0	0	1	0	0	0	63	0	0	77
	Crystallisation	Electrocoagulation	7	0	0	0	0	0	0	0	0	0	0	0	7
	Crystallisation	Biomineralisation	1	0	0	0	0	0	0	0	0	1	0	0	2
	Crystallisation	Coagulation	0	0	0	0	0	0	0	0	0	1	0	0	1
	Crystallisation	Granulation	0	0	0	0	0	6	0	0	0	3	11	0	20
	Ammonia Capture and Release	Air Stripping	23	0	0	0	0	0	0	0	0	56	0	0	79
	Ammonia Capture and Release	Membrane Stripping	24	0	0	0	0	1	0	0	0	93	0	0	118
	Ammonia Capture and Release	Vacuum Stripping	2	0	0	0	1	0	0	0	0	0	0	0	3
	Ammonia Capture and Release	Thermal Drying	0	0	0	0	0	0	0	0	0	0	7	0	7
	Ammonia Capture and Release	Steam Distillation	4	0	0	0	0	0	0	0	0	1	0	0	5
	Ammonia Capture and Release	Electrochemical Stripping	0	0	0	0	0	0	0	0	0	0	0	0	0
	Ammonia Capture and Release	Struvite Calcination	1	0	0	0	0	0	0	0	0	0	0	0	1
	Membrane Separation – for Nutrient Extraction	Forward Osmosis (Nutrient Extraction)	4	0	0	0	0	0	0	0	0	32	0	0	36
	Membrane Separation – for Nutrient Extraction	Bio/Electrochemical System (Nutrient Extraction)	36	0	0	0	0	2	0	0	0	102	4	0	144
	Membrane Separation – for Nutrient Extraction	Electrodialysis (Nutrient Extraction)	5	0	0	0	0	1	0	0	0	43	0	0	49
	Membrane Separation – for Nutrient Extraction	Reverse Electrodialysis (Nutrient Extraction)	1	0	0	0	0	0	0	0	0	0	0	0	1
	Membrane Separation – for Nutrient Extraction	Microfiltration (Nutrient Extraction)	0	0	0	0	0	0	0	0	0	2	0	0	2
	Membrane Separation – for Nutrient Extraction	Ultrafiltration (Nutrient Extraction)	0	0	0	0	0	1	0	0	0	7	0	0	8
	Membrane Separation – for Nutrient Extraction	Nanofiltration (Nutrient Extraction)	7	0	0	0	0	0	0	0	0	14	0	0	21
	Membrane Separation – for Nutrient Extraction	Reverse Osmosis (Nutrient Extraction)	5	0	0	0	0	0	0	0	0	12	0	0	17
	Membrane Separation – for Nutrient Extraction	Polymer Inclusion Membrane (Nutrient Extraction)	2	0	0	0	0	0	0	0	0	0	0	0	2
	Sorption	Sorption to Sorbent	53	1	0	0	0	2	0	0	0	275	0	0	331
	Sorption	Sorption with Regeneration	15	1	0	0	0	1	0	0	0	232	0	0	249
	Protein Growth	Protein Growth – Aquatic Microphytes	20	0	0	0	0	8	0	0	0	362	1	0	391
	Protein Growth	Protein Growth – Aquatic Macrophytes	1	1	0	0	0	0	0	0	0	15	0	0	17
	Protein Growth	Protein Growth – Terrestrial Organisms	0	0	0	0	0	0	0	0	0	3	1	0	4
	Wet Chemical Extraction	Phosphorus Extraction – Elution to Solution	0	0	0	0	0	0	0	0	0	0	133	66	199
	Wet Chemical Extraction	Phosphorus Extraction – with Precipitation	0	0	0	0	0	0	0	0	0	0	89	23	112
	Wet Chemical Extraction	Phosphorus Extraction – Solvent Extraction	0	0	0	0	0	0	0	0	0	0	1	0	1
	Wet Chemical Extraction	Phosphorus Extraction – Vaporisation	0	0	0	0	0	0	0	0	0	0	0	1	1
	Digestion Processes	Aerobic Digestion	0	0	0	0	3	0	0	0	0	0	17	0	20
	Digestion Processes	Anaerobic Digestion	0	0	8	2	6	23	1	11	1	9	370	0	431
	Digestion Processes	Fermentation	0	0	0	1	2	0	0	0	0	0	20	0	23
	Composting Processes	Bacterial Composting	0	0	21	0	13	3	1	23	0	1	269	0	331
	Composting Processes	Fungal Composting	0	0	0	0	0	0	0	0	0	0	1	0	1
	Composting Processes	Worm Composting	0	0	2	0	3	1	0	2	0	0	56	0	64
	Composting Processes	Insect Composting	0	0	2	0	0	0	0	5	0	0	5	0	12
	Composting Processes	Terra Preta	0	0	0	0	0	0	0	0	0	0	2	0	2
	Thermal Processes	Incineration	0	0	2	0	0	0	0	0	0	0	150	0	152
	Thermal Processes	Gasification	0	0	1	0	0	0	0	1	0	1	71	0	74
	Thermal Processes	Wet Oxidation	0	0	0	0	0	0	0	0	0	0	7	0	7
	Thermal Processes	Liquefaction	0	0	0	0	0	0	0	0	0	0	0	0	0
	Thermal Processes	Pyrolysis	0	0	1	0	3	0	0	4	0	0	260	0	268
	Thermal Processes	Smouldering	0	0	2	0	0	0	0	0	0	0	1	0	3
	Thermal Processes	Torrefaction	0	0	0	0	0	0	0	0	0	0	2	0	2
	Hydrothermal Processes	Hydrothermal Carbonisation	0	0	1	0	2	0	0	5	0	6	134	0	148
	Hydrothermal Processes	Hydrothermal Gasification	0	0	1	0	0	0	0	0	0	1	2	0	4
	Hydrothermal Processes	Hydrothermal Liquefaction	0	0	0	0	0	0	0	0	0	0	2	0	2
	Hydrothermal Processes	Hydrothermal Oxidation	0	0	0	0	0	0	0	0	0	0	1	0	1
	Hydrothermal Processes	Hydrothermal Treatment	0	0	0	0	0	0	0	0	0	0	2	0	2
	Hydrothermal Processes	Hydrothermal Humification	0	0	0	0	0	0	0	0	0	0	1	0	1
	Hydrothermal Processes	Hydrothermal Mineralisation	0	0	0	0	0	0	0	0	0	0	1	0	1
	Hydrothermal Processes	Supercritical Water Gasification	0	0	0	0	0	0	0	0	0	0	16	0	16
	Hydrothermal Processes	Supercritical Water Oxidation	0	0	0	0	1	0	0	0	0	0	7	0	8
	Hydrothermal Processes	Subcritical Water	0	0	0	0	0	0	0	0	0	0	2	0	2
	Hydrothermal Processes	Subcritical Water Gasification	0	0	0	0	0	0	0	0	0	0	2	0	2
	Fertilizer Production	Fertilizer Production – Not Further Specified	0	0	0	0	0	0	0	0	0	0	0	0	0
		Total	556	11	65	3	37	70	2	76	2	2112	1758	124	4816
	Table S2: Heatmap of technologies across their recovery products (TECH knowledge domain)
			Nutrient Solution: Multinutrient		Nutrient Solution: Macronutrient				Precipitate: Multimineral	Precipitate: Monomineral							Ash and Slag		Fecal-derived Organic Matter			Protein Biomass							Nutrient-enriched Filter Material	Composite fertilizer
	Technology	Technology (detail)	Urine – Treated | Concentrated	Effluent – Treated | Concentrated	Nutrient Solution – N	Nutrient Solution – P	Nutrient Solution – K	Nutrient Solution – N | P | K	Urine – Dried	Methylene Urea Crystals	Ammonium Crystals	Struvite	K-Struvite	Calcium Phosphate	Iron Phosphate	Other Phosphates	Ash	Slag	Bioslurry	Biosolid	Biochar	Microalgae	Macrophytes	Worms	Insect Larvae	Fish	Plant	Protein	Nutrient-Enriched Sorbent	Organomineral Fertilizer	Biostimulant	Biocrude	Total
	No Treatment	No Treatment	0	0	0	0	0	0	0	0	0	0	0	0	0	0	0	0	0	0	0	0	0	0	0	0	0	0	0	0	0	0	0
	Stabilisation	Urea Hydrolysis	8	0	0	0	0	0	0	0	0	0	0	0	0	0	0	0	0	0	0	0	0	0	0	0	0	0	0	0	0	0	8
	Stabilisation	Acidification	5	0	0	0	0	0	0	0	0	0	0	0	0	0	0	0	0	0	0	0	0	0	0	0	0	0	0	0	0	0	5
	Stabilisation	Alkalinisation	5	0	0	0	0	0	0	0	0	0	0	0	0	0	0	0	0	4	0	0	0	0	0	0	0	0	0	0	0	0	9
	Stabilisation	Nitrification	18	0	0	0	0	0	0	0	0	0	0	0	0	0	0	0	0	3	0	0	0	0	0	0	0	0	0	0	0	0	21
	Stabilisation	Stabilisation – Not Further Specified	11	0	0	0	0	0	0	0	0	0	0	0	0	0	0	0	0	1	0	0	0	0	0	0	0	0	0	0	0	0	12
	Contaminant Reduction	Lactic Acid Fermentation	0	0	0	0	0	0	0	0	0	0	0	0	0	0	0	0	0	8	0	0	0	0	0	0	0	0	0	0	0	0	8
	Contaminant Reduction	Advanced Oxidation	16	6	0	0	0	0	0	0	0	0	0	0	0	0	0	0	3	15	0	0	0	0	0	0	0	0	0	0	0	0	40
	Contaminant Reduction	Ammonia Sanitisation	1	0	0	0	0	0	0	0	0	0	0	0	0	0	0	0	1	14	0	0	0	0	0	0	0	0	0	0	0	0	16
	Contaminant Reduction	Solar Disinfection	0	0	0	0	0	0	0	0	0	0	0	0	0	0	0	0	0	0	0	0	0	0	0	0	0	0	0	0	0	0	0
	Contaminant Reduction	Storage	35	0	0	0	0	0	0	0	0	0	0	0	0	0	0	0	0	3	0	0	0	0	0	0	0	0	0	0	0	0	38
	Contaminant Reduction	Pasteurisation	1	0	0	0	0	0	0	0	0	0	0	0	0	0	0	0	0	2	0	0	0	0	0	0	0	0	0	0	0	0	3
	Contaminant Reduction	Contaminant Sorption	15	14	0	0	0	0	0	0	0	0	0	0	0	0	0	0	2	3	0	0	0	0	0	0	0	0	0	0	0	0	34
	Contaminant Reduction	Metal Leaching	0	0	0	0	0	0	0	0	0	0	0	0	0	0	0	0	0	33	0	0	0	0	0	0	0	0	0	0	0	0	33
	Contaminant Reduction	Membrane Filtration	3	2	0	0	0	0	0	0	0	0	0	0	0	0	0	0	0	0	0	0	0	0	0	0	0	0	0	0	0	0	5
	Contaminant Reduction	Thermal Hydrolysis	0	0	0	0	0	0	0	0	0	0	0	0	0	0	0	0	0	10	0	0	0	0	0	0	0	0	0	0	0	0	10
	Contaminant Reduction	Thermal Treatment	0	0	0	0	0	0	0	0	0	0	0	0	0	0	0	0	0	7	0	0	0	0	0	0	0	0	0	0	0	0	7
	Contaminant Reduction	Thermochemical Treatment	0	0	0	0	0	0	0	0	0	0	0	0	0	0	32	0	0	3	0	0	0	0	0	0	0	0	0	0	0	0	35
	Contaminant Reduction	Electrodialytic Treatment	0	0	0	0	0	0	0	0	0	0	0	0	0	0	2	0	0	0	0	0	0	0	0	0	0	0	0	0	0	0	2
	Contaminant Reduction	Contaminant Reduction – Not Further Specified	6	1	0	0	0	0	0	0	0	0	0	0	0	0	0	0	1	15	0	0	0	0	0	0	0	0	0	0	0	0	23
	Freezing and Thawing	Freeze Concentration	9	0	0	0	0	0	0	0	0	0	0	0	0	0	0	0	0	0	0	0	0	0	0	0	0	0	0	0	0	0	9
	Vaporization	Vertical Gauze Sheet Evaporation	3	0	0	0	0	0	0	0	0	0	0	0	0	0	0	0	0	0	0	0	0	0	0	0	0	0	0	0	0	0	3
	Vaporization	Evaporation	4	0	0	0	0	0	0	0	0	0	0	0	0	0	0	0	0	1	0	0	0	0	0	0	0	0	0	0	0	0	5
	Vaporization	Alkaline Dehydration	9	0	0	0	0	0	0	0	0	0	0	0	0	0	0	0	0	0	0	0	0	0	0	0	0	0	0	0	0	0	9
	Vaporization	Crystallisation Evaporation	2	0	0	0	0	0	0	0	0	0	0	0	0	0	0	0	0	0	0	0	0	0	0	0	0	0	0	0	0	0	2
	Vaporization	Passive Evaporation	3	0	0	0	0	0	0	0	0	0	0	0	0	0	0	0	0	0	0	0	0	0	0	0	0	0	0	0	0	0	3
	Vaporization	Solar Thermal Evaporation	3	0	0	0	0	0	0	0	0	0	0	0	0	0	0	0	0	0	0	0	0	0	0	0	0	0	0	0	0	0	3
	Vaporization	Vacuum Evaporation	1	1	0	0	0	0	0	0	0	0	0	0	0	0	0	0	0	0	0	0	0	0	0	0	0	0	0	0	0	0	2
	Vaporization	Distillation	5	0	0	0	0	0	0	0	0	0	0	0	0	0	0	0	0	0	0	0	0	0	0	0	0	0	0	0	0	0	5
	Vaporization	Nitrification-Distillation	2	0	0	0	0	0	0	0	0	0	0	0	0	0	0	0	0	0	0	0	0	0	0	0	0	0	0	0	0	0	2
	Vaporization	Solar Thermal Distillation	1	0	0	0	0	0	0	0	0	0	0	0	0	0	0	0	0	0	0	0	0	0	0	0	0	0	0	0	0	0	1
	Membrane Separation – for Water Extraction	Bio/Electrochemical System (Water Extraction)	5	0	0	0	0	0	0	0	0	0	0	0	0	0	0	0	0	0	0	0	0	0	0	0	0	0	0	0	0	0	5
	Membrane Separation – for Water Extraction	Electrodialysis (Water Extraction)	2	0	0	0	0	0	0	0	0	0	0	0	0	0	0	0	0	0	0	0	0	0	0	0	0	0	0	0	0	0	2
	Membrane Separation – for Water Extraction	Reverse Electrodialysis (Water Extraction)	0	0	0	0	0	0	0	0	0	0	0	0	0	0	0	0	0	0	0	0	0	0	0	0	0	0	0	0	0	0	0
	Membrane Separation – for Water Extraction	Forward Osmosis (Water Extraction)	11	1	0	0	0	0	0	0	0	0	0	0	0	0	0	0	0	0	0	0	0	0	0	0	0	0	0	0	0	0	12
	Membrane Separation – for Water Extraction	Membrane Distillation (Water Extraction)	8	2	0	0	0	0	0	0	0	0	0	0	0	0	0	0	0	0	0	0	0	0	0	0	0	0	0	0	0	0	10
	Membrane Separation – for Water Extraction	Nanofiltration (Water Extraction)	0	1	0	0	0	0	0	0	0	0	0	0	0	0	0	0	0	0	0	0	0	0	0	0	0	0	0	0	0	0	1
	Membrane Separation – for Water Extraction	Ultrafiltration (Water Extraction)	0	1	0	0	0	0	0	0	0	0	0	0	0	0	0	0	0	0	0	0	0	0	0	0	0	0	0	0	0	0	1
	Membrane Separation – for Water Extraction	Reverse Osmosis (Water Extraction)	2	2	0	0	0	0	0	0	0	0	0	0	0	0	0	0	0	0	0	0	0	0	0	0	0	0	0	0	0	0	4
	Physical Separation	Dehydration	0	0	0	0	0	0	0	0	0	0	0	0	0	0	0	0	0	1	0	0	0	0	0	0	0	0	0	0	0	0	1
	Physical Separation	Dewatering	0	0	0	0	0	0	0	0	0	0	0	0	0	0	0	0	0	14	0	0	0	0	0	0	0	0	0	0	0	0	14
	Physical Separation	Drying	0	0	0	0	0	0	0	0	0	0	0	0	0	0	0	0	0	21	0	0	0	0	0	0	0	0	0	0	0	0	21
	Physical Separation	Vortex Separation	0	0	0	0	0	0	0	0	0	0	0	0	0	0	0	0	0	1	0	0	0	0	0	0	0	0	0	0	0	0	1
	Crystallisation	N Crystallisation	0	0	0	0	0	0	0	3	1	0	0	0	0	0	0	0	0	0	0	0	0	0	0	0	0	0	0	0	0	0	4
	Crystallisation	Chemical Precipitation	0	0	0	0	0	0	0	0	0	663	23	138	27	54	0	0	0	0	0	0	0	0	0	0	0	0	0	0	0	0	905
	Crystallisation	Electrochemical Precipitation	0	0	0	0	0	0	0	0	0	51	1	17	1	7	0	0	0	0	0	0	0	0	0	0	0	0	0	0	0	0	77
	Crystallisation	Electrocoagulation	0	0	0	0	0	0	0	0	0	1	0	0	5	1	0	0	0	0	0	0	0	0	0	0	0	0	0	0	0	0	7
	Crystallisation	Biomineralisation	0	0	0	0	0	0	0	0	0	2	0	0	0	0	0	0	0	0	0	0	0	0	0	0	0	0	0	0	0	0	2
	Crystallisation	Coagulation	0	0	0	0	0	0	0	0	0	0	0	0	0	1	0	0	0	0	0	0	0	0	0	0	0	0	0	0	0	0	1
	Crystallisation	Granulation	0	0	0	0	0	0	0	0	0	0	0	20	0	0	0	0	0	0	0	0	0	0	0	0	0	0	0	0	0	0	20
	Ammonia Capture and Release	Air Stripping	0	0	79	0	0	0	0	0	0	0	0	0	0	0	0	0	0	0	0	0	0	0	0	0	0	0	0	0	0	0	79
	Ammonia Capture and Release	Membrane Stripping	0	0	118	0	0	0	0	0	0	0	0	0	0	0	0	0	0	0	0	0	0	0	0	0	0	0	0	0	0	0	118
	Ammonia Capture and Release	Vacuum Stripping	0	0	3	0	0	0	0	0	0	0	0	0	0	0	0	0	0	0	0	0	0	0	0	0	0	0	0	0	0	0	3
	Ammonia Capture and Release	Thermal Drying	0	0	7	0	0	0	0	0	0	0	0	0	0	0	0	0	0	0	0	0	0	0	0	0	0	0	0	0	0	0	7
	Ammonia Capture and Release	Steam Distillation	0	0	5	0	0	0	0	0	0	0	0	0	0	0	0	0	0	0	0	0	0	0	0	0	0	0	0	0	0	0	5
	Ammonia Capture and Release	Electrochemical Stripping	0	0	0	0	0	0	0	0	0	0	0	0	0	0	0	0	0	0	0	0	0	0	0	0	0	0	0	0	0	0	0
	Ammonia Capture and Release	Struvite Calcination	0	0	1	0	0	0	0	0	0	0	0	0	0	0	0	0	0	0	0	0	0	0	0	0	0	0	0	0	0	0	1
	Membrane Separation – for Nutrient Extraction	Forward Osmosis (Nutrient Extraction)	0	0	0	0	0	36	0	0	0	0	0	0	0	0	0	0	0	0	0	0	0	0	0	0	0	0	0	0	0	0	36
	Membrane Separation – for Nutrient Extraction	Bio/Electrochemical System (Nutrient Extraction)	0	0	0	0	0	144	0	0	0	0	0	0	0	0	0	0	0	0	0	0	0	0	0	0	0	0	0	0	0	0	144
	Membrane Separation – for Nutrient Extraction	Electrodialysis (Nutrient Extraction)	0	0	0	0	0	49	0	0	0	0	0	0	0	0	0	0	0	0	0	0	0	0	0	0	0	0	0	0	0	0	49
	Membrane Separation – for Nutrient Extraction	Reverse Electrodialysis (Nutrient Extraction)	0	0	0	0	0	1	0	0	0	0	0	0	0	0	0	0	0	0	0	0	0	0	0	0	0	0	0	0	0	0	1
	Membrane Separation – for Nutrient Extraction	Microfiltration (Nutrient Extraction)	0	0	0	0	0	2	0	0	0	0	0	0	0	0	0	0	0	0	0	0	0	0	0	0	0	0	0	0	0	0	2
	Membrane Separation – for Nutrient Extraction	Ultrafiltration (Nutrient Extraction)	0	0	0	0	0	8	0	0	0	0	0	0	0	0	0	0	0	0	0	0	0	0	0	0	0	0	0	0	0	0	8
	Membrane Separation – for Nutrient Extraction	Nanofiltration (Nutrient Extraction)	0	0	0	0	0	21	0	0	0	0	0	0	0	0	0	0	0	0	0	0	0	0	0	0	0	0	0	0	0	0	21
	Membrane Separation – for Nutrient Extraction	Reverse Osmosis (Nutrient Extraction)	0	0	0	0	0	17	0	0	0	0	0	0	0	0	0	0	0	0	0	0	0	0	0	0	0	0	0	0	0	0	17
	Membrane Separation – for Nutrient Extraction	Polymer Inclusion Membrane (Nutrient Extraction)	0	0	0	0	0	2	0	0	0	0	0	0	0	0	0	0	0	0	0	0	0	0	0	0	0	0	0	0	0	0	2
	Sorption	Sorption to Sorbent	0	0	0	0	0	0	0	0	0	0	0	0	0	0	0	0	0	0	0	0	0	0	0	0	0	0	331	0	0	0	331
	Sorption	Sorption with Regeneration	0	0	0	0	0	249	0	0	0	0	0	0	0	0	0	0	0	0	0	0	0	0	0	0	0	0	0	0	0	0	249
	Protein Growth	Protein Growth – Aquatic Microphytes	0	0	0	0	0	0	0	0	0	0	0	0	0	0	0	0	0	0	0	391	0	0	0	0	0	0	0	0	0	0	391
	Protein Growth	Protein Growth – Aquatic Macrophytes	0	0	0	0	0	0	0	0	0	0	0	0	0	0	0	0	0	0	0	0	17	0	0	0	0	0	0	0	0	0	17
	Protein Growth	Protein Growth – Terrestrial Organisms	0	0	0	0	0	0	0	0	0	0	0	0	0	0	0	0	0	0	0	0	0	0	0	0	4	0	0	0	0	0	4
	Wet Chemical Extraction	Phosphorus Extraction – Elution to Solution	0	0	0	199	0	0	0	0	0	0	0	0	0	0	0	0	0	0	0	0	0	0	0	0	0	0	0	0	0	0	199
	Wet Chemical Extraction	Phosphorus Extraction – with Precipitation	0	0	0	0	0	0	0	0	0	58	1	11	13	29	0	0	0	0	0	0	0	0	0	0	0	0	0	0	0	0	112
	Wet Chemical Extraction	Phosphorus Extraction – Solvent Extraction	0	0	0	1	0	0	0	0	0	0	0	0	0	0	0	0	0	0	0	0	0	0	0	0	0	0	0	0	0	0	1
	Wet Chemical Extraction	Phosphorus Extraction – Vaporisation	0	0	0	0	0	0	0	0	0	0	0	0	0	0	0	0	0	1	0	0	0	0	0	0	0	0	0	0	0	0	1
	Digestion Processes	Aerobic Digestion	0	0	0	0	0	0	0	0	0	0	0	0	0	0	0	0	0	20	0	0	0	0	0	0	0	0	0	0	0	0	20
	Digestion Processes	Anaerobic Digestion	0	0	0	0	0	0	0	0	0	0	0	0	0	0	0	0	0	431	0	0	0	0	0	0	0	0	0	0	0	0	431
	Digestion Processes	Fermentation	0	0	0	0	0	0	0	0	0	0	0	0	0	0	0	0	0	23	0	0	0	0	0	0	0	0	0	0	0	0	23
	Composting Processes	Bacterial Composting	0	0	0	0	0	0	0	0	0	0	0	0	0	0	0	0	0	331	0	0	0	0	0	0	0	0	0	0	0	0	331
	Composting Processes	Fungal Composting	0	0	0	0	0	0	0	0	0	0	0	0	0	0	0	0	0	1	0	0	0	0	0	0	0	0	0	0	0	0	1
	Composting Processes	Worm Composting	0	0	0	0	0	0	0	0	0	0	0	0	0	0	0	0	0	64	0	0	0	0	0	0	0	0	0	0	0	0	64
	Composting Processes	Insect Composting	0	0	0	0	0	0	0	0	0	0	0	0	0	0	0	0	0	12	0	0	0	0	0	0	0	0	0	0	0	0	12
	Composting Processes	Terra Preta	0	0	0	0	0	0	0	0	0	0	0	0	0	0	0	0	0	2	0	0	0	0	0	0	0	0	0	0	0	0	2
	Thermal Processes	Incineration	0	0	0	0	0	0	0	0	0	0	0	0	0	0	152	0	0	0	0	0	0	0	0	0	0	0	0	0	0	0	152
	Thermal Processes	Gasification	0	0	0	0	0	0	0	0	0	0	0	0	0	0	74	0	0	0	0	0	0	0	0	0	0	0	0	0	0	0	74
	Thermal Processes	Wet Oxidation	0	0	0	0	0	0	0	0	0	0	0	0	0	0	7	0	0	0	0	0	0	0	0	0	0	0	0	0	0	0	7
	Thermal Processes	Liquefaction	0	0	0	0	0	0	0	0	0	0	0	0	0	0	0	0	0	0	0	0	0	0	0	0	0	0	0	0	0	0	0
	Thermal Processes	Pyrolysis	0	0	0	0	0	0	0	0	0	0	0	0	0	0	0	0	0	0	268	0	0	0	0	0	0	0	0	0	0	0	268
	Thermal Processes	Smouldering	0	0	0	0	0	0	0	0	0	0	0	0	0	0	3	0	0	0	0	0	0	0	0	0	0	0	0	0	0	0	3
	Thermal Processes	Torrefaction	0	0	0	0	0	0	0	0	0	0	0	0	0	0	0	0	0	0	2	0	0	0	0	0	0	0	0	0	0	0	2
	Hydrothermal Processes	Hydrothermal Carbonisation	0	0	0	0	0	0	0	0	0	0	0	0	0	0	0	0	0	0	148	0	0	0	0	0	0	0	0	0	0	0	148
	Hydrothermal Processes	Hydrothermal Gasification	0	0	0	0	0	0	0	0	0	0	0	0	0	0	4	0	0	0	0	0	0	0	0	0	0	0	0	0	0	0	4
	Hydrothermal Processes	Hydrothermal Liquefaction	0	0	0	0	0	0	0	0	0	0	0	0	0	0	0	0	0	0	0	0	0	0	0	0	0	0	0	0	0	2	2
	Hydrothermal Processes	Hydrothermal Oxidation	0	0	0	0	0	0	0	0	0	0	0	0	0	0	1	0	0	0	0	0	0	0	0	0	0	0	0	0	0	0	1
	Hydrothermal Processes	Hydrothermal Treatment	0	0	0	0	0	0	0	0	0	0	0	0	0	0	0	0	0	2	0	0	0	0	0	0	0	0	0	0	0	0	2
	Hydrothermal Processes	Hydrothermal Humification	0	0	0	0	0	0	0	0	0	0	0	0	0	0	0	0	0	1	0	0	0	0	0	0	0	0	0	0	0	0	1
	Hydrothermal Processes	Hydrothermal Mineralisation	0	0	0	0	0	0	0	0	0	0	0	0	0	0	0	0	0	1	0	0	0	0	0	0	0	0	0	0	0	0	1
	Hydrothermal Processes	Supercritical Water Gasification	0	0	0	0	0	0	0	0	0	0	0	0	0	0	16	0	0	0	0	0	0	0	0	0	0	0	0	0	0	0	16
	Hydrothermal Processes	Supercritical Water Oxidation	0	0	0	0	0	0	0	0	0	0	0	0	0	0	8	0	0	0	0	0	0	0	0	0	0	0	0	0	0	0	8
	Hydrothermal Processes	Subcritical Water	0	0	0	0	0	0	0	0	0	0	0	0	0	0	2	0	0	0	0	0	0	0	0	0	0	0	0	0	0	0	2
	Hydrothermal Processes	Subcritical Water Gasification	0	0	0	0	0	0	0	0	0	0	0	0	0	0	2	0	0	0	0	0	0	0	0	0	0	0	0	0	0	0	2
	Fertilizer Production	Fertilizer Production – Not Further Specified	0	0	0	0	0	0	0	0	0	0	0	0	0	0	0	0	0	0	0	0	0	0	0	0	0	0	0	0	0	0	0
		Total	194	31	213	200	0	529	0	3	1	775	25	186	46	92	303	0	7	1048	418	391	17	0	0	0	4	0	331	0	0	2	4816
	Table S3: Heatmap of recovered nutrients across source streams (TECH knowledge domain)
			Source-separated Urine		Source-separated Feces		Source-separated Excreta					Sewered Sanitation
	Recovered nutrient	Column1	Human Urine	Yellowwater	Human Feces	Brownwater	Human Excreta	Blackwater	Nappy Waste	Fecal Sludge	Septage	Sewage Side Stream	Sewage Sludge	Sewage Sludge Ash	Total
	Nitrogen		82	0	0	0	1	2	0	0	0	227	7	NA	319
	Nitrogen-Phosphorus		146	3	0	0	0	11	0	0	1	638	44	0	843
	Nitrogen-Phosphorus-Potassium		62	0	0	0	0	4	0	0	0	215	4	0	285
	Nitrogen-Potassium		2	0	0	0	0	0	0	0	0	0	0	0	2
	Nutrients		208	8	0	0	0	12	0	0	0	407	0	NA	635
	Nutrients and Carbon		NA	NA	59	3	35	34	2	75	1	16	1251	NA	1476
	Phosphorus		36	0	6	0	1	7	0	1	0	602	451	124	1104
	Phosphorus-Potassium		18	0	0	0	0	0	0	0	0	7	1	0	26
	Potassium		2	0	0	0	0	0	0	0	0	0	0	0	2
	Total		0	11	65	3	37	70	2	76	2	2112	1758	124	4692
